# Supplementary material for: Synthesis and crystal structures of three Schiff bases derived from 3-formyl­acetyl­acetone and benzyl-, tert-butyl- and (S)-methyl­benzyl­amine
Source: Acta Crystallogr E Crystallogr Commun. 2023 Jul 11;79(Pt 8):707–13. doi: 10.1107/S205698902300587X (PMC10439404; doi:10.1107/S205698902300587X)
Supplement: Supplementary file 1 [file e-79-00707-sup1.cif]

##############################################################################
#                                                                            #
# This CIF contains the data in a paper accepted for publication in          #
# Acta Crystallographica Section E. It conforms to the requirements of       #
# Notes for Authors for Acta Crystallographica Section E, and has been       #
# peer reviewed under the auspices of the IUCr Commission on Journals.       #
#                                                                            #
# Full details of the Crystallographic Information File format               #
# are given in the paper "The Crystallographic Information File (CIF):       #
# a New Standard Archive File for Crystallography" by S. R. Hall, F. H.      #
# Allen and I. D. Brown [Acta Cryst. (1991), A47, 655-685].                  #
#                                                                            #
# The current version of the core CIF dictionary is obtainable from          #
# ftp://ftp.iucr.org/pub/cif_core.dic.                                       #
#                                                                            #
# Software is freely available for graphical display of the structure(s)     #
# in this CIF. For information consult the CIF software page                 #
# http://www.iucr.org/resources/cif/software.                                #
#                                                                            #
# This file may be used for bona fide research purposes within the           #
# scientific community so long as proper attribution is given to the journal # 
# article from which it was obtained.                                        #
#                                                                            #
##############################################################################
data_1
_audit_creation_method     'SHELXL-2018/3'
_chemical_name_systematic
;
3-[(Benzylamino)methylidene]pentane-2,4-dione
;
_chemical_name_common     ?
_chemical_formula_moiety     'C13 H15 N O2'
_chemical_formula_sum     'C13 H15 N O2'
_chemical_formula_iupac     'C13 H15 N O2'
_chemical_formula_weight     217.26
_chemical_melting_point     ?
_space_group_crystal_system     monoclinic
_space_group_name_H-M_alt     'P 21/c'
_space_group_name_Hall     '-P 2ybc'
loop_
    _space_group_symop_operation_xyz
    'x, y, z'
    '-x, y+1/2, -z+1/2'
    '-x, -y, -z'
    'x, -y-1/2, z-1/2'
_cell_length_a     11.7356(14)
_cell_length_b     9.2401(8)
_cell_length_c     11.3970(14)
_cell_angle_alpha     90
_cell_angle_beta     113.148(14)
_cell_angle_gamma     90
_cell_volume     1136.4(2)
_cell_formula_units_Z     4
_cell_measurement_reflns_used     7396
_cell_measurement_theta_min     2.90
_cell_measurement_theta_max     25.96
_cell_measurement_temperature     213(2)
_exptl_crystal_description     block
_exptl_crystal_colour     'clear yellow'
_exptl_crystal_size_max     0.330
_exptl_crystal_size_mid     0.150
_exptl_crystal_size_min     0.120
_exptl_crystal_density_diffrn     1.270
_exptl_crystal_density_meas     ?
_exptl_crystal_density_method     ?
_exptl_crystal_F_000     464
_exptl_absorpt_coefficient_mu     0.086
_exptl_absorpt_correction_type     none
_exptl_absorpt_process_details     ?
_exptl_absorpt_correction_T_min     ?
_exptl_absorpt_correction_T_max     ?
_diffrn_ambient_temperature     213(2)
_diffrn_source     ?
_diffrn_radiation_type     MoK\a
_diffrn_radiation_wavelength     0.71073
_diffrn_measurement_device_type     'STOE IPDS 2'
_diffrn_measurement_method     'rotation'
_diffrn_detector_area_resol_mean     ?
_diffrn_reflns_number     7396
_diffrn_reflns_av_R_equivalents     0.0780
_diffrn_reflns_av_unetI/netI     0.0673
_diffrn_reflns_theta_min     2.902
_diffrn_reflns_theta_max     25.956
_diffrn_reflns_theta_full     25.242
_diffrn_measured_fraction_theta_max     0.971
_diffrn_measured_fraction_theta_full     0.984
_diffrn_reflns_limit_h_min     -13
_diffrn_reflns_limit_h_max     13
_diffrn_reflns_limit_k_min     -11
_diffrn_reflns_limit_k_max     11
_diffrn_reflns_limit_l_min     -13
_diffrn_reflns_limit_l_max     13
_refine_special_details     ?
_reflns_number_total     2159
_reflns_number_gt     1414
_reflns_threshold_expression     'I > 2\s(I)'
_refine_ls_structure_factor_coef     Fsqd
_refine_ls_matrix_type     full
_refine_ls_R_factor_all     0.0746
_refine_ls_R_factor_gt     0.0410
_refine_ls_wR_factor_gt     0.0871
_refine_ls_wR_factor_ref     0.0969
_refine_ls_goodness_of_fit_ref     0.940
_refine_ls_restrained_S_all     0.940
_refine_ls_number_reflns     2159
_refine_ls_number_parameters     147
_refine_ls_number_restraints     0
_refine_ls_hydrogen_treatment     constr
_refine_ls_weighting_scheme     calc
_refine_ls_weighting_details
                      'w=1/[\s^2^(Fo^2^)+(0.0469P)^2^] where P=(Fo^2^+2Fc^2^)/3'
_atom_sites_solution_hydrogens     geom
_atom_sites_solution_primary     iterative
_atom_sites_solution_secondary     ?
_refine_ls_shift/su_max     0.000
_refine_ls_shift/su_mean     0.000
_refine_diff_density_max     0.183
_refine_diff_density_min     -0.170
_refine_ls_extinction_method     none
_refine_ls_extinction_coef     .
loop_
    _atom_type_symbol
    _atom_type_description
    _atom_type_scat_dispersion_real
    _atom_type_scat_dispersion_imag
    _atom_type_scat_source
    'C' 'C' 0.0033 0.0016
                         'International Tables Vol C Tables 4.2.6.8 and 6.1.1.4'
    'H' 'H' 0.0000 0.0000
                         'International Tables Vol C Tables 4.2.6.8 and 6.1.1.4'
    'N' 'N' 0.0061 0.0033
                         'International Tables Vol C Tables 4.2.6.8 and 6.1.1.4'
    'O' 'O' 0.0106 0.0060
                         'International Tables Vol C Tables 4.2.6.8 and 6.1.1.4'
_computing_data_collection
;
X-Area WinXpose (Stoe, 2016)
;
_computing_cell_refinement
;
X-Area Recipe (Stoe, 2015)
;
_computing_data_reduction
;
X-Area (Stoe, 2016)
;
_computing_structure_solution
;
<i>SHELXT</i> (Sheldrick, 2015a)
;
_computing_structure_refinement
;
SHELXL (Sheldrick, 2015b)
;
_computing_molecular_graphics
;
DIAMOND (Brandenburg, 2019)
;
_computing_publication_material
;
Olex2 (Dolomanov <i>et al.</i>,  2009)
;
loop_
    _atom_site_type_symbol
    _atom_site_label
    _atom_site_fract_x
    _atom_site_fract_y
    _atom_site_fract_z
    _atom_site_U_iso_or_equiv
    _atom_site_adp_type
    _atom_site_calc_flag
    _atom_site_occupancy
    _atom_site_disorder_assembly
    _atom_site_disorder_group
    C C1 0.29032(19) 0.4837(2) 1.16212(15) 0.0391(5) Uani d 1 . .
    H H1 0.2334 0.4136 1.1724 0.059 Uiso calc 1 . .
    H H2 0.2718 0.5790 1.1858 0.059 Uiso calc 1 . .
    H H3 0.3747 0.4574 1.2165 0.059 Uiso calc 1 . .
    C C2 0.27629(16) 0.48567(19) 1.02452(14) 0.0284(4) Uani d 1 . .
    C C3 0.34838(15) 0.58355(17) 0.98050(14) 0.0239(4) Uani d 1 . .
    C C4 0.43034(16) 0.69625(18) 1.06114(14) 0.0265(4) Uani d 1 . .
    C C5 0.4992(2) 0.7943(2) 1.00520(17) 0.0404(5) Uani d 1 . .
    H H4 0.4405 0.8413 0.9294 0.061 Uiso calc 1 . .
    H H5 0.5571 0.7374 0.9827 0.061 Uiso calc 1 . .
    H H6 0.5442 0.8670 1.0676 0.061 Uiso calc 1 . .
    C C6 0.34363(15) 0.56658(17) 0.85623(14) 0.0244(4) Uani d 1 . .
    H H7 0.3949 0.6277 0.8324 0.029 Uiso calc 1 . .
    C C7 0.27877(17) 0.45955(19) 0.64354(14) 0.0297(4) Uani d 1 . .
    H H9 0.2677 0.3573 0.6186 0.036 Uiso calc 1 . .
    H H10 0.3610 0.4890 0.6492 0.036 Uiso calc 1 . .
    C C8 0.18161(16) 0.54814(17) 0.53978(14) 0.0235(4) Uani d 1 . .
    C C9 0.15894(17) 0.51739(19) 0.41290(15) 0.0307(4) Uani d 1 . .
    H H11 0.2017 0.4412 0.3935 0.037 Uiso calc 1 . .
    C C10 0.07407(18) 0.5979(2) 0.31512(15) 0.0353(5) Uani d 1 . .
    H H12 0.0588 0.5754 0.2298 0.042 Uiso calc 1 . .
    C C11 0.01179(18) 0.7110(2) 0.34239(16) 0.0363(5) Uani d 1 . .
    H H13 -0.0444 0.7670 0.2760 0.044 Uiso calc 1 . .
    C C12 0.03245(19) 0.7418(2) 0.46829(17) 0.0394(5) Uani d 1 . .
    H H14 -0.0108 0.8178 0.4873 0.047 Uiso calc 1 . .
    C C13 0.11704(17) 0.66035(19) 0.56594(16) 0.0329(4) Uani d 1 . .
    H H15 0.1307 0.6816 0.6511 0.040 Uiso calc 1 . .
    N N 0.27486(14) 0.47394(15) 0.76962(11) 0.0290(4) Uani d 1 . .
    H H8 0.2245 0.4184 0.7884 0.035 Uiso calc 1 . .
    O O1 0.20370(13) 0.39610(15) 0.95112(11) 0.0439(4) Uani d 1 . .
    O O2 0.44589(13) 0.71536(15) 1.17367(10) 0.0418(4) Uani d 1 . .
loop_
    _atom_site_aniso_label
    _atom_site_aniso_U_11
    _atom_site_aniso_U_22
    _atom_site_aniso_U_33
    _atom_site_aniso_U_12
    _atom_site_aniso_U_13
    _atom_site_aniso_U_23
    C1 0.0467(13) 0.0475(12) 0.0277(9) -0.0032(10) 0.0196(9) 0.0032(8)
    C2 0.0266(10) 0.0345(10) 0.0231(8) 0.0034(8) 0.0087(7) 0.0020(7)
    C3 0.0247(10) 0.0277(9) 0.0173(7) 0.0044(7) 0.0063(7) 0.0020(6)
    C4 0.0271(10) 0.0277(9) 0.0220(8) 0.0066(7) 0.0068(7) -0.0002(7)
    C5 0.0527(14) 0.0324(10) 0.0329(9) -0.0132(9) 0.0135(9) -0.0055(8)
    C6 0.0246(10) 0.0226(8) 0.0234(8) 0.0020(7) 0.0066(7) 0.0039(7)
    C7 0.0372(11) 0.0319(9) 0.0194(8) 0.0020(8) 0.0104(7) -0.0029(7)
    C8 0.0253(10) 0.0253(8) 0.0197(8) -0.0045(7) 0.0087(7) -0.0024(6)
    C9 0.0364(11) 0.0335(10) 0.0230(8) 0.0026(8) 0.0125(7) -0.0022(7)
    C10 0.0423(12) 0.0435(11) 0.0186(8) -0.0020(9) 0.0105(8) 0.0006(8)
    C11 0.0345(12) 0.0358(11) 0.0311(9) 0.0005(8) 0.0049(8) 0.0089(8)
    C12 0.0378(12) 0.0376(11) 0.0389(10) 0.0106(9) 0.0107(9) -0.0035(8)
    C13 0.0345(11) 0.0383(10) 0.0239(8) 0.0019(8) 0.0092(8) -0.0076(7)
    N 0.0351(9) 0.0317(8) 0.0184(7) -0.0059(7) 0.0087(6) -0.0007(6)
    O1 0.0468(9) 0.0559(9) 0.0285(7) -0.0222(7) 0.0145(6) -0.0036(6)
    O2 0.0464(9) 0.0535(8) 0.0232(6) -0.0082(7) 0.0111(6) -0.0115(6)
_geom_special_details
;
 All esds (except the esd in the dihedral angle between two l.s. planes)
 are estimated using the full covariance matrix.  The cell esds are taken
 into account individually in the estimation of esds in distances, angles
 and torsion angles; correlations between esds in cell parameters are only
 used when they are defined by crystal symmetry.  An approximate (isotropic)
 treatment of cell esds is used for estimating esds involving l.s. planes.
;
loop_
    _geom_bond_atom_site_label_1
    _geom_bond_atom_site_label_2
    _geom_bond_site_symmetry_2
    _geom_bond_distance
    _geom_bond_publ_flag
    C1 C2 . 1.511(2) y
    C1 H1 . 0.9700 ?
    C1 H2 . 0.9700 ?
    C1 H3 . 0.9700 ?
    C2 O1 . 1.245(2) y
    C2 C3 . 1.456(2) y
    C3 C6 . 1.404(2) y
    C3 C4 . 1.469(2) y
    C4 O2 . 1.2350(19) y
    C4 C5 . 1.512(3) y
    C5 H4 . 0.9700 ?
    C5 H5 . 0.9700 ?
    C5 H6 . 0.9700 ?
    C6 N . 1.316(2) y
    C6 H7 . 0.9400 ?
    C7 N . 1.462(2) y
    C7 C8 . 1.519(2) y
    C7 H9 . 0.9800 ?
    C7 H10 . 0.9800 ?
    C8 C13 . 1.384(2) y
    C8 C9 . 1.393(2) y
    C9 C10 . 1.384(2) y
    C9 H11 . 0.9400 ?
    C10 C11 . 1.379(3) y
    C10 H12 . 0.9400 ?
    C11 C12 . 1.388(3) y
    C11 H13 . 0.9400 ?
    C12 C13 . 1.386(2) y
    C12 H14 . 0.9400 ?
    C13 H15 . 0.9400 ?
    N H8 . 0.8700 ?
loop_
    _geom_angle_atom_site_label_1
    _geom_angle_atom_site_label_2
    _geom_angle_atom_site_label_3
    _geom_angle_site_symmetry_1
    _geom_angle_site_symmetry_3
    _geom_angle
    _geom_angle_publ_flag
    C2 C1 H1 . . 109.5 ?
    C2 C1 H2 . . 109.5 ?
    H1 C1 H2 . . 109.5 ?
    C2 C1 H3 . . 109.5 ?
    H1 C1 H3 . . 109.5 ?
    H2 C1 H3 . . 109.5 ?
    O1 C2 C3 . . 121.22(14) ?
    O1 C2 C1 . . 117.12(16) ?
    C3 C2 C1 . . 121.60(15) ?
    C6 C3 C2 . . 118.70(15) ?
    C6 C3 C4 . . 117.82(15) ?
    C2 C3 C4 . . 123.44(14) ?
    O2 C4 C3 . . 122.95(16) ?
    O2 C4 C5 . . 117.85(16) ?
    C3 C4 C5 . . 119.20(14) ?
    C4 C5 H4 . . 109.5 ?
    C4 C5 H5 . . 109.5 ?
    H4 C5 H5 . . 109.5 ?
    C4 C5 H6 . . 109.5 ?
    H4 C5 H6 . . 109.5 ?
    H5 C5 H6 . . 109.5 ?
    N C6 C3 . . 126.77(16) ?
    N C6 H7 . . 116.6 ?
    C3 C6 H7 . . 116.6 ?
    N C7 C8 . . 114.34(15) ?
    N C7 H9 . . 108.7 ?
    C8 C7 H9 . . 108.7 ?
    N C7 H10 . . 108.7 ?
    C8 C7 H10 . . 108.7 ?
    H9 C7 H10 . . 107.6 ?
    C13 C8 C9 . . 118.63(16) ?
    C13 C8 C7 . . 122.88(14) ?
    C9 C8 C7 . . 118.47(15) ?
    C10 C9 C8 . . 120.64(17) ?
    C10 C9 H11 . . 119.7 ?
    C8 C9 H11 . . 119.7 ?
    C11 C10 C9 . . 120.23(16) ?
    C11 C10 H12 . . 119.9 ?
    C9 C10 H12 . . 119.9 ?
    C10 C11 C12 . . 119.73(17) ?
    C10 C11 H13 . . 120.1 ?
    C12 C11 H13 . . 120.1 ?
    C13 C12 C11 . . 119.84(18) ?
    C13 C12 H14 . . 120.1 ?
    C11 C12 H14 . . 120.1 ?
    C8 C13 C12 . . 120.91(16) ?
    C8 C13 H15 . . 119.5 ?
    C12 C13 H15 . . 119.5 ?
    C6 N C7 . . 123.33(16) ?
    C6 N H8 . . 118.3 ?
    C7 N H8 . . 118.3 ?
loop_
    _geom_torsion_atom_site_label_1
    _geom_torsion_atom_site_label_2
    _geom_torsion_atom_site_label_3
    _geom_torsion_atom_site_label_4
    _geom_torsion_site_symmetry_1
    _geom_torsion_site_symmetry_2
    _geom_torsion_site_symmetry_3
    _geom_torsion_site_symmetry_4
    _geom_torsion
    _geom_torsion_publ_flag
    O1 C2 C3 C6 . . . . -5.9(2) ?
    C1 C2 C3 C6 . . . . 171.41(17) ?
    O1 C2 C3 C4 . . . . 176.69(17) ?
    C1 C2 C3 C4 . . . . -6.0(3) ?
    C6 C3 C4 O2 . . . . -176.37(17) ?
    C2 C3 C4 O2 . . . . 1.1(3) ?
    C6 C3 C4 C5 . . . . 3.8(2) ?
    C2 C3 C4 C5 . . . . -178.77(16) ?
    C2 C3 C6 N . . . . 3.6(3) ?
    C4 C3 C6 N . . . . -178.82(15) ?
    N C7 C8 C13 . . . . 16.1(2) ?
    N C7 C8 C9 . . . . -165.58(16) ?
    C13 C8 C9 C10 . . . . 0.3(3) ?
    C7 C8 C9 C10 . . . . -178.03(17) ?
    C8 C9 C10 C11 . . . . 0.8(3) ?
    C9 C10 C11 C12 . . . . -1.5(3) ?
    C10 C11 C12 C13 . . . . 1.1(3) ?
    C9 C8 C13 C12 . . . . -0.7(3) ?
    C7 C8 C13 C12 . . . . 177.57(18) ?
    C11 C12 C13 C8 . . . . 0.0(3) ?
    C3 C6 N C7 . . . . -177.67(16) ?
    C8 C7 N C6 . . . . -94.4(2) y
loop_
    _geom_hbond_atom_site_label_D
    _geom_hbond_atom_site_label_H
    _geom_hbond_atom_site_label_A
    _geom_hbond_site_symmetry_A
    _geom_hbond_distance_DH
    _geom_hbond_distance_HA
    _geom_hbond_distance_DA
    _geom_hbond_angle_DHA
    N H8 O1 . 0.87 1.97 2.6177(18) 129.7
    C6 H7 O2 4_575 0.94 2.57 3.434(2) 153.7
_shelx_space_group_comment
;
The symmetry employed for this shelxl refinement is uniquely defined
by the following loop, which should always be used as a source of
symmetry information in preference to the above space-group names.
They are only intended as comments.
;
_shelx_estimated_absorpt_T_min     0.972
_shelx_estimated_absorpt_T_max     0.990
_shelx_hkl_file
;
   8   8  -2   -2.22   13.61
   5   7  -2    0.37   10.62
   6   7  -2    4.26   10.21
  10   7  -2   12.99   14.18
  11   7  -2   12.10   15.53
   4   6  -2   75.32   10.03
   4   5  -2    1.38    9.26
   4   2  -2  356.66   15.00
  12   2  -2   22.07   12.05
   4   9  -1   18.66   12.02
   5   9  -1    1.45   11.86
   3   8  -1   82.18   11.03
   2   7  -1    5.21    8.69
   1   5  -1   18.93    7.87
   3  10   0   20.56   13.74
  -1   5   0   13.28    7.77
  -1   2   0   52.15   13.31
   2  11   1   18.94   15.98
  -2   7   1    2.10    8.92
   0  11   2  -21.82   16.10
  -3   8   2   13.62   10.19
  -4   6   2   98.25   10.53
  -2  -2   2  778.44   21.42
   3  -5   2  694.38   16.32
  -2  11   3    3.12   15.47
  -3  10   3  -15.88   14.01
  -4   9   3   34.54   11.65
  -5   7   3   92.55   11.55
   4  -6   3   53.91   10.94
   8  -6   3   -3.28   14.06
  -5   9   4   41.15   12.18
   1  -6   4  179.33   11.00
  -7   0   5    1.33    9.20
  -5  -3   5  299.30   13.18
  -4  -4   5    6.35    9.63
  -1  -6   5    3.51    8.52
   2  -7   5   34.17   10.42
  -4  -5   6    5.92    8.81
   0  -7   6  288.94   12.73
  -9   7   7   51.57   13.90
  -7  -3   7  232.57   12.27
  -5  -5   7  209.65   12.96
   2  -8   7   52.74   14.25
   3  -8   7   28.30   15.62
  -7  -4   8   42.48   10.83
  -6  -5   8   -7.55   10.40
  -3  -7   8  132.24   12.98
   0  -8   8   -2.88   13.91
  -4  -7   9   31.88   12.08
  -1  -8   9   -0.47   15.81
 -10  -2  10   39.90   12.50
 -10  -3  11   62.65   14.29
  -7  -6  11   87.51   14.06
   5   1  -2  110.84   14.82
   7   0  -2  894.14   35.95
   9   0  -2   44.84   14.57
   6  -2  -1   64.27   15.53
   4  -3   0  654.50   21.06
  10  -5   2    8.82   19.59
  -8   0   6    0.91   12.48
  -8  -3   8   82.05   15.53
 -11   0  10  120.39   18.94
   7   7  -2   20.67   10.18
   8   7  -2    0.58   12.00
   9   7  -2  186.18   13.49
   5   6  -2   82.46    9.87
  11   6  -2   15.32   13.18
  12   5  -2   -0.99   13.71
   4   4  -2    0.76    7.55
  12   4  -2   50.12   14.41
   4   3  -2  786.28   18.08
  12   3  -2   66.47   15.10
  11   1  -2    2.96   10.01
   6   9  -1  114.36   15.26
   7   9  -1   50.01   14.16
   8   9  -1    3.19   15.71
   4   8  -1   10.02   10.07
   1   4  -1  992.12   19.12
   1   3  -1   31.86   10.36
   4  10   0    8.23   14.15
   2   9   0  396.84   15.00
   1   8   0  167.91   11.90
   0   7   0    4.85    8.83
  -1   4   0  113.32   10.91
  -1   3   0  262.83   14.57
   1  10   1   77.64   14.78
   0   9   1   52.17   12.32
  -1   8   1   37.95   10.58
   1  -3   1  234.54   13.22
   3  -4   1    5.20    8.03
  -1  10   2  235.10   15.99
  -2   9   2   62.11   12.79
  -4   5   2    1.09    9.67
  -1  -3   2 1192.44   22.16
   0  -5   3  494.31   14.24
   3  -6   3   10.38    9.01
   9  -6   3    6.25   14.00
  -4  10   4   70.19   13.91
  -6   7   4   12.37   10.17
  -4  -3   4   67.95    8.71
  -3  -4   4  780.99   17.10
   4  -7   4   79.03   12.97
   5  -7   4   -3.42   12.30
   6  -7   4   -4.27   13.78
   7  -7   4   49.38   14.80
  -6   9   5    7.07   13.41
  -7   7   5  110.78   13.44
  -6  -2   5   14.91    9.41
  -3  -5   5   11.12    9.00
   1  -7   5   29.32   10.46
  -7   9   6    0.22   13.81
  -8   7   6   -0.40   11.44
  -7  -2   6   24.44    9.63
  -3  -6   6   39.95   10.87
  -1  -7   6  176.06   11.52
   3  -8   6   50.33   14.15
   4  -8   6   39.62   13.42
  -8  -2   7   -1.09    8.67
  -4  -6   7   32.97   10.58
  -2  -7   7   37.19   12.26
   1  -8   7    1.50   14.16
 -10   6   8    3.57   13.32
  -5  -6   8    0.26   10.01
  -1  -8   8   50.25   13.86
 -10  -1   9   20.15   12.42
  -8  -4   9   22.49   12.29
  -7  -5   9   -7.67   12.23
  -6  -6   9  187.21   13.20
  -2  -8   9   -2.41   13.89
  -5  -7  10   17.52   13.52
   6   6  -2  102.45   15.60
  10   6  -2   -5.16   17.17
   8   0  -2  143.26   18.33
   2   6  -1  390.60   16.17
   5  10   0   30.30   19.30
  11  -4   1    3.93   19.62
   1  11   2   71.74   22.41
  -5   6   3   14.22   12.84
  -6   0   4   33.95   12.53
   0  -6   4   21.79   12.78
  -5  10   5   23.75   21.70
 -10   1   8   11.75   14.68
  -9  -3   9   61.59   17.96
  -8  -5  10   57.70   18.75
 -12   1  11    7.02   21.72
   7   6  -2   47.57   11.07
   8   6  -2   14.18   10.43
   9   6  -2   -4.38   12.43
   5   5  -2  128.59   10.86
  11   5  -2   -5.30   14.32
   5   8  -1  157.36   11.13
   3   7  -1   97.18    9.98
   6  10   0   17.47   15.52
   3   9   0   -2.67   12.26
   0   6   0   47.68    9.79
   2  10   1   17.27   13.34
  -2   6   1  371.06   13.51
  -3   7   2   -5.50    9.02
   0  -4   2   39.40    8.81
   2  -5   2   92.19   10.61
  -2  10   3    8.04   14.04
  -3   9   3   23.41   12.34
  -4   8   3    8.18   10.75
   2  -6   3  371.23   12.84
  -5  -2   4 1062.38   21.87
  -2  -5   4  314.91   12.91
   3  -7   4    3.79   10.58
   8  -7   4    5.85   15.78
  -2  -6   5    5.44    8.89
   0  -7   5  133.97   11.69
   2  -8   6   -1.72   14.12
  -3  -7   7  445.04   15.59
   0  -8   7  330.74   16.85
  -4  -7   8  253.86   14.92
  -2  -8   8   17.95   14.85
  -5  -7   9   53.63   13.90
  -3  -8   9   15.82   14.23
  -9  -4  10   58.77   12.40
  -7  -6  10   10.61   14.50
 -11  -2  11  134.76   15.89
  11   4  -2   12.20   17.44
  11   2  -2  677.92   26.07
  11  -3   0  213.29   22.21
   6  -5   1  713.96   22.09
   7  -5   1   47.92   15.83
   0  10   2    4.78   19.88
  -4   4   2   -0.18   11.28
  -4   2   2  350.15   23.14
  -3  -3   3 1217.22   23.31
   1  -8   6   40.54   17.34
  -9   6   7   79.68   17.83
  -9   0   7   -2.93   14.97
  -9  -2   8  136.02   16.53
  -9  -5  11  231.45   23.11
   6   5  -2  273.08   12.56
   7   5  -2  173.88   12.78
   9   5  -2   -3.78   10.53
  10   5  -2   18.22   12.97
   5   4  -2  193.61   11.96
   5   3  -2 1981.72   27.21
  11   3  -2   -0.16   12.45
   5   2  -2 1533.92   27.01
   6   8  -1   56.33   12.58
   7   8  -1   12.29   11.86
   8   8  -1   -8.24   14.27
   9   8  -1   17.37   14.24
   4   7  -1  813.82   17.33
   3   6  -1   40.96    9.55
   2   5  -1   93.20   11.15
   4   9   0  125.66   12.97
   2   8   0   37.10   11.10
   1   7   0   10.53    9.18
   3  10   1   21.37   14.46
   1   9   1   88.47   13.41
  -1   7   1  108.98   10.21
   2  -4   1 1193.70   21.01
   5  -5   1   67.72   10.22
   8  -5   1   95.50   12.35
  -1   9   2    5.91   12.01
  -2   8   2  109.16   11.85
  -4   3   2  689.81   22.00
  -3  -1   2 6035.23   64.73
   5  -6   2   62.98   11.18
   6  -6   2  133.48   11.99
   7  -6   2   42.50   12.46
   8  -6   2   37.44   12.54
   0  11   3   72.85   15.46
  -5   5   3  176.93   12.20
  -2  -4   3   39.07    8.78
  -3  10   4   29.46   13.78
  -4   9   4   13.18   11.93
  -5   8   4   -0.15   12.21
  -6   6   4   31.27   11.12
   2  -7   4   29.83   10.96
  -6   8   5    8.82   12.55
  -7   6   5    6.37   10.15
   3  -8   5  205.68   14.12
   4  -8   5   14.44   14.33
   5  -8   5   17.34   13.96
   6  -8   5   37.15   15.43
  -8   6   6    2.63   11.92
  -6  -4   6   56.20    9.69
  -5  -5   6   -7.07    9.07
  -2  -7   6   34.16   10.44
  -8   8   7    9.24   13.55
  -7  -4   7  539.78   15.58
  -6  -5   7   55.72   10.94
  -1  -8   7   91.37   12.70
  -7  -5   8  -13.40   10.42
 -10  -3  10   -2.45   12.25
  -6  -7  10  292.54   16.10
 -10  -4  11  -11.19   14.78
  -8  -6  11    2.16   15.44
   8   5  -2  264.06   17.31
  10   4  -2   74.56   17.08
   6   1  -2  349.03   18.61
  10   1  -2   49.67   15.52
   5   9   0   80.46   17.68
   3  -3   0  706.01   21.64
   7  -4   0 1328.74   27.70
   8  -4   0   -2.89   15.22
   0   8   1   48.13   15.10
  -2   5   1  105.71   14.52
   1  -6   3   70.94   13.29
   6  -7   3   -3.55   17.18
  -1  -6   4   -0.37   12.68
  -7   8   6   -7.44   19.24
  -5  -6   7  122.27   15.34
 -10   5   8   50.80   16.93
  -6  -6   8    6.57   17.58
 -11  -1  10   -7.99   18.74
   6   4  -2   -2.81    9.38
   9   4  -2  507.20   16.55
  10   3  -2  339.82   15.40
   5   7  -1  311.70   13.31
  10   7  -1   51.92   14.29
   2   4  -1  106.57    9.78
   2   1  -1  115.98   15.71
  13   1  -1   31.66   15.03
   6   9   0  100.62   15.24
   7   9   0    9.22   14.15
   8   9   0   29.78   15.06
   3   8   0   23.72    9.89
   0   5   0    1.75    7.56
   6  -4   0   27.87    9.79
   4  10   1   10.42   13.60
   5  10   1   37.86   15.27
   2   9   1   87.94   13.39
   4  -5   1  380.30   13.65
   9  -5   1   31.53   12.72
   1  10   2   63.07   13.79
  -3   6   2   22.68    9.68
   1  -5   2   63.72   10.53
   4  -6   2  312.44   14.15
   9  -6   2    8.62   13.52
  -1  10   3   35.75   13.99
  -4   7   3   41.79   10.66
  -4  -2   3  114.61   11.02
  -1  -5   3 1832.31   23.30
   4  -7   3   -7.61   10.30
   5  -7   3    5.94   12.59
   7  -7   3   79.52   14.44
   1  -7   4    9.84   10.73
  -4  10   5   14.04   14.66
  -5   9   5   15.12   13.25
  -5  -4   5   61.27   10.00
  -4  -5   5  173.34   11.10
  -1  -7   5   14.02   10.83
   2  -8   5  348.20   15.08
  -4  -6   6  193.01   11.69
   0  -8   6   33.59   12.13
  -2  -8   7   13.49   12.16
   1  -9   7   22.11   16.19
  -8  -4   8   96.62   11.24
  -5  -7   8   85.04   12.97
  -3  -8   8  -10.24   14.37
 -10  -2   9   92.43   13.69
  -8  -5   9   11.18   11.81
  -7  -6   9    1.99   11.56
  -4  -8   9   16.50   13.53
 -12   0  11   -6.56   15.78
   7   4  -2    0.39   12.95
   8   4  -2   65.26   16.26
   6   3  -2  896.04   22.14
   6   2  -2  392.35   18.16
  10   2  -2  117.88   16.52
   9   1  -2    6.48   13.01
   6   7  -1    4.73   14.66
   9   7  -1  178.65   20.55
  13   3  -1   14.00   21.94
   5  -2  -1   20.77   12.41
   8  -7   3   37.77   19.42
  -3  -6   5    8.95   12.34
  -6   9   6  -21.57   20.16
  -7  -3   6   -3.00   12.64
  -7   9   7   65.47   23.31
  -4  -7   7  277.00   18.80
 -10   0   8  827.64   27.37
  -1  -9   8   25.00   22.16
  -6  -7   9   33.56   19.94
  -8  -6  10    3.49   19.73
   7   3  -2    7.21    9.54
   9   3  -2   42.40   11.46
   7   1  -2   71.28   11.52
   7   7  -1   13.91   12.73
   8   7  -1   18.50   12.86
   4   6  -1  259.58   11.91
  11   6  -1   81.10   14.48
   3   5  -1  294.93   13.20
  12   5  -1   -2.29   15.91
   2   3  -1 1139.77   21.82
   2   2  -1 8162.93   62.86
  13   2  -1   41.21   16.04
   4   8   0   61.04   10.77
   2   7   0  197.56   11.50
   1   6   0   23.85    9.57
   5  -4   0   96.07   11.21
   9  -4   0  293.34   16.29
   3   9   1  113.31   13.41
   1   8   1  244.42   12.81
  -1   6   1   47.23   10.09
  -2   4   1   97.65   10.33
   0  -3   1   53.42   11.20
   2  10   2   59.70   13.86
   0   9   2   27.08   12.46
   3  -6   2  119.75   10.62
  -2   9   3   -2.46   12.33
  -3   8   3   20.26    9.94
  -5   4   3  125.46   12.64
   0  -6   3   19.06    9.32
   3  -7   3   20.04   10.47
  -2  10   4   62.79   13.89
  -5   7   4   -0.22   10.57
  -6   5   4   15.96    9.21
  -4  -4   4   -3.84    9.55
  -3  -5   4    0.64    9.70
   0  -7   4   21.53   10.62
   4  -8   4   -6.61   12.54
   5  -8   4   -4.34   14.21
   6  -8   4    5.50   13.83
  -7  -1   5  180.29   13.39
  -6  -3   5   23.22    9.54
   1  -8   5   43.68   13.16
  -8  -1   6   -1.10    9.06
  -3  -7   6   97.06   11.20
  -1  -8   6   36.62   12.52
   3  -9   6   60.24   15.34
  -8  -3   7    4.96   10.97
   0  -9   7    8.29   14.27
  -9  -4   9   33.64   12.78
  -9  -5  10    0.19   13.52
  -7  -7  10    3.46   15.77
 -11  -3  11   86.55   14.25
  10  -2  -1    1.97   21.00
 -11   2   9   94.32   24.85
   8   3  -2   55.82   13.49
   7   2  -2   30.43   13.87
   9   2  -2   21.42   15.44
   8   1  -2  495.10   21.94
  10   6  -1   83.94   20.45
   0   4   0 2484.74   30.17
  10  -5   1   83.14   21.47
  -1   8   2   63.56   14.99
  -2   7   2   30.38   13.02
  -2  -3   2  878.03   21.24
  -1  -4   2 1126.49   21.37
  10  -6   2    3.34   22.32
   0  10   3   16.51   19.82
   2  -9   6   33.77   22.21
  -9   5   7    8.81   16.55
  -9  -1   7   40.63   15.67
  -9   7   8    3.05   19.38
  -9  -3   8   52.01   14.88
  -4  -8   8   34.57   19.81
  -5  -8   9  138.52   19.26
   8   2  -2   62.97   10.85
   5   6  -1   66.02    9.72
   6   6  -1    2.47   11.01
   9   6  -1   10.86   12.08
  11   5  -1   14.82   13.87
  12   4  -1   13.19   13.76
   5   8   0    7.93   12.26
   6   8   0   76.94   12.65
   7   8   0   16.51   12.38
   8   8   0   14.85   13.42
   9   8   0   54.91   16.20
   3   7   0   65.39   11.43
   4   9   1   14.38   12.21
   0   7   1   24.14    9.00
  -1  -2   1 1290.41   27.90
   1  -4   1  237.85   11.80
   3  -5   1    3.36    9.15
   3  10   2    2.88   14.25
   0  -5   2  554.48   14.89
   2  -6   2   84.98   10.12
  -4   6   3   92.10   10.13
   2  -7   3   12.25   10.84
  -3   9   4   -5.59   12.25
  -4   8   4  114.48   11.50
  -5  -3   4   44.78   10.07
  -2  -6   4   21.21    9.35
   3  -8   4  196.08   13.68
  -3  10   5   20.33   14.47
  -6   7   5   41.97   11.08
  -7   5   5  182.37   13.65
  -2  -7   5   27.08   10.77
   0  -8   5    0.11   12.37
  -8   5   6    7.77    9.95
   1  -9   6   24.12   14.71
  -8   7   7   28.92   12.14
  -6  -6   7   -5.59   10.26
  -3  -8   7   14.02   12.32
  -1  -9   7   15.75   14.40
  -7  -6   8   10.08   11.86
  -2  -9   8   17.88   15.71
 -11  -2  10   71.01   14.68
 -10  -4  10    2.55   14.19
 -10  -5  11   -0.64   16.16
   7   6  -1  571.91   19.40
   8   6  -1  180.66   16.84
   4   5  -1  217.27   15.55
   3   4  -1  151.86   13.03
   4  -4   0 1193.91   25.31
  10  -4   0   10.23   17.29
   4  10   2    4.53   20.95
   1   9   2   80.79   17.72
  -3   5   2   22.47   14.02
  -5   0   3   -0.98   12.33
  -6  -1   4   74.38   13.07
   2  -8   4    2.59   17.32
   4  -9   5   25.13   22.18
  -7   7   6   53.20   16.88
  -5  -6   6    7.02   14.92
  -2  -8   6  -11.52   17.22
  -7  -5   7   96.23   15.12
 -10   4   8   19.78   17.40
 -11   1   9  299.61   25.00
 -12  -1  11   -5.31   22.41
  10   5  -1   22.05   12.20
  12   3  -1   97.30   16.13
   4   7   0 1087.00   19.08
  10   7   0   43.78   16.57
   2   6   0  177.39   11.23
   1   5   0   17.88    8.05
   0   3   0   -3.17   10.37
   2  -3   0   13.12    9.64
   5   9   1   28.30   13.47
   6   9   1   18.87   13.67
   7   9   1  -11.44   15.94
   2   8   1   87.62   11.52
  -2   3   1 1131.19   24.68
   6  -6   1   52.18   10.88
   7  -6   1  103.68   11.89
   5  10   2   24.89   15.81
   5  -7   2   13.46   10.43
   6  -7   2   78.37   13.45
   7  -7   2   18.80   12.40
   1  10   3   25.27   13.27
  -1   9   3  249.19   14.50
  -2   8   3   75.88   10.73
  -3   7   3  323.22   13.35
  -3  -4   3 1383.84   21.08
  -2  -5   3   51.88   10.15
   1  -7   3  504.58   14.58
  -1  10   4  157.75   15.36
  -1  -7   4    6.96   10.72
  -4   9   5   14.21   12.44
  -5   8   5   -1.59   12.03
  -5  -5   5   68.28   10.03
  -4  -6   5   29.20    9.57
   3  -9   5   10.32   13.91
  -4  10   6   26.64   15.87
  -6  -5   6   32.62   10.88
  -4  -7   6   10.39    9.98
   0  -9   6    9.00   13.99
  -5  -7   7   75.23   12.75
  -8   8   8    6.45   16.37
 -10  -1   8   11.07   10.75
  -8  -5   8    5.58   12.10
  -6  -7   8   17.03   12.70
  -3  -9   8   82.75   16.05
 -10  -3   9    0.68   12.21
  -8  -6   9   12.05   13.67
  -7  -7   9   18.64   13.06
   5   5  -1  116.65   14.36
  12   0  -1   -5.19   17.70
   1  -2   0   46.54   17.66
   1   7   1   17.69   13.05
  -1   5   1   22.96   11.13
  11  -5   1    9.51   22.10
   2   9   2  159.32   18.65
   0   8   2  -12.03   14.86
  -5   3   3  471.79   21.04
  -1  -6   3  114.17   14.00
  -6   4   4   14.57   13.18
   1  -8   4   90.08   15.35
  -1  -8   5   10.39   17.13
   2  -9   5  159.86   21.07
  -5   9   6  139.84   20.21
  -6   8   6  250.80   19.19
  -7   8   7   29.59   19.74
  -2  -9   7   39.64   19.42
  -5  -8   8    4.57   19.81
 -10   6   9   14.52   19.30
 -11   0   9   -5.27   16.79
  -9  -5   9   32.12   16.41
  -6  -8   9   71.66   20.80
  -9  -6  10   56.99   21.76
  -8  -7  10  104.42   22.85
 -11  -4  11   74.07   22.59
   6   5  -1  937.73   17.54
   9   5  -1   -0.67    9.98
   4   4  -1 1329.04   20.74
  11   4  -1    8.29   12.03
   3   3  -1  363.42   14.23
  12   2  -1    2.20   14.36
   5   7   0  204.58   12.43
   6   7   0   38.77   10.53
   8   7   0  102.26   13.34
   9   7   0   26.08   13.58
  11   6   0   -5.32   15.50
   3   8   1    9.54    9.99
   0   6   1  324.99   12.80
   2  -5   1  315.16   13.03
   5  -6   1   88.97   12.04
   8  -6   1   51.04   12.96
  -1   7   2  149.79   10.83
  -2   6   2   12.09    9.94
  -3  -2   2 4454.43   45.54
   1  -6   2  215.77   11.69
   4  -7   2  267.97   13.28
   8  -7   2    9.37   13.59
   2  10   3   12.87   13.20
   0   9   3   39.00   12.12
  -4  -3   3  230.73   11.90
   4  -8   3  141.63   13.39
   5  -8   3    9.14   11.98
   6  -8   3   -9.70   14.26
   7  -8   3   15.99   14.13
   0  10   4    2.77   14.04
  -2   9   4   52.39   12.35
  -5   6   4   -1.27    9.02
  -4  -5   4    0.70    9.03
  -3  -6   4   13.67    8.79
  -2  10   5   58.44   14.16
  -7  -2   5   84.53   10.76
  -6  -4   5    1.64    9.13
  -3  -7   5   21.84   10.49
   1  -9   5    1.64   13.67
  -8  -2   6   -0.38    8.94
  -7  -4   6  182.07   11.43
  -3  -8   6   19.76   11.98
  -1  -9   6  119.33   14.63
  -6   9   7   99.81   14.75
  -9  -2   7   20.29   10.60
  -8  -4   7    4.85   10.65
  -4  -8   7   46.44   12.32
  -9  -4   8   96.14   13.17
   7   5  -1 1122.39   22.97
   8   5  -1  125.56   16.30
  12   1  -1  157.62   20.05
   7  -3  -1   14.01   13.50
   8  -3  -1  273.82   19.45
   7   7   0   47.24   17.34
   3   6   0  132.89   14.28
   0   2   0 2361.64   40.13
   4   8   1   14.77   14.60
  -2   2   1 8281.73   77.19
   4  -6   1   54.50   13.37
   9  -6   1   -9.59   18.96
   3   9   2   21.25   16.61
   9  -7   2   27.65   22.44
   3  10   3  -29.50   19.39
  -4  -9   8   13.68   22.33
 -11  -3  10   -6.97   19.72
 -10  -5  10  143.75   20.29
 -12  -2  11   44.67   21.66
  10   4  -1   14.15   12.08
  11   3  -1   15.03   12.15
  10   6   0   34.50   14.38
   2   5   0   13.41    9.52
   1   4   0  123.18   10.30
   3  -4   0  237.29   12.08
   6  -5   0  677.41   17.63
   7  -5   0  525.43   18.33
   5   8   1    2.92   12.22
   6   8   1   54.25   12.97
   7   8   1  -18.40   14.08
   8   8   1   38.31   13.51
   2   7   1   13.67    8.84
   0  -4   1   46.63    9.00
   4   9   2   -3.87   11.75
   1   8   2   72.83   10.98
  -3   4   2   60.38    9.63
  -2  -4   2    3.27    8.13
  -1  -5   2  663.73   15.95
   3  -7   2   33.31   10.90
   4  10   3   37.43   14.98
  -4   5   3   36.91    9.95
   0  -7   3   37.97   10.80
   3  -8   3   11.27   11.66
  -3   8   4   26.44   10.79
  -4   7   4    6.66   10.49
  -5  -4   4  102.41   10.46
  -2  -7   4   19.58   10.74
   0  -8   4   -4.98   10.35
   3  -9   4   -3.36   13.79
   4  -9   4   -6.36   13.95
   5  -9   4   -7.04   15.92
  -3   9   5    1.21   11.75
  -6   6   5   24.62   10.34
  -7   4   5   29.49    9.69
  -2  -8   5   20.77   10.25
   0  -9   5   11.83   11.57
  -3  10   6    3.64   15.30
  -6  -7   7   -5.20   12.38
  -3  -9   7   20.99   13.66
  -9   6   8    3.60   13.50
  -7  -7   8   45.84   12.93
 -10  -4   9   26.80   11.86
  12  -3   0   29.75   24.79
   5   4  -1   16.06   13.31
   3   2  -1  292.18   18.60
   4  -2  -1   78.00   14.84
   6  -3  -1   17.77   13.73
   4   6   0   40.15   12.92
   8  -5   0   78.99   16.01
   5   9   2    4.49   19.66
   6   9   2   16.66   19.77
   1   9   3   36.82   16.57
  -1   8   3    0.21   14.33
  -5  -1   3  319.84   18.65
   1  10   4    2.52   19.21
  -6  -2   4  105.48   15.16
  -7   6   6    9.37   13.92
  -8   4   6   97.93   16.37
  -6  -6   6   17.01   14.36
  -5  -7   6   24.95   14.31
  -9   4   7    6.07   13.49
  -7  -6   7   13.02   16.24
 -10  -2   8  556.07   21.09
  -8  -6   8    9.33   16.49
  -6  -8   8  141.47   20.47
 -11  -1   9  383.23   21.84
  -8  -7   9   52.01   20.50
 -11   5  10    4.44   20.79
   6   4  -1  206.57   12.12
   9   4  -1 1029.14   20.57
   4   3  -1  189.76   11.47
   5   6   0  290.66   11.91
   9   6   0   58.56   12.84
  11   5   0   97.95   14.46
  12   4   0    2.35   15.57
   0   1   0    3.24   13.19
   5  -5   0  148.90   11.53
   3   7   1  130.69   11.71
   1   6   1   25.10    9.77
  -1   4   1 1010.54   20.10
  -1  -3   1   33.03   10.44
   1  -5   1  365.37   13.99
   3  -6   1   64.98   10.06
   2   8   2   47.87   11.09
   0   7   2    4.95    8.76
   0  -6   2    4.40    9.30
   2  -7   2  448.28   14.54
  -2   7   3    2.50    9.04
  -3   6   3   32.66    9.14
  -3  -5   3  183.59   11.48
  -2  -6   3  199.47   11.36
   2  -8   3   -4.09   10.26
   2  10   4    1.76   15.59
  -1   9   4   11.77   11.63
  -1  -8   4   43.81   10.19
   2  -9   4   17.63   11.80
  -1  10   5    8.25   14.42
  -4   8   5    8.41   12.30
  -5   7   5   56.41   10.57
  -5  -6   5  106.42   11.81
  -4  -7   5    8.75   10.55
  -4   9   6   11.22   13.55
  -8  -3   6   81.60   10.08
  -4  -8   6   15.28   12.56
  -2  -9   6   52.70   14.35
   0 -10   6   11.97   15.65
  -8   6   7   -8.04   11.99
  -5  -8   7   10.94   12.07
  -5  -9   8   15.23   15.32
  -9   7   9    8.92   15.01
  -9  -6   9   -2.50   14.49
  -7  -8   9   41.61   15.75
   7   4  -1   50.49   13.66
   8   4  -1  194.26   17.42
  10   3  -1  100.55   15.83
  11   2  -1  331.38   21.47
   9  -3  -1   14.41   15.61
   8   6   0   94.65   17.57
  11  -4   0   51.15   21.22
   9  -5   0   25.63   17.54
  10  -6   1   45.72   19.91
   2   9   3   45.79   17.35
  -7  -5   6   13.35   14.70
  -9  -3   7    6.83   14.76
  -8  -5   7    6.42   14.14
 -11  -4  10   43.99   20.68
   3   1  -1 9310.10   82.97
   5  -3  -1 3103.68   42.56
   6   6   0  151.18   12.51
   7   6   0  668.71   16.46
   3   5   0  291.25   12.98
  10   5   0   58.58   12.85
  13   2   0   24.16   16.08
   4  -5   0  147.68   11.91
   4   7   1  296.14   13.66
   9   7   1  153.31   14.56
   0   5   1  457.33   13.48
   2  -6   1   32.40    9.58
   6  -7   1   -5.16   11.04
   3   8   2   72.96   10.93
  -1   6   2  357.97   13.19
  -2   5   2   22.02   10.14
  -3  -3   2   25.25    9.36
   1  -7   2  413.35   13.28
   5  -8   2   33.27   13.29
   6  -8   2   18.05   11.98
   7  -8   2  -12.29   14.67
   3   9   3  -22.64   12.42
   0   8   3   86.07   11.15
  -5   2   3  631.64   27.69
  -4  -4   3  116.08   11.14
  -1  -7   3    6.46    9.04
   1  -8   3   78.65   11.38
   5  -9   3   87.81   14.35
   6  -9   3   49.57   16.41
   3  10   4   14.70   15.04
   0   9   4   66.97   12.74
  -2   8   4   40.66   10.92
  -5   5   4   15.28    9.10
  -6   3   4    1.66    9.59
  -4  -6   4   11.79    8.86
  -3  -7   4   62.94   11.12
   1  -9   4   61.23   12.35
   0  10   5   -6.04   13.80
  -2   9   5  -16.56   12.58
  -7  -3   5   14.94    9.44
  -6  -5   5    4.76    8.97
  -3  -8   5   16.44   11.76
  -1  -9   5   25.25   12.27
  -2  10   6   -0.44   15.56
  -5   8   6    5.00   12.04
  -6   7   6   16.92   11.79
  -3  -9   6  -13.94   14.26
  -1 -10   6  -12.85   15.96
  -5   9   7   13.98   14.11
  -6   8   7  106.92   15.12
  -7   7   7   92.83   12.77
  -4  -9   7   -0.09   14.03
  -6   9   8   99.65   16.36
  -7   8   8   56.39   14.15
  -8   7   8   20.89   13.15
  -9  -5   8    3.20   11.96
 -11  -2   9  120.98   13.98
 -10  -6  10  -10.03   15.80
  11  -1  -1    2.71   21.21
  11   1  -1   -0.02   17.28
   1   3   0  273.11   17.74
   2  -4   0   -0.26   11.49
   8   7   1   34.15   18.86
  -2   1   1  112.20   23.31
   5  -7   1  126.30   15.63
   7  -7   1   19.09   17.26
   8   8   2   38.52   22.60
   4  -8   2   41.37   17.23
   4  -9   3   13.42   20.02
   1 -10   5    2.32   22.28
 -10  -3   8   -0.64   17.37
 -10  -5   9   19.71   20.14
 -12   0  10   -3.45   19.46
   5   3  -1 3833.35   35.95
   9   3  -1   13.88   11.39
   4   5   0  158.52   11.49
   9   5   0   16.80   12.40
   2   4   0    4.04    8.18
  11   4   0   66.35   14.77
  12   3   0   29.83   14.13
  13   1   0    9.58   15.42
   1  -3   0  270.76   14.61
   5   7   1  111.76   11.65
   6   7   1   11.14   10.38
   7   7   1   19.49   12.03
   2   6   1   32.52    9.68
  10   6   1   54.67   14.26
  -2  -1   1  111.83   16.10
   4  -7   1  298.47   13.45
   8  -7   1   42.22   14.78
   4   8   2   21.87   12.75
   5   8   2   45.23   12.45
   6   8   2   -6.34   12.65
   7   8   2   17.75   13.80
   1   7   2  431.33   13.04
  -2  -5   2   17.56    9.97
  -1  -6   2  373.26   13.07
   3  -8   2  105.75   10.86
   8  -8   2   41.58   16.08
   4   9   3   -6.21   14.39
   5   9   3   61.94   14.79
   6   9   3   67.89   15.95
  -5  -2   3  787.81   20.33
   0  -8   3  109.12   10.93
   3  -9   3   10.98   12.13
   1   9   4   53.24   12.62
  -3   7   4   48.78   11.43
  -4   6   4    6.84    9.24
  -6  -3   4   11.70    9.34
  -5  -5   4   12.85    9.15
  -2  -8   4   36.68   10.72
   0  -9   4   74.70   12.88
   1  10   5   -7.37   15.82
  -2  -9   5   17.98   12.31
  -1  10   6    4.00   15.31
  -3   9   6   -7.03   13.86
  -6  -7   6    7.34   12.33
  -5  -8   6   19.56   11.61
  -7  -7   7   82.92   13.01
  -6  -8   7  107.14   15.23
  -8  -7   8    5.42   13.86
  -7  -8   8   53.58   14.60
  -6  -9   8   95.31   16.27
 -10   5   9   24.31   13.92
   6   3  -1   21.29   13.56
   8   3  -1  356.64   16.87
   4   2  -1   89.81   13.76
  10   2  -1   -0.67   15.07
  11   0  -1    0.67   17.74
   3  -5   0  293.37   16.44
  10  -5   0   58.74   18.20
   0  -5   1  480.61   15.63
  -3   3   2   22.57   13.34
   1   8   3   72.71   14.77
  -1   7   3   16.81   12.43
  -4   4   3  108.01   15.82
   3 -10   4   37.70   22.19
  -3   8   5   -9.59   15.81
   0 -10   5  -25.93   21.18
  -8  -4   6   98.44   16.24
  -2 -10   6   -4.79   22.56
  -9  -4   7   14.78   14.69
  -5  -9   7    3.43   19.89
 -11  -3   9    1.59   18.58
  -9  -7   9   21.13   22.19
 -12  -1  10  104.48   21.28
   7   3  -1   25.17    9.49
   5   5   0  153.71   10.87
   6   5   0  722.72   16.21
   7   5   0  544.56   16.02
   8   5   0   71.86   11.60
  13   0   0  228.47   20.82
   0  -1   0    1.58   13.66
   5  -6   0  230.02   12.13
   6  -6   0  147.96   12.83
   7  -6   0  676.01   19.01
   3   6   1   77.59    9.74
   9   6   1   -5.74   14.69
   1   5   1  362.70   13.89
  -1   3   1   27.58   10.76
  -1  -4   1 1038.09   19.38
   1  -6   1   21.91    9.80
   3  -7   1  101.21   12.25
   9  -7   1  112.25   15.95
   2   7   2  401.25   14.46
   0   6   2   11.85    9.42
   0  -7   2   10.23    8.76
   2  -8   2   48.60   11.02
  -3  -6   3   24.77    9.49
  -2  -7   3   -8.39    9.00
   2  -9   3   66.86   12.36
   2   9   4   11.12   12.23
  -1   8   4   40.96   10.48
  -1  -9   4    2.74   12.13
   2 -10   4   -2.36   15.85
  -1   9   5   26.16   12.23
  -4   7   5   14.95   10.49
  -6   5   5    1.96    8.73
  -7  -4   5   35.25    9.63
  -6  -6   5   22.36   10.71
  -5  -7   5   34.11   10.82
  -4  -8   5    3.82   12.35
   0  10   6   38.72   15.28
  -7  -6   6   -3.13   10.74
  -4  -9   6   28.40   13.70
  -4   9   7    5.13   13.95
  -8  -6   7   -5.40   12.22
  -5   9   8  -11.23   15.89
 -10  -4   8   32.73   12.53
  -9  -6   8   12.82   13.82
 -10   6  10    0.28   15.90
 -12  -2  10   47.69   14.28
 -11  -5  10   10.44   15.75
  13  -1   0    3.18   27.54
 -10   3   8    2.10   20.37
   3   0  -1   -0.48   17.11
   7  -4  -1   52.48   13.71
  10   4   0   18.16   17.00
   8  -6   0   79.11   18.27
  11   5   1   16.04   20.85
  -2  -2   1 8198.17   64.76
   9   7   2   28.49   22.68
  -3  -4   2   65.77   12.05
   2   8   3    6.76   14.23
  -2   6   3  201.30   15.08
  -4  -5   3   35.74   13.75
  -5   6   5  112.69   16.24
  -1 -10   5   36.51   20.09
  -4   8   6   45.90   16.98
  -7   5   6   10.43   14.20
  -9   5   8    1.01   16.62
 -12   1  10   64.63   22.14
   9   2  -1  150.19   13.51
  10   1  -1    2.85   10.62
   4  -3  -1  182.70   13.13
   6  -4  -1  210.72   13.61
   3   4   0  247.32   11.37
  11   3   0  211.86   15.15
  12   2   0    7.17   13.74
   1  -4   0  100.91    9.88
   4  -6   0   25.57    9.62
   4   6   1   66.97    9.94
   8   6   1   57.58   12.51
   0   4   1   47.26    9.37
   2  -7   1    1.27    9.21
   3   7   2   36.58   10.71
   8   7   2    1.99   13.56
  -1   5   2  664.30   16.33
  -2   4   2    4.20    8.70
   1  -8   2   92.65   11.17
   5  -9   2   19.28   13.88
   6  -9   2   -3.51   14.26
   3   8   3   10.06   11.85
   7   8   3   33.57   13.36
   0   7   3   45.33   10.70
  -3   5   3  179.80   12.06
  -5  -3   3  471.38   14.79
  -1  -8   3    2.00   10.26
   1  -9   3  -14.12   12.48
   3   9   4   21.85   13.51
   4   9   4   10.99   13.37
   5   9   4   17.64   15.43
  -2   7   4   12.32   11.16
  -6  -4   4    9.56    9.47
  -5  -6   4    4.21    8.82
  -4  -7   4   24.61   10.53
  -3  -8   4   35.14   10.58
   1 -10   4   18.85   13.42
   0   9   5    1.06   12.04
  -7   3   5   20.68    9.51
  -3  -9   5   -7.14   11.93
  -2   9   6   58.52   13.73
  -5   7   6   19.52   10.53
  -3 -10   6   -2.65   15.56
  -5   8   7   30.81   11.85
  -8   5   7    1.95   10.11
  -7   8   9   15.76   15.81
 -11  -4   9    6.13   14.10
 -10  -6   9   17.38   13.99
   5   2  -1   19.73   11.84
   8  -4  -1  179.43   18.87
   2  -5   0    1.32   13.84
   9  -6   0   91.32   18.00
   5   6   1   65.33   16.26
   7   6   1  146.55   15.66
   4  -9   2    2.36   16.85
   0   8   4   15.21   14.32
  -2   8   5   36.02   15.68
  -6   6   6    9.78   14.47
  -8  -5   6   -1.52   14.56
  -9  -5   7    4.99   17.30
  -7  -8   7   33.51   19.92
  -6  -9   7  129.18   21.46
  -6   8   8  150.09   20.85
  -8  -8   8   16.98   22.26
  -9   6   9    8.92   19.85
 -11   4  10   55.45   20.26
 -12  -3  10   19.18   22.39
   6   2  -1   67.25   10.99
   8   2  -1   35.39    9.94
   3  -2  -1  276.56   17.74
   5  -4  -1   -2.00   10.12
   4   4   0 1218.54   20.66
   9   4   0  343.34   13.85
   2   3   0   22.78    9.53
   1   2   0   46.61   13.42
   0  -2   0 2473.85   38.83
   3  -6   0  102.07   10.50
   6   6   1   53.77   11.07
   2   5   1  326.84   13.33
  10   5   1  100.20   14.00
  -2  -3   1 1109.90   21.81
  -1  -5   1   14.63    7.97
   0  -6   1  334.87   12.83
   4  -8   1   26.96   10.14
   5  -8   1   -0.39   12.01
   6  -8   1   68.56   12.96
   7  -8   1   -2.93   14.46
   4   7   2  291.54   12.59
   5   7   2   10.38   10.31
   6   7   2   95.37   12.34
   7   7   2   18.36   11.90
   1   6   2  219.49   11.82
  10   6   2   -2.12   15.61
  -4  -1   2 1149.40   29.14
  -2  -6   2   21.61    9.53
  -1  -7   2  171.77   10.57
   3  -9   2    0.56   12.17
   4   8   3  123.31   13.14
   5   8   3    4.43   11.51
   6   8   3    6.99   13.52
  -3  -7   3  342.01   13.56
   0  -9   3   27.42   12.39
   3 -10   3   19.92   13.59
   4 -10   3   -4.33   16.02
  -2  -9   4   35.80   12.57
   0 -10   4   13.78   14.04
   1   9   5  -18.77   14.42
  -7  -5   5  176.40   12.84
  -5  -8   5   10.65   11.41
  -2 -10   5   61.85   13.96
  -1   9   6  120.27   14.18
  -7  -7   6   73.32   12.16
  -6  -8   6  239.03   14.09
  -5  -9   6  130.51   14.85
  -3   9   7   -4.76   14.08
  -6   7   7   -0.58   12.00
  -7   6   7   27.88   12.07
  -8  -7   7   27.28   12.25
  -4   9   8   38.86   15.96
  -7   7   8   73.47   12.26
  -8   6   8   -4.13   11.37
 -10  -5   8   69.58   11.58
  -9  -7   8   -6.19   13.64
  -8   7   9   69.07   14.27
   7   2  -1   35.61   14.23
   4   1  -1   53.44   14.84
   8   4   0    5.92   15.01
  11  -5   0   93.51   20.98
   8  -8   1   32.14   20.16
  -4  -2   2  338.84   17.61
  -3  -5   2   33.47   13.48
  -5  -4   3  185.68   15.30
  -2  -8   3   56.76   14.93
   1   8   4   90.22   14.81
  -3   6   4   11.54   12.93
  -5   4   4  112.18   15.20
   2   9   5  186.01   20.48
  -6  -7   5   62.24   14.37
  -4  -9   5   14.24   17.27
  -8   3   6   73.07   14.56
  -9  -1   6   10.73   14.92
  -9  -2   6   23.76   15.15
  -4 -10   6    6.43   22.67
  -9   3   7    4.04   14.35
   9  -4  -1  837.86   26.29
   5   4   0  106.44   11.04
   6   4   0   30.03    9.60
   7   4   0 1302.19   20.82
  10   3   0   58.33   12.98
  12   1   0   99.47   16.30
   0  -3   0   -2.48   10.18
   5  -7   0  152.54   12.68
   6  -7   0   39.40   10.82
   7  -7   0   37.40   12.93
   3   5   1    1.49    9.53
   9   5   1   42.29   12.43
  11   4   1    7.96   13.92
  12   3   1   -1.67   16.48
   1  -7   1   23.33    9.34
   3  -8   1   12.04   10.50
   2   6   2   82.54   10.01
   9   6   2    4.35   14.01
   0  -8   2   -1.97   10.65
   2  -9   2  172.73   13.20
   1   7   3  534.03   15.06
  -1   6   3   98.32   10.35
  -4  -6   3   84.94   10.27
  -1  -9   3  263.17   14.74
   2 -10   3    6.88   14.36
   2   8   4  -15.49   12.73
  -1   7   4    1.30   10.92
  -4   5   4    5.77    9.40
  -6  -5   4    3.40    9.24
  -4  -8   4  110.91   11.25
  -1 -10   4  158.76   15.58
   3   9   5  -16.21   14.52
   4   9   5    9.20   15.52
  -1   8   5    8.75   12.27
  -3   7   5   12.95   10.48
  -8  -1   5  164.70   13.30
  -8  -2   5   22.46    9.57
  -3 -10   5   35.68   14.85
   0   9   6   17.46   13.42
  -3   8   6   18.55   12.32
  -8  -6   6    8.82   12.42
  -2   9   7    4.04   14.31
 -10  -1   7  227.88   15.79
 -10  -2   7   40.61   10.81
  -9  -6   7   78.53   13.00
 -11  -5   9   16.61   14.11
  10  -3  -1   78.74   21.91
   9   1  -1   23.50   15.69
  10   0  -1   -0.28   14.91
   4  -4  -1 1378.46   26.08
  11   2   0  272.63   20.27
  10  -6   0   40.25   20.43
  -4  -3   2  780.89   20.02
   1 -10   3    2.49   19.91
  -5  -7   4   -2.13   14.63
  -3  -9   4   -0.25   17.13
  -9  -3   6    9.77   14.73
  -4   8   7   41.34   17.29
   3  -3  -1  395.09   16.34
   6  -5  -1  969.89   21.29
   7  -5  -1 1061.87   23.86
   3   3   0  700.34   17.22
   1  -5   0   12.45    8.01
   2  -6   0  171.71   11.48
   4  -7   0 1083.59   20.28
   8  -7   0  118.54   13.44
   4   5   1  372.11   13.60
   7   5   1   61.40   10.92
   8   5   1  118.37   11.58
   1   4   1  234.30   11.63
  -2  -4   1  102.91    9.90
   2  -8   1  117.29   11.45
   3   6   2  144.66   10.26
   8   6   2   36.09   11.93
   0   5   2  655.57   16.11
  -2  -7   2   45.58    9.24
  -1  -8   2   47.08   10.67
   1  -9   2   95.17   12.26
   5 -10   2   34.69   15.68
   2   7   3    0.87   10.63
   3   7   3   11.86   10.63
   7   7   3   84.52   14.51
   8   7   3   26.66   13.32
  -2   5   3   47.95   10.29
  -5  -5   3  239.71   12.24
   3   8   4  176.53   13.64
   4   8   4   -1.38   12.15
   5   8   4   -9.69   14.18
   6   8   4   -8.66   14.05
  -2 -10   4    2.19   14.92
   0   8   5  -11.97   11.88
  -4   6   5   25.54    9.61
  -8  -3   5   39.42    9.74
  -7  -6   5   12.05   10.11
   1   9   6   23.16   13.93
  -2   8   6   -1.64   12.28
  -4   7   6   -7.74   10.45
  -7  -8   6   -3.32   13.83
  -6  -9   6    8.14   13.83
  -5 -10   6   24.22   15.69
  -1   9   7   25.98   13.40
 -10  -3   7   20.11   10.66
  -8  -8   7   14.29   13.35
  -7  -9   7   69.66   16.57
  -3   9   8  145.52   15.39
  -5   8   8   -2.66   13.98
 -11  -2   8  253.30   16.18
 -10  -6   8  -22.19   14.65
  -6   8   9   11.70   15.11
  12  -4   0    1.82   27.78
   5  -5  -1  131.36   14.72
   8  -5  -1  111.86   17.10
   9   3   0    7.66   14.84
  10   4   1   95.87   18.20
  -1  -6   1   52.27   13.45
   0  -7   1    7.93   12.94
  -3  -6   2   22.99   13.18
   4 -10   2    9.33   21.22
  -4   3   3  240.23   16.47
  -3  -8   3    1.89   14.94
   0 -10   3   21.89   19.60
  -7  -2   4  324.60   17.76
  -6  -6   4   39.24   15.18
  -6   4   5    6.73   12.42
  -5  -9   5   -5.10   19.86
   2   9   6   42.59   19.84
  -9   0   6    0.36   12.49
  -9  -4   6    3.65   14.97
 -11  -1   8   25.57   17.27
 -10   4   9   30.86   16.89
   5   1  -1  118.59   11.77
   8   1  -1   -4.39    9.37
  12   0   0   -1.10   14.51
   0  -4   0 2465.82   28.82
   3  -7   0   67.76   11.72
   9  -7   0   36.44   14.22
   5   5   1   71.21   10.19
   6   5   1  685.14   16.45
   0   3   1   65.80   11.47
  -1   2   1 1249.08   29.65
   1  -8   1  238.25   12.58
   4  -9   1   16.95   12.07
   5  -9   1   11.09   14.08
   6  -9   1    2.15   14.44
   7  -9   1    9.52   15.72
   4   6   2  308.01   13.38
   5   6   2   72.18   10.89
   6   6   2  128.35   12.02
   7   6   2   24.45   12.45
  10   5   2    1.30   14.23
  -1   4   2 1122.39   20.46
  -3   2   2 4546.09   58.81
  -4  -4   2    5.10    7.76
   0  -9   2   24.18   12.81
   3 -10   2   -1.73   14.31
   4   7   3   10.32   10.10
   5   7   3    8.13   12.31
   6   7   3   10.19   11.86
   0   6   3   24.68    9.40
  -3   4   3 1366.38   23.44
  -4  -7   3   38.46   10.97
  -2  -9   3  -11.51   12.58
   0   7   4    7.44   11.00
  -2   6   4   24.44    9.48
  -7  -1   4   35.23   10.79
  -7  -3   4  236.31   12.96
   1   8   5   36.91   12.67
  -2   7   5   20.97   10.51
  -5   5   5   68.72   10.16
  -8  -4   5   48.03   11.10
  -6  -8   5   25.86   11.83
  -4 -10   5   33.96   14.74
   3   9   6   21.68   14.99
  -8  -7   6    7.27   12.11
   0   9   7   19.17   13.92
  -3   8   7   11.39   12.44
  -5   7   7   54.64   12.92
 -10  -4   7   67.42   12.96
  -9  -7   7   35.17   14.74
  -2   9   8   12.47   15.56
  -6   7   8   42.45   12.35
 -11  -3   8   13.67   11.58
  -7   7   9    6.69   13.65
  -8   7  10   79.70   16.99
 -10   5  10   94.29   15.60
  10  -1  -1    5.13   15.18
   3  -4  -1  142.48   13.49
   4  -5  -1  220.09   16.02
   8   3   0  398.49   19.27
  11   3   1   14.56   19.90
  -2  -5   1  107.21   14.47
   3  -9   1  138.21   17.87
  -4   0   2  477.96   31.85
   2 -10   2   61.91   19.63
   9   6   3  -10.95   20.14
  -6   2   4  103.89   17.52
  -5  -8   4   -1.50   17.04
  -4  -9   4    1.25   17.10
  -8   0   5    0.25   13.02
  -7  -7   5  135.81   17.74
  -5   6   6   12.46   14.97
 -10   0   7    0.94   14.06
 -11  -4   8   26.79   17.81
 -10  -7   8   14.12   22.36
  -9   6  10   87.09   20.34
   6   1  -1   53.29    9.47
   7   1  -1    0.02    9.50
   9  -5  -1    1.24   10.39
   4   3   0  663.29   16.50
   7   3   0    2.63    9.00
  10   2   0    0.63   10.63
  11   1   0   39.35   12.75
   0  -5   0   -5.91    7.88
   1  -6   0   15.71    9.51
   2  -7   0  219.16   11.56
   5  -8   0    7.63   12.30
   6  -8   0   72.71   12.93
   7  -8   0    8.83   12.75
   2   4   1 1153.59   19.63
   9   4   1   -4.75   12.69
  12   2   1    7.68   13.98
   1   5   2   68.06   10.90
   9   5   2   -1.47   11.93
  11   4   2   -3.94   15.68
  -2   3   2  873.96   21.33
  -4  -5   2    1.74    9.39
  -2  -8   2  114.92   11.34
   1   6   3   58.15    9.70
  -5  -6   3   10.06    8.92
  -1 -10   3   32.45   14.27
   1   7   4   24.30   10.68
   7   7   4   55.02   14.08
   8   7   4    2.64   15.68
  -7  -4   4   -2.56    9.10
  -6  -7   4   19.50   10.20
  -3 -10   4   20.12   14.27
   2   8   5  311.13   15.21
   3   8   5  201.20   14.07
   4   8   5    2.90   14.03
   5   8   5   26.72   13.90
   6   8   5   33.93   15.24
  -8  -5   5  128.87   12.13
  -1   8   6   28.72   12.59
  -6   5   6   31.21   10.88
  -7   4   6  182.97   12.69
  -9  -5   6  111.22   12.06
  -7  -9   6    7.52   13.71
   1   9   7   21.51   16.04
  -6   6   7   -2.44   10.41
 -10  -5   7    5.06   12.77
  -1   9   8    8.40   16.18
  -4   8   8   23.77   13.86
  -9   4   8   84.65   13.94
  -5   8   9   76.30   15.13
  -8   6   9    4.15   14.34
  -9   5   9    0.31   11.75
 -12  -2   9   73.87   15.09
 -12  -3   9    3.79   14.18
   9   0  -1   -0.67   12.45
  10  -4  -1   11.25   17.55
   6  -6  -1    9.10   15.52
   7  -6  -1  599.85   21.65
   5   3   0 2754.95   32.49
   6   3   0  168.15   15.48
  11  -6   0    3.24   21.99
  10  -7   0   61.32   22.71
   4  -8   0   57.66   15.21
  -1  -7   1  107.45   13.63
   2  -9   1  100.19   18.43
  -3  -7   2    7.24   12.62
   1 -10   2   61.07   19.99
   8   6   3  -24.38   19.69
  -6  -3   3  475.69   18.75
  -3   7   6  104.07   15.25
  -8   4   7    8.82   14.78
  -7   6   8    5.84   16.69
 -11  -5   8  -10.58   19.96
   2  -3  -1 1121.14   24.09
   3  -5  -1  290.72   13.69
   5  -6  -1   65.01   10.44
   8  -6  -1  197.94   13.35
   3  -8   0   10.82   10.31
   8  -8   0  -11.14   14.44
   3   4   1    6.28    7.97
   8   4   1   50.78   10.53
  -2  -6   1  378.60   13.20
   0  -8   1   55.19   10.81
   2   5   2   93.30   10.51
   8   5   2   -0.86   12.07
  -1  -9   2   -8.58   12.79
   2   6   3  365.86   13.01
   7   6   3   11.99   11.72
  -1   5   3 1828.99   23.57
  10   5   3   -2.32   15.53
  -6  -2   3   44.20    9.22
  -6  -4   3  135.74   11.06
  -4  -8   3   23.15   10.01
  -3  -9   3   28.49   11.48
  -2 -10   3    5.62   13.46
   0 -11   3   77.47   15.98
   2   7   4   48.17   10.67
   3   7   4    5.69   10.59
   4   7   4   87.49   12.73
   5   7   4   11.02   11.70
   6   7   4  -26.51   14.10
  -1   6   4    7.90    9.04
  -3   5   4    8.24    9.57
  -7  -5   4   72.10   11.43
  -1   7   5   16.91   10.59
  -3   6   5    7.53    8.68
  -8  -6   5   27.82   10.59
  -7  -8   5   19.46   11.73
  -6  -9   5  -18.15   14.08
  -5 -10   5    0.60   15.47
   0   8   6   12.06   12.42
   1   8   6   16.67   12.79
  -9  -6   6   66.95   13.02
  -8  -8   6   16.69   13.67
  -2   8   7   18.59   12.23
  -4   7   7  210.40   14.31
  -7   5   7   93.80   11.69
 -10  -6   7   25.31   13.54
  -9  -8   7   -2.83   15.55
  -8   5   8    2.13   11.68
 -12  -4   9   48.30   16.93
 -11   2   9   98.01   25.03
   4  -6  -1  267.68   16.30
   9   2   0  866.90   23.77
  12  -1   0  108.72   22.60
  10   3   1   10.14   17.37
  -3  -3   1  394.01   16.96
   1  -9   1   99.31   17.92
   5 -10   1    2.05   22.41
  -4  -6   2   97.44   13.88
   0 -10   2   18.43   19.73
  -5  -7   3   96.55   15.68
  -5  -9   4   29.02   17.21
  -3   8   8  -13.18   20.04
 -12  -1   9    6.86   19.06
   2  -2  -1 8990.22   78.67
   2  -4  -1  114.83   10.28
  -1  -3   0  300.40   14.70
  -1  -4   0  134.98   10.58
   0  -6   0   47.19    9.76
   1  -7   0   12.46    9.29
   2  -8   0   40.75   11.10
   9  -8   0   54.41   16.76
   4   4   1 1466.43   21.68
   5   4   1  900.87   18.08
   6   4   1  115.14   11.14
   7   4   1   63.46   11.64
   1   3   1  133.33   11.98
  11   2   1   55.15   12.85
  -3  -2   1  310.54   15.94
  -3  -4   1  150.43   10.37
  -1  -8   1   40.87   10.74
   3 -10   1   39.55   14.29
   4 -10   1   10.76   14.05
   3   5   2  700.71   16.00
   6   5   2   24.96   10.50
   7   5   2   22.36   10.82
   0   4   2   38.72    9.13
  10   4   2    7.62   14.31
  -3  -8   2   10.59   10.51
  -2  -9   2   54.08   13.14
   3   6   3   15.67    9.10
   4   6   3   46.31   11.03
   5   6   3    3.18   10.29
   6   6   3   10.21   10.42
  -6  -5   3    0.29    9.21
  -1 -11   3   -3.06   16.17
  -4   4   4    1.54    9.96
  -7  -6   4    2.28   10.49
  -6  -8   4   74.95   12.49
  -4 -10   4   63.01   14.42
   0   7   5  153.11   12.12
   7   7   5    0.62   15.72
   2   8   6   20.92   11.91
   3   8   6   26.95   14.35
   4   8   6   29.30   13.73
   5   8   6  -35.34   16.28
  -2   7   6   36.69   10.45
  -1   8   7   70.84   13.12
  -5   7   8  102.56   13.25
 -11  -6   8   -4.30   16.05
  -4   8   9   25.38   13.33
  -6   7   9   43.86   14.78
  -7   7  10   -0.44   16.01
 -11   0   8    3.05   20.30
   3  -6  -1   35.25   13.53
   9  -6  -1   15.00   17.08
   6  -7  -1   18.65   15.04
   1   1   0  987.20   35.42
  -1  -2   0   49.43   18.15
   5  -9   0   64.86   17.46
   6  -9   0  124.69   20.93
  12   1   1   29.37   19.71
   4   5   2   36.62   13.73
   9   5   3   14.51   20.27
  -6  -1   3 1639.81   34.65
  -5   3   4   45.24   15.35
  -4   6   6  172.66   16.67
  -9  -7   6   71.07   20.26
 -11   4  11   73.81   22.83
   8   0  -1    0.72    9.13
   2  -5  -1  111.46   10.99
   4  -7  -1  749.39   17.42
   5  -7  -1  319.64   14.30
   7  -7  -1    3.24   12.74
   3   2   0  619.20   19.12
   8   2   0   17.22    9.53
  10   1   0  164.42   13.57
  -1  -5   0    9.76    8.10
   0  -7   0   -8.08    9.14
   4  -9   0  133.29   13.43
   7  -9   0    2.99   14.30
   9   3   1    7.21    9.94
  -3  -5   1  312.99   12.86
  -2  -7   1   13.83    8.84
   0  -9   1   41.05   13.30
   2 -10   1    2.46   14.07
   5   5   2  105.87   10.22
   9   4   2   -6.69   12.06
  11   3   2   32.43   13.94
  12   2   2    7.19   15.14
  -5  -3   2 1961.16   26.32
  -5  -4   2  195.19   11.97
  -4  -7   2   11.81   10.86
  -1 -10   2  253.61   16.15
   1 -11   2   90.11   16.10
   0   5   3  472.42   14.60
  -2   4   3   38.04    9.03
  -6  -6   3   49.94   11.15
  -5  -8   3   17.26   10.04
  -4  -9   3   26.66   11.42
  -3 -10   3   -2.35   13.90
   0   6   4   13.97    9.43
   8   6   4   18.00   13.75
  -7  -7   4   53.43   10.33
   1   7   5   39.11   10.51
   2   7   5   41.41   10.37
   5   7   5   37.81   13.40
   6   7   5   -6.94   14.14
  -2   6   5   14.08    9.04
  -4   5   5  169.43   11.92
  -8  -7   5   43.08   12.70
  -7  -9   5    3.63   13.79
  -8  -9   6    7.97   15.51
   0   8   7  357.67   14.68
   1   8   7    7.04   13.79
  -3   7   7  548.66   16.71
  -5   6   7   83.61   11.42
 -10  -7   7    6.48   13.76
  -2   8   8   23.93   14.40
 -10   5  11    3.40   15.71
   4   0  -1   -0.80   13.99
  10  -5  -1   16.98   17.49
   8  -7  -1   38.43   17.63
  11   0   0  425.88   24.06
   1  -8   0  159.27   16.15
   3  -9   0    1.32   17.50
   7   6   4   30.20   18.24
  -7   0   4 1811.20   48.86
  -5 -10   4   30.84   19.38
   3   7   5   14.75   17.70
   4   7   5  137.20   17.45
  -1   7   6  173.82   16.28
   2   8   7   85.21   19.36
   3   8   7  -38.94   21.46
  -3   8   9   -1.78   19.51
  -8   6  10   17.33   19.10
 -11   3  10   11.84   19.49
   2  -6  -1  393.84   13.60
   3  -7  -1   89.16    9.95
   7   2   0   -6.81    9.38
  -1  -6   0   21.27    9.77
   2  -9   0  405.25   15.58
  -3  -6   1   37.81    9.39
  -2  -8   1  352.58   13.30
  -1  -9   1   96.48   13.34
   1 -10   1  102.62   14.67
   1   4   2   68.72    9.07
  -5  -2   2 1470.01   25.97
  -5  -5   2  135.06   10.93
  -3  -9   2   55.42   12.41
  -2 -10   2  168.53   15.68
   0 -11   2  -14.02   16.08
   8   5   3   -6.83   12.06
  10   4   3   24.38   13.77
  -6  -7   3   14.78   10.35
   1   6   4  169.16   11.09
   6   6   4   32.67   12.48
  -2   5   4  329.54   13.25
  -6  -9   4    9.84   14.16
   8   6   5   37.12   15.47
  -9  -3   5   56.85   11.38
  -9  -4   5   46.56   10.71
  -8  -8   5   14.35   13.91
   6   7   6   20.69   15.53
  -5   5   6    7.73    8.79
 -10  -3   6   52.40   11.12
 -10  -4   6   46.44   12.82
  -9  -8   6  -18.67   14.36
  -1   8   8   -1.66   14.14
   0   8   8  -11.85   13.95
  -4   7   8  274.91   14.71
  -6   6   8   22.00   12.00
  -5   7   9   24.16   14.21
  -7   6   9   -7.95   12.20
  -6   7  10  250.50   16.16
  10  -2  -1    1.35   17.85
   1  -4  -1 1097.67   22.19
   4   2   0  141.16   14.13
  12  -2   0   -0.12   19.68
   8   3   1  338.70   18.47
   8   4   2   -4.73   14.72
  -4  -8   2  234.15   16.24
   1   5   3  254.64   15.49
  -4 -10   3   75.59   19.87
   2   6   4   -1.36   15.11
  -5   4   5   81.95   14.25
  -7   2   5   79.50   15.87
  -9  -5   5  204.74   16.40
   0   7   6  289.06   16.36
 -10  -5   6   55.83   17.95
 -11  -3   7   42.54   17.09
 -11  -4   7    9.65   16.69
  -2   8   9   -7.67   19.34
  -9   5  10   -0.99   19.35
   7   0  -1   -0.65    9.36
   1  -3  -1   29.08   10.52
   1  -5  -1   18.97    7.86
   2  -7  -1    0.19    9.06
   9  -7  -1  137.72   15.62
   4  -8  -1    3.25   10.08
   5  -8  -1  138.94   14.10
   6  -8  -1   73.05   13.19
   7  -8  -1   -1.73   12.29
   5   2   0  777.68   19.06
   6   2   0   16.92    9.76
  -1  -7   0   10.06    9.21
   0  -8   0   40.36   10.95
   1  -9   0  213.70   13.05
   4 -10   0   33.14   13.78
   5 -10   0   -7.24   14.23
   6 -10   0  -11.57   15.93
   2   3   1  187.91   11.70
  10   2   1    4.27   13.09
  -3  -1   1 9314.18   82.58
  -3  -7   1   77.69   10.37
   0 -10   1  118.88   12.75
   2 -11   1   31.97   16.29
  -1   3   2 1145.11   22.82
  10   3   2   25.13   12.88
  -5  -6   2   98.30    9.99
  -1 -11   2   59.33   16.34
   7   5   3   64.02   10.93
  -3   3   3 1181.29   24.16
  -5  -9   3   -4.21   11.68
   3   6   4    2.38   10.44
   4   6   4   54.85   11.12
   5   6   4   80.16   11.12
   9   5   4   15.19   14.56
  -8  -3   4  304.28   14.19
  -8  -4   4   11.93   10.91
  -8  -5   4   61.92   11.64
  -7  -8   4   35.04   11.92
  -1   6   5   -1.61    9.05
  -9  -6   5   10.13   11.75
   1   7   6   52.41   13.24
   4   7   6    5.79   13.80
   5   7   6   15.90   13.76
  -3   6   6   58.55   11.34
 -10  -6   6  113.28   13.94
  -2   7   7   27.18   12.49
  -6   5   7   50.87   11.20
 -11  -5   7   15.62   14.48
   1   8   8    8.43   13.50
   2   8   8   31.94   16.84
  -1   8   9   25.11   15.51
 -10   4  10    5.14   12.83
   9  -1  -1   25.54   16.45
  10  -6  -1   74.35   20.88
   9   1   0   78.64   16.26
   3 -10   0   23.70   19.41
   7   3   1   10.91   12.89
   0   2   1 1300.44   31.16
  11   1   1   20.72   17.12
  12   0   1   -5.82   20.16
   7   4   2    4.48   15.28
   2   5   3   12.55   13.67
   6   5   3   -3.77   14.51
  11   3   3   -8.70   22.80
  -6 -10   4    2.68   22.03
   7   6   5    5.56   19.41
  -6   3   5   22.62   13.39
  -9  -2   5   20.72   15.32
   2   7   6   15.68   17.04
   3   7   6   -9.86   17.16
 -10  -2   6    9.19   15.17
 -11  -6   7   -2.58   20.06
  -3   7   8  124.88   18.05
  -7   5   8    4.64   13.93
 -12  -4   8   12.04   19.55
 -12  -5   8   12.89   22.35
  -8   5   9   11.39   16.43
 -13  -1  10   76.37   24.04
   5   0  -1    0.63    8.43
   6   0  -1   -1.10    8.06
   1  -6  -1   58.61   10.21
   3  -8  -1   74.41   11.40
   8  -8  -1   12.28   14.27
  -2  -4   0   -1.22    8.26
  -2  -5   0    3.82    9.59
   2 -10   0   31.31   15.35
   3   3   1  657.93   16.37
   6   3   1   11.93    9.33
  -4  -4   1 1317.86   20.73
  -4  -5   1  225.19   11.75
  -3  -8   1   65.45   11.47
  -2  -9   1  170.41   13.81
  -1 -10   1   54.76   12.86
   1 -11   1   35.30   15.93
   2   4   2 1724.28   22.20
   6   4   2   36.59    9.38
  11   2   2   19.02   14.45
  -5  -7   2   -1.41   10.65
  -4  -9   2   57.02   12.27
  -3 -10   2    2.11   14.35
  -2 -11   2    5.60   15.94
   3   5   3  325.96   12.37
   4   5   3   21.71    9.17
   5   5   3   29.93   11.16
  -1   4   3  470.77   14.42
   9   4   3    2.44   12.01
  -7  -4   3   10.00    8.95
  -7  -5   3  422.52   13.88
  -6  -8   3   40.01   12.58
  -1   5   4   14.13    9.45
   8   5   4   -0.71   13.89
  -3   4   4  732.58   18.28
  10   4   4    4.93   16.26
  -8  -6   4    8.90   10.72
  -7  -9   4   76.89   14.37
   0   6   5   80.04    9.51
   6   6   5   24.04   11.92
  -3   5   5   13.66    9.24
  -9  -7   5   85.88   12.96
  -8  -9   5  -22.25   16.06
  -6   4   6   49.80   10.01
 -10  -7   6   10.15   13.88
  -1   7   7  113.12   13.80
   5   7   7   39.39   16.01
  -4   6   7   33.04   11.08
 -11  -2   7    8.53   11.81
 -12  -3   8   28.36   14.00
   0   8   9   33.52   15.39
  -4   7   9   35.58   13.68
  -5   7  10   13.96   13.67
  -8   6  11    1.53   15.70
 -10   2   8  552.61   31.48
  -2  -3   0   21.42   13.50
  -2  -6   0  189.20   14.57
   0  -9   0   -9.27   15.99
   3   4   2    4.92   13.68
  12   1   2   -4.27   22.39
  -7  -3   3   78.70   13.90
  -7  -6   3  164.73   16.05
  -5 -10   3   14.47   20.50
  -8  -2   4   35.58   13.55
  -8  -7   4   16.34   17.05
  -2   6   6    5.17   15.40
   0   7   7   62.82   18.18
  -5   6   8    8.19   16.03
  -9   4   9   37.24   17.70
 -10   3   9    1.69   16.83
  -7   6  10   23.16   19.83
   5  -4  -2  183.23   13.29
   6  -4  -2   -2.18    9.52
   5  -5  -2  128.23   11.41
   6  -5  -2  287.67   13.93
   1  -2  -1 1315.51   30.26
   0  -4  -1   53.20    9.29
   0  -5  -1  472.23   13.38
   1  -7  -1   93.35   10.34
  10  -7  -1   39.03   15.27
   2  -8  -1  348.85   13.92
   9  -8  -1   23.66   14.44
   4  -9  -1   14.90   12.07
   5  -9  -1   10.15   11.64
   6  -9  -1  120.98   14.94
   7  -9  -1   25.36   15.30
  10   0   0    3.52   10.71
  -1  -1   0  964.90   32.65
  -2  -7   0  218.69   11.17
  -1  -8   0  137.90   11.73
   1 -10   0   57.71   12.48
   4   3   1  160.14   10.25
   5   3   1  143.78   11.36
   9   2   1   25.99   10.53
  -4  -3   1  191.77   11.62
  -4  -6   1  262.54   11.93
   0 -11   1  115.37   16.59
   4   4   2   10.69    9.65
   5   4   2  222.21   11.86
   9   3   2   11.88   12.43
  -5  -8   2   16.48   10.24
   8   4   3    9.60   12.17
  -7  -7   3    8.38   10.24
  -6  -9   3    6.97   13.87
   0   5   4   97.57   10.53
   7   5   4    6.00   11.94
   1   6   5  110.35   12.08
   2   6   5   22.27   10.42
   3   6   5  188.60   11.87
   4   6   5  179.43   12.32
   5   6   5   79.26   13.07
  -9  -8   5    8.84   13.71
   7   6   6    2.46   15.60
   1   7   7   -4.85   12.37
   2   7   7   85.18   12.27
   3   7   7   -0.38   13.70
   4   7   7  -16.88   13.89
  -7   4   7  557.97   17.94
  -2   7   8   76.44   13.45
  -8   4   8   90.80   12.08
  -6   6   9  151.92   13.90
   7  -4  -2    4.19   12.98
   7  -5  -2  171.71   18.50
   5  -6  -2   95.37   14.03
   6  -6  -2   73.75   16.18
   3  -9  -1    4.41   17.43
   8   1   0    1.88   12.77
  11  -1   0   37.25   17.93
  -4  -7   1  847.25   20.61
  -2 -10   1   47.61   18.68
  -6  -5   2  288.08   15.23
  10   3   3    1.91   19.85
  -4   2   3  120.94   15.90
  -4   5   6  -18.54   12.97
  -7   3   6    3.27   12.61
  -8   2   6    2.78   12.60
  -9   2   7   20.15   15.27
  -9   3   8   37.76   14.51
 -12  -2   8   15.45   17.56
  -3   7   9   79.26   18.50
   4  -4  -2    0.60    7.67
   4  -5  -2   -0.66    9.37
   4  -6  -2  103.18   10.67
   7  -6  -2   44.78   11.63
   0  -6  -1  350.53   12.94
   1  -8  -1   24.80   10.80
   2  -9  -1  180.79   13.41
   8  -9  -1   13.53   16.02
  -1  -9   0  190.97   14.33
   0 -10   0   56.55   12.51
   2 -11   0   26.95   15.57
  -3  -9   1    2.87   12.51
  -1 -11   1   17.07   15.78
   0   3   2  760.70   18.73
   8   3   2   19.86   10.70
  -5  -1   2  108.13   12.27
  -6  -4   2   -3.63    9.36
  -6  -6   2   79.07   11.35
  -5  -9   2   -4.06   11.96
  -4 -10   2   12.78   14.30
  -3 -11   2   41.53   15.24
   0   4   3  307.65   12.16
  -7  -8   3   34.12   12.57
   1   5   4    1.05    9.35
   6   5   4  126.95   11.68
   9   4   4  -13.42   14.66
  -8  -8   4   -2.16   13.53
  -2   5   5    2.26    9.50
   8   5   5   16.42   14.02
  -1   6   6   45.11   10.71
   6   6   6    7.34   14.25
  -3   6   7  183.02   12.59
  -8   3   7    2.79   10.51
  -1   7   8  305.93   14.52
   0   7   8   28.79   11.96
   3   7   8   -7.86   13.62
 -13  -3   9   88.62   17.21
  -4   7  10   12.26   13.85
  -5   7  11   11.04   15.39
  -9   5  11  173.84   15.46
   8  -5  -2  245.43   19.55
   5  -7  -2   -0.11   15.15
   6  -7  -2    2.15   14.84
   0  -3  -1   55.00   15.12
   0  -7  -1   26.56   12.85
   5 -10  -1  -12.66   20.28
   2   1   0  104.51   19.80
  -2  -8   0   65.21   14.94
   8   2   1  100.24   15.90
  10   1   1   30.11   17.51
  -4  -8   1    6.04   14.45
  -2   2   2  786.87   26.85
  10   2   2   22.12   17.13
  -6  -7   2   11.35   14.36
   7   4   3   34.78   14.47
  -7  -2   3   61.42   14.61
  -6 -10   3   47.74   22.30
   5   6   6   16.29   16.72
  -5   5   7  221.44   17.02
   1   7   8   51.32   19.77
   2   7   8   84.73   20.26
  -4   6   8  497.49   18.58
  -2   7   9   19.24   19.25
  -8   5  10   64.72   18.41
  -7   6  11   67.55   22.19
   5  -3  -2 1889.32   35.93
   6  -3  -2  736.31   26.18
   3  -5  -2   32.88   10.17
   3  -6  -2   29.29    9.54
   8  -6  -2    6.40   11.23
   4  -7  -2   20.78   11.04
   7  -7  -2   13.35   10.56
   2  -1  -1  102.57   18.36
   0  -8  -1   48.48   10.84
   1  -9  -1  107.43   13.13
   3 -10  -1   -0.24   14.00
   4 -10  -1   16.63   14.95
   6 -10  -1   40.69   16.11
  -3  -5   0  291.34   12.86
  -3  -6   0  145.79   10.49
   1 -11   0  107.65   16.96
  12  -1   1   24.30   14.49
  -4  -2   1   85.07   10.82
  -3 -10   1    5.08   14.35
  -2 -11   1   16.84   15.77
  -6  -3   2  869.82   19.76
  11   2   3   34.74   14.88
   2   5   4    3.01    9.33
   3   5   4    1.64    9.10
   4   5   4    6.90   10.65
   5   5   4   15.14   10.49
  -2   4   4   22.88    8.32
  -4   3   4   57.26    9.70
  -8  -9   4   -6.54   16.23
   7   5   5   60.48   12.73
  -4   4   5   16.67    9.57
 -10  -5   5   12.15   12.64
 -10  -6   5   58.75   12.60
   0   6   6  297.92   13.22
   1   6   6   77.41   11.53
   2   6   6   87.13   11.04
   3   6   6   25.69   12.43
   4   6   6   71.33   12.93
   8   5   6   52.09   15.88
 -11  -5   6  109.81   15.54
 -11  -6   6   -2.08   14.18
  -2   6   7  504.69   14.88
   6   6   7   16.95   15.81
  -6   5   8   15.25    9.80
  -1   7   9   -8.76   14.13
   0   7   9    6.22   14.17
   2   7   9  115.42   17.20
  -5   6   9   38.29   12.30
  -7   5   9   -0.71   12.00
  -3   7  10   57.28   14.10
  -6   6  10  234.75   16.18
 -10   4  11    8.46   13.53
 -12   0   9   -0.12   27.02
  12  -3   0   20.54   25.48
  -5   1   3  294.48   32.90
   3  -4  -2   76.12   12.34
   8  -4  -2   66.10   17.02
  11  -5  -1   10.83   20.01
  11  -6  -1   86.73   21.09
   7   1   0  245.58   17.08
  -3  -4   0  240.68   13.70
  -1 -10   0   38.49   17.70
   1   2   1   78.60   17.95
  11   0   1   -0.77   17.02
  11   1   2   -1.91   20.20
  12   0   2   19.28   22.75
  -6  -8   2  -14.28   17.16
  -5 -10   2   13.49   19.56
   6   4   3   20.47   15.03
   9   3   3   99.53   17.75
  -7  -9   3   21.10   19.84
   8   4   4   50.83   17.19
  -9  -5   4    8.23   14.74
  -9  -6   4   -9.99   17.65
  -9  -1   5   32.12   13.58
 -10  -4   5   24.34   14.82
 -10  -1   6   51.52   16.07
   1   7   9  317.74   21.48
 -12   2  11   27.35   22.20
   4  -3  -2  787.08   22.39
   2  -6  -2   23.47   10.00
   3  -7  -2    4.92   10.69
   8  -7  -2   -3.00   12.41
   4  -8  -2  235.11   13.28
   5  -8  -2   23.33   10.32
   6  -8  -2   -3.12   12.49
   7  -8  -2    4.64   12.27
  -1  -5  -1  374.91   14.09
  -1  -6  -1   17.14    9.74
  -1  -7  -1   23.33    9.25
   2 -10  -1   30.64   14.89
  -3  -7   0   82.98   11.42
  -2  -9   0  384.03   14.96
   0 -11   0   -8.97   15.80
   7   2   1   45.91    9.40
  -5  -4   1    3.64    9.80
  -5  -5   1  119.27   10.88
  -5  -6   1   67.30    9.87
  -5  -7   1  351.83   13.44
  -4  -9   1   14.65   12.16
   1   3   2 2453.74   29.37
   7   3   2    0.15   10.83
   1   4   3    4.51    7.72
   5   4   3    4.25    9.05
  -2   3   3 1740.03   27.19
  -8  -5   3  191.67   12.74
  -8  -6   3    5.34   10.38
  10   3   4    8.54   13.68
  -9  -4   4  141.41   12.72
  -9  -7   4  124.06   13.32
  -1   5   5  320.24   12.48
   6   5   5  210.35   13.71
   9   4   5   74.22   16.77
 -10  -7   5  -16.22   14.51
  -3   5   6  212.06   11.54
   7   5   6   -1.84   13.94
 -11  -4   6    0.12   12.53
 -11  -7   6    3.22   16.31
  -1   6   7  178.10   12.25
   4   6   7   33.08   14.21
   5   6   7  -10.29   14.14
 -12  -5   7   10.52   14.31
  -3   6   8   56.30   11.13
  -2   7  10    3.22   13.86
  -1   7  10  -14.03   16.00
   0   7  10  -16.58   16.40
 -11   3  11   62.28   15.33
   2  -5  -2   25.88   13.71
   3  -8  -2   18.84   14.54
   8  -1  -1    3.20   12.88
  -1  -4  -1  237.30   14.36
   0  -9  -1   31.82   17.72
   9   0   0   21.58   15.39
  -3  -8   0   -1.03   14.88
   9   2   2    9.34   15.18
  -6  -9   2  -10.88   19.87
   2   4   3   26.82   13.62
  -8  -7   3    0.93   17.08
 -10  -8   5   79.48   23.24
  -5   4   6   19.29   13.61
 -11  -1   7    5.20   16.67
 -12  -4   7  143.20   20.87
  -4   6   9   11.63   16.94
 -13  -2   9    1.15   22.14
  -9   4  10   56.31   17.30
  -6   6  11   34.37   19.68
   2  -4  -2    6.96    8.31
   9  -6  -2    2.61   12.06
   2  -7  -2   47.86    9.34
   8  -8  -2    4.55   13.82
   4  -9  -2   49.19   12.69
   5  -9  -2    1.77   12.69
   6  -9  -2    1.79   13.98
  -1  -8  -1  227.19   12.90
   1 -10  -1   62.41   12.77
   3 -11  -1   -0.90   16.12
   3   1   0 9836.39   77.22
   6   1   0   87.64   11.46
  -3  -3   0  708.57   17.52
  -3  -9   0   20.05   12.26
  -2 -10   0   64.96   14.52
  -1 -11   0  133.73   16.71
   9   1   1  205.75   13.79
  -5  -8   1  141.09   11.98
  -4 -10   1   35.89   13.68
  -3 -11   1    1.93   16.18
   6   3   2   16.91    9.37
  -7  -6   2   58.88   10.85
   3   4   3   10.47    9.55
   4   4   3    2.78    9.48
   8   3   3    1.27   10.06
  10   2   3   14.39   13.70
  -8  -4   3  284.68   12.84
  -8  -8   3  -11.71   14.50
   7   4   4    2.61   12.15
  -8  -1   4    2.20    9.18
  -9  -8   4   25.58   14.05
   0   5   5  105.88   10.41
   1   5   5   14.88    8.44
   4   5   5   50.51   10.97
   5   5   5   18.94   10.53
   8   4   5   44.07   13.87
 -10  -3   5   36.06   10.45
   6   5   6   58.89   12.17
 -11  -3   6   85.10   13.00
   0   6   7   65.59   10.94
   1   6   7   -3.98   10.37
   2   6   7  224.00   13.71
   3   6   7   11.81   12.11
  -4   5   7   85.81   11.92
  -2   6   8   41.80   10.70
   4   6   8  -11.62   13.48
   5   6   8   -5.52   15.89
  -5   6  10   11.20   12.27
  -8   5  11  124.39   15.13
   7  -3  -2    8.83   16.54
   9  -5  -2   11.94   14.78
   9  -7  -2  204.19   19.56
   2  -8  -2  123.32   15.82
   7  -9  -2  175.39   21.81
   2 -11  -1   12.81   22.64
   2   2   1 4059.55   42.62
   6   2   1  429.19   17.71
  -1   1   1 5873.65   85.08
   2   3   2  604.76   17.94
   5   3   2   32.37   13.56
  -6  -2   2  398.64   17.60
  -7  -5   2  199.63   15.73
  -7  -7   2   25.22   14.48
  -1   4   4   -4.70   12.64
   9   3   4    8.48   18.05
  -9  -3   4    3.60   15.17
  -2   5   6  142.45   13.88
  -6   4   7  147.58   14.43
  -8   4   9   23.62   17.08
   3  -3  -2   26.71    9.20
   1  -5  -2  735.21   17.13
   1  -6  -2  395.63   13.75
   1  -7  -2  176.78   10.98
   3  -9  -2   70.08   12.69
   0  -2  -1 1383.44   29.44
  -1  -3  -1  166.52   12.22
  -2  -5  -1  356.22   13.11
  -2  -6  -1   42.95    9.57
  -2  -7  -1   10.48    8.86
  -1  -9  -1   87.25   13.10
   0 -10  -1  118.12   13.65
   1 -11  -1    0.31   16.28
   4   1   0    1.51    9.09
   5   1   0  177.52   12.32
  -4  -5   0  159.41   11.28
  -4  -6   0   19.19    9.56
  -4  -7   0 1156.78   19.63
  -2 -11   0   -8.28   16.42
   5   2   1    6.87    7.77
  -5  -3   1 3938.67   36.75
  -5  -9   1    1.34   12.54
   3   3   2  353.70   12.98
   4   3   2  102.07   11.25
  -7  -8   2   -6.40   12.26
  -6 -10   2   16.67   15.35
  11   1   3   48.54   14.13
  -8  -9   3    9.34   16.12
   6   4   4  157.56   12.19
   2   5   5  200.47   10.83
   3   5   5   -3.38   10.86
  -3   4   5    3.90    9.81
  -5   3   5  310.24   15.38
   5   5   6  -10.20   12.75
 -12  -3   7   55.05   14.90
  -1   6   8  440.48   16.00
   0   6   8    2.67   12.48
   1   6   8  134.35   13.35
   2   6   8   17.26   12.20
   3   6   8   17.63   13.59
  -5   5   8  406.65   14.58
  -7   4   8   42.94   11.33
 -13  -4   8  102.76   17.59
  -3   6   9  201.95   14.39
  -6   5   9  143.51   13.21
  -4   6  10    3.88   12.13
  -7   5  10  116.95   13.69
  -5   6  11   38.86   13.91
   1  -8  -2   51.83   15.03
   9  -8  -2   13.39   19.69
   2  -9  -2   47.82   18.21
   8  -9  -2   -9.75   23.03
   4 -10  -2   24.58   19.82
   5 -10  -2  -11.01   20.00
   6 -10  -2   -2.36   22.44
  10  -1   0  167.10   18.11
  11  -2   0  274.87   23.23
  -4  -8   0   72.69   15.00
  -3 -10   0   -2.83   20.49
   3   2   1  113.99   14.23
  10   1   2   27.65   17.14
  -7  -4   2    7.58   12.78
  -6   0   3   -0.34   12.05
  -8  -3   3  163.09   15.57
   8   4   6   28.19   22.05
   6   5   7   -4.11   19.99
 -10   3  10  -10.15   16.97
 -12   1  10   78.38   22.73
  -8   5  12   16.28   22.17
   1  -4  -2 1189.65   20.20
   1  -9  -2   -1.20   12.38
   3 -10  -2  -12.85   14.11
  -2  -8  -1  119.99   11.53
  -1 -10  -1   95.83   14.62
   0 -11  -1  110.34   16.34
  -4  -4   0 1264.89   20.85
  -4  -9   0  146.12   13.31
   4   2   1 1650.69   25.21
  10   0   1    1.95   10.30
  -6  -5   1 1012.13   17.84
  -6  -6   1   10.22   10.64
  -6  -7   1    7.45   10.60
  -6  -8   1   65.70   12.27
  -5 -10   1   14.86   13.93
   8   2   2  441.04   15.28
  -7  -9   2  170.12   15.11
  -1   3   3    0.57    8.90
   7   3   3   64.71   11.34
   0   4   4    9.38    9.61
   5   4   4   52.19   11.33
   8   3   4  145.95   13.32
  10   2   4   15.85   14.42
   7   4   5    2.66   12.00
   9   3   5  267.54   16.37
  -1   5   6   75.34   10.23
   0   5   6   40.36    9.62
   4   5   6   10.84   10.68
  -3   5   7  389.03   14.31
   5   5   7   58.34   14.02
  -2   6   9   20.32   11.99
  -1   6   9  172.39   13.50
   0   6   9   84.13   12.33
   1   6   9   13.25   13.71
   2   6   9   37.42   14.28
   3   6   9   67.09   15.03
  -3   6  10   36.57   13.92
  -4   6  11    4.90   13.73
   0  -6  -2    4.10   13.30
   0  -7  -2   16.12   12.75
   2 -10  -2  180.26   20.92
  -2  -4  -1 1198.12   21.45
  -2  -9  -1  111.63   18.03
   8   0   0  117.02   15.01
   8   1   1    9.92   12.95
  12  -2   1   -2.60   20.16
  11   0   2  100.26   19.96
  12  -1   2   -8.97   22.75
   9   2   3   -8.39   17.65
   4   4   4  318.64   15.33
  -5   2   4 1092.91   30.42
 -10  -6   4   63.32   18.03
 -10  -7   4  -18.74   20.12
 -11  -6   5  -13.16   19.85
 -11  -7   5   -7.37   22.27
   3   5   6   51.28   14.67
  -4   4   6   -2.56   13.57
  -4   5   8  279.97   17.32
 -12  -1   8   13.47   16.56
 -11   2  10   61.12   21.19
  -7   5  11  160.09   20.88
  -9   4  11   95.13   20.50
   5  -7  -3   99.77   11.86
   2  -3  -2  931.61   21.69
   0  -5  -2  697.22   16.70
   0  -8  -2   -5.56   10.77
   1 -10  -2  252.81   15.34
   3 -11  -2    8.50   15.96
  -3  -6  -1   71.55   10.00
  -3  -7  -1  134.73   11.53
  -2 -10  -1  -30.95   14.72
  -1 -11  -1   29.02   16.04
  -4 -10   0   18.69   13.98
  -3 -11   0   92.20   15.74
  11  -1   1   11.09   12.16
  -6  -9   1  140.38   15.16
  -1   2   2   24.33   12.31
   6   3   3   38.82    9.20
  -7  -1   3  115.67   12.95
  -9  -6   3   -0.55   12.76
  -9  -7   3   -9.09   11.89
  -9  -8   3  -15.79   14.12
   1   4   4   -9.16    9.72
   2   4   4   67.68   10.22
   3   4   4  599.27   14.85
  -3   3   4  526.39   16.01
  11   1   4   -8.83   15.81
 -10  -5   4   11.04   12.36
 -10  -8   4   93.60   16.59
  -2   4   5   77.06   10.33
   6   4   5  167.72   12.13
 -11  -5   5   13.48   11.98
   1   5   6   -6.53   10.78
   2   5   6  191.87   12.03
   7   4   6    1.32   14.38
  -6   3   6   14.89    9.37
 -12  -6   6   15.29   15.75
  -2   5   7  946.52   18.29
   4   5   7   -2.88   12.11
   5   5   8    2.98   13.74
 -13  -3   8   58.69   16.26
  -5   5   9   79.12   11.21
  -9   3   9   55.51   12.79
  -2   6  10   60.67   14.02
  -1   6  10   11.87   14.05
   0   6  10   39.59   13.12
   1   6  10   26.30   14.98
   2   6  10   62.93   14.77
  -6   5  10  116.78   13.45
  -3   6  11   22.21   13.33
   5  -6  -3   12.09   12.84
   4  -7  -3   51.64   15.56
   6  -7  -3   20.36   14.80
  10  -6  -2   26.19   16.81
  10  -7  -2    9.79   20.27
   0  -9  -2   24.80   17.67
  -3  -8  -1    0.10   15.12
  -5  -7   0  215.38   16.89
  -6  -4   1  224.16   15.49
   7   2   2   -0.87   13.12
  -7  -3   2   20.24   13.18
  -9  -5   3   11.30   14.64
  10   2   5    6.16   22.66
 -10  -2   5   19.31   15.39
 -12  -5   6    8.65   20.00
  -5   4   7   33.79   13.33
  -8   3   8   70.51   15.68
  -8   4  10   -8.37   16.86
  -2   6  11   63.24   20.66
  -1   6  11  -13.53   22.17
   4  -6  -3  104.57   10.43
   6  -6  -3   67.30   11.39
   3  -7  -3  341.03   14.20
   7  -7  -3    3.79   10.45
   3  -8  -3    8.31   10.67
   4  -8  -3    2.03   10.62
   5  -8  -3    7.61   12.43
   6  -8  -3   38.18   12.97
   5  -9  -3    6.83   11.84
  -1  -6  -2  227.44   11.52
  -1  -7  -2  465.93   13.42
  -1  -8  -2   87.42   11.50
   0 -10  -2    9.80   14.07
   2 -11  -2   32.14   15.49
  -3  -5  -1   12.62    9.14
  -3  -9  -1  147.56   13.24
  -3  -2   0  619.93   19.46
  -5  -5   0  147.32   10.83
  -5  -6   0  301.39   12.23
  -5  -8   0   10.33   12.39
  -5  -9   0   73.29   12.53
  -4  -1   1   52.16   11.69
  -6 -10   1   53.73   15.85
   9   1   2  138.01   12.45
  -8  -6   2   25.72   10.15
  -8  -7   2    3.09   11.85
  -8  -8   2   22.22   13.46
  -8  -9   2   -8.03   15.99
   0   3   3    0.42    8.68
   5   3   3  128.41   10.72
  10   1   3   -1.55   12.47
   7   3   4   40.44   11.19
  -9  -2   4   48.00   10.26
  -1   4   5  221.77   12.24
   5   4   5  116.57   11.26
   8   3   5   37.08   12.84
   6   4   6   33.19   12.42
 -11  -2   6    6.08   11.93
  -1   5   7  727.73   17.06
   0   5   7  112.51   12.01
   1   5   7   19.68   10.90
   2   5   7   17.34   10.33
   3   5   7    2.81   12.42
   7   4   7    5.47   14.14
  -7   3   7  225.29   13.04
  -3   5   8 1157.15   19.21
   4   5   8   33.20   14.39
  -6   4   8  562.35   16.75
  -7   4   9    9.22   10.23
  -6   5  11   20.94   14.17
  -7   5  12    0.24   15.64
  -9   4  12   -0.67   15.83
   9  -2  -1  151.84   23.90
   5  -5  -3  267.10   16.90
   3  -6  -3   36.47   13.25
   7  -6  -3  166.09   17.07
   7  -8  -3   58.09   18.02
   4  -9  -3  -10.52   17.68
   6  -9  -3   -3.75   20.06
   0  -4  -2   42.22   12.28
   9  -4  -2  452.96   29.51
   1 -11  -2   24.90   22.81
   7  -1  -1    0.18   13.91
  -2 -11  -1    3.58   23.01
  -4  -3   0  677.47   18.51
  -5  -2   1   21.26   12.08
  -8  -5   2  245.32   17.32
  -3   2   3  915.78   26.40
   8   2   3   34.57   15.05
   9   2   4  -19.80   17.58
 -10  -4   4    2.46   14.61
 -11  -4   5    7.87   17.22
  -4   5   9  301.15   17.35
  -5   5  10   30.07   17.79
   4  -5  -3   36.75   10.34
   6  -5  -3   -0.49    9.07
   2  -6  -3  195.96   11.53
   2  -7  -3   -1.86   11.01
   2  -8  -3   63.05   11.27
   3  -9  -3   23.83   12.29
   7  -9  -3   13.21   14.38
   4 -10  -3   52.56   15.03
   5 -10  -3   23.57   14.49
   1  -3  -2 1197.28   22.73
  -1  -5  -2   75.56   10.59
  -1  -9  -2   67.96   12.98
   0 -11  -2    3.61   15.81
  -2  -3  -1  195.53   11.89
  -3 -10  -1   30.84   14.38
  -2  -1   0  115.52   15.76
  -5 -10   0    9.66   13.99
   7   1   1  186.79   12.48
  -7  -6   1  591.16   15.81
  -7  -7   1   12.59   12.68
  -7  -8   1    7.27   12.03
  -7  -9   1   45.54   14.41
   6   2   2   50.17   10.04
   1   3   3 2900.31   29.91
   2   3   3  152.15   10.36
   3   3   3    1.52    9.57
   4   3   3   25.52    9.99
  11   0   3   13.32   13.67
  -9  -4   3   14.16   10.71
   0   4   5  118.33   10.82
   3   4   5   33.58    9.61
   4   4   5   12.87   10.76
  -3   4   6    4.34    9.30
   5   4   6    8.70   12.13
   8   3   6  125.23   15.31
 -12  -4   6   64.27   14.62
   6   4   7   -0.63   14.19
  -2   5   8   65.70   11.09
   2   5   8   52.69   12.67
   3   5   8  129.21   13.61
   3   5   9   39.08   13.67
   4   5   9   34.57   16.95
 -10   3  11   54.53   14.69
  -6   5  12   24.72   15.89
   3  -5  -3  192.38   15.38
   8  -7  -3   16.02   17.36
   8  -8  -3   13.07   19.69
   2  -9  -3    1.45   17.63
   6 -10  -3   43.86   22.98
  -1 -10  -2   31.49   20.67
  -4  -7  -1  311.44   17.49
  -4  -8  -1   43.36   14.40
  12  -4   0    1.98   22.06
   9   0   1    1.32   14.87
  -8  -2   3   80.79   14.33
  -2   3   4   11.15   12.28
   6   3   4   16.42   15.64
   1   4   5    8.60   13.30
   2   4   5    8.75   12.93
  -4   3   5  421.64   19.09
   7   3   5   61.67   17.69
 -12  -2   7   62.09   17.55
  -1   5   8   16.18   14.81
   1   5   8   15.80   15.92
  -3   5   9    4.24   14.87
 -10   2   9   98.14   18.18
  -8   4  11   61.01   20.25
   7  -5  -3  456.09   17.92
   8  -6  -3   -4.20   10.76
   1  -7  -3   21.74    9.34
   1  -8  -3   -4.84   10.33
   1  -9  -3  246.79   13.78
   8  -9  -3    1.68   16.13
   2 -10  -3    0.41   14.00
   3 -10  -3    0.43   14.08
  -2  -6  -2   86.21   10.26
  -2  -7  -2  454.18   14.63
  -2  -8  -2   52.88   10.76
  -2  -9  -2  157.23   13.77
  -1 -11  -2   38.42   16.61
  -1  -2  -1   72.44   13.18
  -3  -4  -1    6.93    7.86
  -4  -6  -1   79.16    9.63
  -4  -9  -1   17.11   11.91
   7   0   0  458.35   17.64
  -5  -4   0   94.37   10.97
  -6  -7   0   28.05   10.48
  -6  -8   0   94.94   12.29
  -6  -9   0  101.78   14.71
  -6  -3   1   16.21    9.60
  -7  -5   1 1099.66   19.88
   0   2   2  462.35   18.36
   5   2   2   86.24   10.81
  10   0   2   27.34   12.67
  -8  -4   2   66.99   11.68
 -10  -7   3  130.36   15.15
 -10  -8   3   83.47   17.42
  10   1   4   23.27   15.12
 -11  -7   4   17.40   16.33
  -6   2   5   12.18   10.13
   9   2   5   45.83   14.72
  -2   4   6   86.51   10.44
   4   4   6  377.31   13.66
  -4   4   7   26.23    9.35
   5   4   7   19.92   12.32
   8   3   7   35.34   16.42
 -13  -4   7   11.77   15.43
   0   5   8  132.08   11.60
   6   4   8   13.26   14.46
  -2   5   9  196.25   12.28
   1   5   9   92.89   12.25
   2   5   9   51.79   12.13
  -4   5  10   54.19   12.78
   2   5  10   38.67   13.36
   3   5  10   84.84   16.73
  -7   4  10  104.46   13.92
  -5   5  11   11.07   13.85
  -5   5  12   -0.27   15.69
   2  -5  -3   65.68   14.08
   1  -6  -3  124.61   13.85
  10  -5  -2   33.26   18.01
   1  -1  -1 6138.97   86.40
  -4 -10  -1   15.78   19.52
   9  -1   0   81.21   16.78
  -6  -6   0  163.40   15.94
  12  -2   2   -4.55   22.36
   7   2   3   -5.60   15.31
   8   2   4   -0.69   17.37
 -11  -6   4   75.66   20.58
  -5   4   8   43.76   15.56
  -1   5   9  436.64   20.19
   0   5   9   41.50   17.25
  -3   5  10   29.41   17.07
  -9   3  10    1.29   16.53
  -4   5  11    7.21   20.13
   4  -4  -3  118.71   11.71
   5  -4  -3  173.21   12.86
   0  -7  -3   21.88   11.23
   0  -8  -3   72.78   11.15
   9  -8  -3    2.26   13.99
   0  -9  -3   19.56   12.33
   1 -10  -3   34.88   14.37
   2 -11  -3    0.02   16.57
   4  -2  -2  333.29   19.95
  -1  -4  -2   60.30    9.21
  -2  -5  -2   83.98   10.24
  -2 -10  -2   23.59   14.59
  -4  -5  -1  413.44   13.77
  -6 -10   0  -10.06   16.16
   6   1   1   51.62   10.12
   4   2   2 2365.64   28.02
   8   1   2    0.78   10.84
  11  -1   2    9.23   13.75
  -9  -6   2    8.97   12.10
  -9  -7   2  202.29   13.92
  -9  -8   2   -1.38   14.06
   9   1   3   36.70   12.94
 -10  -6   3  124.56   13.56
   5   3   4   19.40    9.17
  11   0   4    9.79   16.15
 -10  -3   4   30.65   11.19
   6   3   5   11.63   10.52
  10   1   5   31.93   16.18
 -11  -3   5   31.10   12.21
 -12  -6   5   74.76   16.46
  -1   4   6    6.80    9.17
   3   4   6   11.41   10.94
  -5   3   6  698.11   18.49
   7   3   6    6.50   11.62
   9   2   6   -2.80   15.83
   4   4   7  -23.72   12.49
   7   3   7   56.69   14.59
   5   4   8   19.16   14.06
  -9   2   8  120.27   13.41
  -6   4   9  256.18   13.38
   5   4   9  -24.94   15.80
  -2   5  10   45.16   12.01
  -1   5  10   16.58   11.76
   0   5  10  -11.77   13.90
   1   5  10   32.38   13.94
  -3   5  11  -10.75   14.48
   0   5  11  -22.21   13.98
   1   5  11   35.06   14.64
 -11   2  11  143.35   15.79
  -4   5  12    7.79   15.33
  -8   4  12   21.53   13.62
 -10   3  12    2.51   15.81
  10  -3  -1   88.20   24.56
   9  -7  -3    6.28   17.00
   5  -2  -2 1417.85   47.40
  10  -1   1   22.05   18.12
  12  -3   1   13.21   22.57
  -7  -4   1   44.69   13.49
  -8  -8   1   11.91   19.79
   1   2   2  184.43   16.75
  -6  -1   2  352.95   19.20
  -7  -2   2   39.70   13.89
  -9  -3   3   10.72   15.04
  -1   3   4   60.74   12.54
   0   4   6  141.08   14.29
   2   4   6    8.74   12.79
  -7   2   6   27.76   13.37
  -3   4   7    6.45   13.06
  -8   3   9  117.50   16.39
 -11   1   9  365.01   25.83
  -2   5  11   16.90   19.46
  -1   5  11   31.24   19.08
  -3   5  12   26.00   21.82
   3  -4  -3 1419.85   23.90
   6  -4  -3  135.66   12.49
   1  -5  -3 1871.57   24.21
   0  -6  -3   24.90    9.69
   0 -10  -3   24.88   13.88
   1 -11  -3   -5.09   16.21
   3  -2  -2 4819.54   60.62
   0  -3  -2  796.43   19.10
  -3  -7  -2   27.67   11.24
  -3  -8  -2   63.46   11.40
  -3  -9  -2   14.82   12.08
  -3 -10  -2  -15.11   14.50
  -5  -7  -1  119.53   11.35
  -5  -8  -1    8.29   11.92
  -5  -9  -1   10.71   13.85
  -5 -10  -1   38.89   15.62
  -6  -5   0  687.96   15.77
   0   1   1  293.51   20.79
  11  -2   1   45.02   13.46
  -8  -6   1  225.51   12.40
  -8  -7   1   24.51   12.54
  -8  -9   1   11.28   15.71
   2   2   2  374.71   14.68
   3   2   2  421.62   14.48
   6   2   3    2.39    9.10
  10   0   3    3.65   12.08
 -10  -5   3   13.17   12.55
   3   3   4  109.18   10.64
   4   3   4    7.63    9.34
 -11  -5   4    5.41   11.98
  -3   3   5   86.31    9.42
   8   2   5   61.57   13.70
 -12  -5   5   19.41   13.66
   1   4   6  213.81   10.99
   6   3   6  196.11   14.50
 -12  -3   6   30.38   12.21
   3   4   7   -3.46   10.93
  -6   3   7   28.42    9.72
  -8   2   7   -0.40    8.68
  -4   4   8    9.82   11.10
   4   4   8   29.42   12.55
  -7   3   8  103.18   12.34
   7   3   8   20.49   16.51
   4   4   9  -25.12   14.68
  -6   4  10   24.14   12.67
  -7   4  11   -3.30   12.22
  -2   5  12  -11.07   16.20
   4  -8  -4  126.13   15.53
   5  -8  -4   21.44   16.91
   8  -5  -3  196.17   19.01
  -1  -8  -3   66.39   15.55
  -1  -9  -3   -4.84   17.17
  -3  -6  -2  140.97   13.94
  -3  -3  -1  674.13   18.65
  -5  -6  -1   90.80   16.14
  10  -2   0    0.29   15.02
  11  -3   0  221.78   22.85
  -7  -8   0   28.04   17.19
  -9  -5   2   -1.27   14.98
   0   3   4 1518.13   23.36
   7   2   4    1.38   14.52
   9   1   4   30.61   16.80
   5   3   5   28.83   15.13
  -2   4   7  229.50   14.85
 -13  -2   8   24.60   20.01
  -5   4   9   58.72   15.12
  -9   3  11   16.28   19.26
  -7   4  12   24.55   19.44
   3  -7  -4   57.12   11.33
   4  -7  -4   15.82   10.75
   5  -7  -4   -4.31   10.59
   6  -7  -4   16.53   10.61
   3  -8  -4   49.53   10.41
   6  -8  -4   80.15   12.92
   3  -9  -4   -4.80   12.37
   4  -9  -4   18.65   12.15
   5  -9  -4   36.57   12.02
   6  -9  -4   -0.34   14.15
   4 -10  -4   67.53   14.53
   5 -10  -4   19.16   13.93
   2  -4  -3   48.98    9.07
   0  -5  -3  509.32   14.31
   9  -6  -3   12.24   12.58
  -1  -7  -3  574.70   15.38
  -1 -10  -3    7.62   13.74
  -4  -4  -1 1451.22   21.88
   6   0   0   94.80   12.21
  -4  -2   0  139.39   11.43
  -5  -3   0 2680.37   30.57
  -7  -7   0   51.14   12.69
  -7  -9   0   19.07   14.07
   5   1   1   60.67    9.29
   8   0   1    1.52    8.74
   7   1   2   27.39    9.55
   9   0   2   73.42   11.47
  -8  -3   2   51.42   10.17
  -2   2   3   27.20   10.91
   8   1   3  231.19   13.36
  11  -1   3   33.47   14.78
   1   3   4   99.99    9.41
   2   3   4   65.93   10.43
  -4   2   4   18.84    9.28
   8   2   6    4.74   14.24
  -1   4   7  106.47   10.38
   0   4   7  429.96   13.11
   1   4   7  722.32   16.27
   2   4   7  118.58   11.38
   6   3   7  172.77   13.39
   8   2   7  108.73   16.32
  -3   4   8  244.80   13.24
   3   4   8   77.99   12.57
   6   3   8   45.22   14.34
   3   4   9   11.05   13.51
   3   4  10   38.07   14.66
  -6   4  11   45.13   12.58
 -12   0   9    0.33   23.62
   2  -8  -4   53.05   15.07
   7  -8  -4   23.95   17.65
   2  -9  -4   35.27   17.57
   7  -9  -4   64.95   20.75
   3 -10  -4   19.36   19.93
   6 -10  -4   16.18   21.90
  -1  -6  -3   68.07   13.41
   2  -2  -2  838.20   27.30
  -2  -4  -2 1790.73   24.20
  -4  -8  -2    2.36   17.84
  -4  -9  -2   11.31   16.66
   6  -1  -1   55.74   13.90
  -6  -4   0   14.80   13.52
  -7  -6   0  731.19   20.13
  -8  -5   1  148.42   15.84
   4   3   5   29.12   13.33
   9   1   5  104.63   20.12
   2   4   8    9.69   14.36
 -10   2  10   48.68   17.63
 -12   1  11    7.69   21.94
 -11   2  12   25.69   22.44
   3  -6  -4    2.26    9.34
   4  -6  -4    7.02    9.33
   5  -6  -4    5.76    8.96
   2  -7  -4   17.01   11.06
   7  -7  -4   50.69   12.87
   1  -9  -4   -2.59   12.34
   2 -10  -4   39.46   14.58
   1  -4  -3  521.98   14.56
  -2  -8  -3   -1.93   10.69
  10  -8  -3   98.61   17.64
  -2  -9  -3   76.31   12.23
  -2 -10  -3    8.20   14.07
  -1  -3  -2 2457.90   28.40
  -3  -5  -2  743.65   16.09
  -4  -7  -2  284.89   13.27
  -4 -10  -2   28.88   13.58
  -2  -2  -1 4015.34   41.68
  -5  -5  -1   70.42   10.06
  -6  -7  -1   17.12   10.14
  -6  -8  -1   84.65   12.78
  -6  -9  -1    4.37   13.67
   4   1   1  287.41   13.92
  -9  -8   1    9.78   14.83
 -10  -7   2   12.40   14.47
   5   2   3  348.48   13.35
 -10  -4   3    4.09   10.76
 -11  -7   3   36.54   16.74
   6   2   4  136.13   12.08
  10   0   4   14.61   13.61
 -11  -4   4   10.26   12.11
  -2   3   5    1.97    7.99
   7   2   5   25.38   10.02
  -4   3   6    4.03    9.77
   5   3   6   11.38   10.46
   9   1   6   69.47   16.69
   5   3   7   31.76   12.16
 -13  -3   7    6.84   14.10
  -2   4   8   85.57   12.05
  -1   4   8 1271.28   19.76
   0   4   8   96.05   11.63
   1   4   8  308.68   12.96
  -4   4   9  795.86   17.39
   2   4   9   -9.24   12.23
  -5   4  10  108.58   13.36
   2   4  10   23.20   13.68
  -8   3  10  318.93   16.02
   2   4  11  160.33   16.65
  -6   4  12    7.40   13.84
  -9   3  12    5.52   13.48
  -6   4  13   17.94   15.62
   6  -6  -4   44.95   15.49
   1  -8  -4   42.10   14.77
   7  -4  -3    2.50   13.18
  -2  -7  -3   16.12   15.11
  -6  -2   1   76.82   14.90
  -7  -3   1   16.30   13.61
  -9  -4   2  571.13   20.46
   3   3   5   12.70   13.10
 -12  -4   5    6.80   19.30
  -3   4   9  187.58   16.12
  -5   4  11   37.29   17.39
   2  -6  -4   32.77    9.20
   1  -7  -4    5.66   10.68
   8  -8  -4   11.06   13.61
   0  -9  -4   68.63   12.61
   8  -9  -4   -2.47   15.79
   1 -10  -4  155.08   15.42
  -1  -5  -3  258.44   12.54
  -2  -6  -3  364.85   12.46
  -4  -6  -2  335.59   13.91
  -6  -6  -1   51.99   11.48
   8  -1   0   -0.85    9.04
  -7  -5   0  595.19   16.32
  -8  -8   0   -3.78   14.06
  -8  -9   0    2.11   15.76
   1   1   1  512.66   22.00
   3   1   1  286.21   15.24
  -9  -7   1  165.54   15.19
   6   1   2  211.92   12.24
  10  -1   2    3.73   12.77
 -10  -6   2   11.05   12.24
   4   2   3 1079.43   19.69
 -11  -6   3   81.12   14.99
   8   1   4    7.13   10.49
 -12  -6   4  106.46   17.18
  -1   3   5   29.53    8.36
   2   3   5  390.33   13.35
  10   0   5   -6.85   16.27
   4   3   6  164.51   12.19
   7   2   6  102.05   12.93
  -5   3   7  219.22   12.66
   7   2   7    1.15   14.09
  -6   3   8   17.40   11.11
   5   3   8  124.48   13.17
   7   2   8   67.16   15.80
  -2   4   9   56.64   11.14
  -1   4   9  144.94   11.71
   0   4   9  115.74   11.64
   1   4   9   29.63   12.33
  -7   3   9   25.49   10.54
   5   3   9   44.62   14.68
  -4   4  10   80.90   12.83
  -3   4  10  340.08   14.70
   0   4  10   11.86   12.31
   1   4  10   13.20   11.83
  -4   4  11  172.42   13.54
   0   4  11   10.99   13.73
   1   4  11   12.79   13.61
  -8   3  11   -1.07   11.83
  -5   4  12   18.54   13.93
  -4   4  12   81.48   14.52
   0   4  12   46.59   16.20
  -5   4  13   35.44   16.19
   0  -8  -4   10.42   14.45
   0 -10  -4    3.58   20.21
  10  -7  -3  148.73   22.67
  -3  -9  -3   -1.31   17.20
   1  -2  -2   24.22   16.41
  -5  -8  -2   35.29   17.59
  -5  -9  -2   21.57   19.59
  -5 -10  -2   35.85   22.10
   5   0   0   47.99   13.13
   2   1   1 3413.49   45.39
  11  -2   2   24.83   19.98
  -1   2   3   87.89   15.79
   9   0   3   15.35   17.43
  -6   1   4   76.58   15.55
   0   3   5  502.28   17.75
   1   3   5   23.39   13.76
 -13  -4   6   48.36   22.36
   4   3   7   95.10   15.44
 -10   1   8    9.65   14.87
  -9   2   9    8.23   14.18
  -2   4  10   26.70   16.65
  -1   4  10  -17.61   17.22
  -1   4  12   17.25   21.75
   3  -5  -4   13.64    9.40
   4  -5  -4   -0.83    9.51
   1  -6  -4   -0.21    9.46
   7  -6  -4    2.83   10.81
   0  -7  -4   29.66   10.68
   8  -7  -4    8.31   12.29
   0  -4  -3  311.69   12.15
  -3  -7  -3   22.63   10.71
  -3  -8  -3   12.24   12.03
  -3 -10  -3   -0.34   13.82
  -3  -4  -2    6.18    9.55
  -4  -5  -2   53.35    9.70
  -5  -7  -2   15.23   10.53
   0  -1  -1  300.13   21.43
  -4  -3  -1  163.86   10.66
  -5  -4  -1  920.36   17.97
  -7  -8  -1    4.10   13.49
  -7  -9  -1   -3.52   15.71
  -3  -1   0 9999.00   77.29
  -8  -7   0  121.14   13.12
   7   0   1    5.29    9.20
   9  -1   1  211.22   13.95
  -8  -4   1  200.13   13.13
  -9  -6   1   17.61   12.23
   3   2   3   38.71    8.77
   7   1   3   19.18   10.66
   5   2   4   50.55    9.77
  -5   2   5 1251.98   26.42
   6   2   5   18.08   10.26
   8   1   5   -1.81   12.17
  -3   3   6   35.04   10.09
   3   3   6   11.39    9.00
   4   3   8   18.35   12.36
   4   3   9   29.65   14.11
   4   3  10   15.80   16.23
  -3   4  11   63.35   12.50
  -2   4  11   60.98   12.11
  -1   4  11    7.19   13.87
 -10   2  11    1.83   13.36
  -3   4  12    7.80   14.02
  -2   4  12    8.20   13.63
  -8   3  12  -14.45   14.07
  11  -6  -2    1.39   24.43
   5  -5  -4   20.05   13.08
  -1  -9  -4   67.58   17.40
  -1 -10  -4   16.67   19.81
   3  -3  -3 1312.80   26.72
   4  -3  -3  259.94   16.32
  -3   0   1    0.09   17.41
  -5  -1   1  122.66   14.80
   8   0   2  107.81   16.46
 -11  -5   3    6.98   17.83
  -9  -1   4    9.91   12.78
 -10  -2   4   27.24   15.06
 -12  -5   4   25.70   19.55
 -10  -1   5    7.17   14.94
   6   2   6  317.17   16.82
   8   1   6   16.37   20.14
  -7   3  10   34.68   16.44
  -8   3  13  199.90   24.06
   4  -8  -5   27.76   12.33
   3  -9  -5    1.31   12.10
   4  -9  -5   18.84   12.42
   5  -9  -5    7.85   14.18
   3 -10  -5   32.07   14.80
   4 -10  -5   52.06   14.60
   5 -10  -5    6.99   15.84
   2  -5  -4  344.63   13.45
   6  -5  -4   12.58    9.46
   0  -6  -4   14.46    9.23
  -1  -7  -4   19.97   10.72
  -1  -8  -4  110.70   11.20
   9  -8  -4   18.34   14.40
   2  -3  -3 1824.32   26.87
  -2  -5  -3   22.72    9.74
  -3  -6  -3    6.28    9.47
  -4  -9  -3    8.71   14.80
  -4 -10  -3   19.33   16.12
  -2  -3  -2  607.38   15.90
  -5  -6  -2   66.63   11.04
  -6  -5  -1  730.51   17.21
  -7  -7  -1    4.88   12.09
  -6  -3   0  159.76   11.84
  -7  -4   0 1370.01   20.64
  -8  -6   0   80.57   13.02
  -9  -5   1   -0.01   10.35
 -10  -5   2   19.62   13.09
   0   2   3  138.70   12.20
   1   2   3  758.16   18.22
   2   2   3    8.63    8.62
  10  -1   3    9.25   12.29
  -9  -2   3   -4.10    8.99
  11  -2   3   29.60   15.11
  -3   2   4  105.61   11.13
   4   2   4    9.02    9.36
   7   1   4    6.07   10.66
   9   0   4   17.00   12.32
   5   2   5    5.49   10.77
 -11  -2   5   43.79   11.49
  -2   3   6  340.31   13.47
  -1   3   6   37.22    9.77
   1   3   6  238.91   11.93
   2   3   6  531.81   13.76
  -4   3   7  661.44   16.48
   3   3   7  173.97   12.19
   6   2   7   33.39   12.56
   8   1   7   45.74   14.63
  -5   3   8  695.34   16.81
   3   3   8   37.95   10.62
  -8   2   8 1124.26   24.40
   6   2   8   13.01   14.22
  -6   3   9   52.97   10.95
   3   3   9   45.16   12.90
   6   2   9   22.34   15.44
   3   3  10   54.61   14.11
  -7   3  11   60.51   12.46
 -10   2  12    2.74   13.75
   3  -8  -5   15.38   17.30
   5  -8  -5   -2.45   17.65
   6  -9  -5    0.97   20.20
   5  -3  -3  508.95   21.35
   9  -5  -3    2.51   15.22
  -4  -8  -3  158.50   18.57
  -6  -9  -2    7.47   19.75
   8  -2  -1   37.42   14.40
  10  -2   1   16.22   18.05
   5   1   2   39.96   14.41
   9   0   5    4.76   19.99
   0   3   6  411.32   16.55
  -6   2   6    5.46   13.65
   2   3   7  120.39   16.00
  -7   2   7   12.20   12.72
  -9   1   7   47.25   16.00
 -11   1  10   10.78   18.48
   3  -7  -5   18.92   10.91
   4  -7  -5    9.19   10.78
   5  -7  -5   44.57   10.87
   2  -8  -5   28.76   12.23
   6  -8  -5    5.25   12.53
   1  -9  -5   44.81   12.22
   2  -9  -5   23.09   11.97
   7  -9  -5   12.01   14.43
   1 -10  -5   16.23   14.97
   2 -10  -5   50.30   14.14
   1  -5  -4   10.44    9.34
   8  -6  -4   13.55   10.55
  -2  -8  -4  -13.23   12.68
  -2  -9  -4   11.77   12.23
  -2 -10  -4   16.22   15.20
  -1  -4  -3   -1.27    8.09
  -4  -7  -3   14.40   10.16
   0  -2  -2  455.65   17.97
  -6  -7  -2   78.31   13.00
  -6  -8  -2    4.38   12.09
  -3  -2  -1  105.50   10.85
  -7  -6  -1  168.82   12.07
  -5  -2   0  781.40   18.76
  -8  -5   0   77.74   11.77
  -9  -8   0   54.94   16.38
  11  -3   1    9.41   14.28
 -10  -7   1   63.60   14.58
  -8  -2   2   78.97   10.61
  -9  -3   2   43.01   11.70
 -11  -7   2   17.95   15.70
   6   1   3   56.64    9.87
  -8  -1   3  751.84   24.27
 -10  -3   3   71.83   11.32
  10  -1   4   48.29   14.92
 -11  -3   4   20.51   12.38
   7   1   5  227.89   12.61
   5   2   6   15.24   10.39
   9   0   6    0.41   14.21
  -3   3   7  878.44   17.72
   1   3   7  117.54   10.90
   2   3   8   10.02   10.90
   2   3   9   32.53   13.07
  -6   3  10   83.80   10.92
   2   3  10   68.57   12.66
  -9   2  10   92.29   13.30
   2   3  11   98.13   14.71
  -7   3  12   66.57   15.10
  -7   3  13   -3.63   16.00
  -1  -6  -4  212.26   14.25
   9  -7  -4  114.58   19.23
   1  -3  -3    5.27   12.12
  10  -6  -3  119.18   20.20
   4   0   0 1965.62   40.09
  -5   0   2 3510.64   77.88
   8   0   3  -12.81   15.07
  -7   1   5  161.39   18.92
  10  -1   5   23.35   22.77
 -12  -3   5   12.91   17.17
   5   2   7   29.39   17.85
  -4   3   8  416.90   16.38
  -5   3   9  319.49   18.03
   5   2   9   16.08   19.49
   2  -7  -5   23.08   10.16
   6  -7  -5   47.41   10.87
   1  -8  -5   -3.13   12.17
   7  -8  -5   11.67   12.10
   0  -9  -5    3.95   12.20
   0 -10  -5   -1.71   13.86
   0  -5  -4   97.05   10.53
   7  -5  -4   71.17   12.39
  -2  -7  -4   40.99   10.74
  -3  -9  -4    6.52   13.76
  -3 -10  -4   -6.55   15.88
  -3  -5  -3  325.18   12.55
  -4  -6  -3   31.77   11.11
  -5  -8  -3   -2.51   11.93
  -5  -9  -3   70.08   14.79
  -4  -4  -2   16.33    9.26
  -5  -5  -2  107.13   10.27
  -6  -4  -1  126.64   10.69
  -8  -8  -1   18.53   14.50
   9  -2   0  781.88   24.16
  -9  -7   0   18.32   13.97
 -10  -6   1   93.98   14.56
  -2   1   2   10.11   12.66
   4   1   2   -0.64    8.11
   9  -1   2  144.56   12.67
 -10  -4   2   58.15   11.49
 -11  -6   2  -18.45   14.78
 -11  -4   3    2.31   12.31
 -12  -6   3   69.28   16.32
  -2   2   4  404.29   15.52
   3   2   4   -1.97    9.57
   4   2   5    9.53    9.29
   7   1   6  178.31   13.92
  -2   3   7    2.72    9.34
  -1   3   7   -1.21    9.44
   0   3   7   80.34   10.02
   7   1   7    2.78   14.27
  -3   3   8  304.22   12.18
   0   3   8   65.90   11.51
   1   3   8  592.60   15.48
   5   2   8   77.59   12.91
   7   1   8   14.68   13.67
   1   3   9   75.56   10.93
  -5   3  10   70.02   11.33
   1   3  10  136.63   13.32
  -6   3  11    1.54   12.35
   0   3  11   -3.41   13.77
   1   3  11    0.84   13.74
  -9   2  11   12.71   11.52
  -6   3  12   14.49   14.26
   0   3  12   29.68   15.70
  -6   3  13    7.23   13.75
  -5   3  13   -0.35   15.92
  -2   3  13   64.06   15.18
   1  -7  -5   17.59   14.83
   0  -8  -5    1.56   17.32
   8  -9  -5   10.24   22.07
  -3  -8  -4  200.68   18.62
   8  -4  -3  259.36   22.30
  -6  -6  -2  127.99   16.08
  -5  -3  -1  145.06   15.18
  -8  -7  -1   42.34   18.82
   6   0   1   -3.44   13.74
  -8  -3   1  362.98   17.02
   7   0   2   -0.02   12.68
 -12  -4   4   27.04   19.38
  -4   2   5  148.99   13.94
  -8   1   6    5.98   12.85
 -12  -2   6   25.99   17.04
  -4   3   9  101.84   16.01
  -8   2   9  239.45   17.71
   4   2  10   39.05   19.58
  -5   3  11  132.04   17.86
 -11   1  11   31.83   19.85
  -5   3  12   18.64   19.24
  -1   3  12   24.19   19.40
  -4   3  13   58.37   20.94
  -3   3  13   54.51   22.12
   2  -6  -5    6.47    8.96
   3  -6  -5    1.65    9.09
   4  -6  -5   36.08   11.40
   5  -6  -5  116.02   12.26
   7  -7  -5  123.44   13.86
   8  -8  -5   -4.19   14.40
  -1  -9  -5    0.95   14.46
  -1 -10  -5   -4.49   15.99
   2  -4  -4   30.82   10.06
   3  -4  -4  785.48   18.64
   4  -4  -4   -6.32   10.12
  -2  -6  -4    9.32   10.84
  -3  -7  -4   10.67   10.39
   0  -3  -3   -0.85    8.48
  -2  -4  -3   22.34    9.63
  -5  -7  -3    9.81   12.33
  -1  -2  -2  182.74   13.18
  -3  -3  -2  348.40   12.75
  -7  -8  -2   11.88   13.68
  -1  -1  -1  501.44   22.23
  -7  -5  -1   48.88   11.46
   7  -1   0  234.16   15.34
  -9  -6   0   73.06   13.04
  -7  -2   1   47.67   10.25
  -9  -4   1 1106.12   21.03
   5   1   3  110.30   10.93
  -1   2   4    3.11    8.88
   1   2   4   60.17    8.92
   2   2   4   72.12    8.93
   6   1   4    7.17    9.02
   8   0   4   -5.52   10.63
   3   2   5    3.41    9.62
   4   2   6  102.14   12.29
   4   2   7  124.86   11.76
  -2   3   8  490.59   13.97
  -1   3   8  371.44   12.57
   4   2   8   92.02   13.06
  -3   3   9   69.90   11.70
  -2   3   9   80.99   11.57
  -1   3   9  526.80   14.71
   0   3   9   59.67   11.17
   4   2   9   72.69   12.42
  -4   3  10   13.38   10.84
  -3   3  10   69.02   11.02
  -2   3  10   25.39   10.33
  -1   3  10   13.05   12.31
   0   3  10   41.40   13.25
  -4   3  11    1.80   12.72
  -3   3  11    9.29   12.33
  -2   3  11   78.37   12.55
  -1   3  11   20.20   11.78
   3   2  11   70.17   16.15
  -4   3  12   26.12   13.65
  -3   3  12   20.84   13.88
  -2   3  12   24.80   14.07
  -9   2  12    9.43   14.24
  -9   2  13   38.29   16.73
 -11  -1   6   26.58   18.51
   0  -7  -5  156.51   15.96
   5  -4  -4  123.73   14.68
  -1  -5  -4   23.50   12.96
  10  -8  -4   78.75   24.23
   6  -3  -3  491.02   24.41
   8  -1   1   14.35   12.99
  -7  -1   2   71.55   15.39
  10  -2   2   14.25   17.39
  11  -3   2   33.33   19.86
   9  -1   3   31.92   18.08
   0   2   4    4.85   12.10
   6   1   5   41.07   16.10
   8   0   5   -6.10   17.39
 -13  -4   5   -3.88   20.82
   8   0   6    1.20   19.43
 -13  -3   6   54.00   19.91
   8   0   7   15.98   19.38
  -7   2   8  381.03   19.31
 -10   1   9   16.23   17.41
   6   1   9  -16.61   22.81
   3  -9  -6  -17.87   14.46
   4  -9  -6    0.18   14.90
   5  -9  -6  134.74   15.73
   2 -10  -6  -11.04   16.34
   3 -10  -6   -8.96   16.40
   4 -10  -6   32.13   16.34
   1  -6  -5    3.17    8.89
   6  -6  -5   15.00   11.25
  -1  -8  -5   55.81   12.79
  -2  -9  -5  179.37   15.68
  -2 -10  -5   19.65   15.60
   1  -4  -4    0.35    9.76
  -4  -8  -4   10.33   12.08
  -4  -9  -4   -6.66   14.36
  -4  -5  -3   18.25    9.41
  -5  -6  -3    9.80   10.34
  -6  -8  -3  -12.55   14.30
  -6  -9  -3   39.78   16.49
  -5  -4  -2  216.38   11.60
  -6  -5  -2   11.72   11.03
  -7  -7  -2   17.39   12.11
  -8  -6  -1   60.33   12.94
  -9  -8  -1   92.95   15.42
   3   0   0  114.99   15.37
  -7  -3   0   -7.06    9.60
  -8  -4   0   -3.74   11.03
 -10  -5   1   25.59   12.41
   3   1   2 1870.41   27.98
 -11  -5   2  -12.91   14.55
  -4   1   3   12.19    9.94
 -12  -5   3   98.33   14.77
   2   2   5  467.38   14.22
  -5   2   6  898.78   20.44
   3   2   6  373.23   12.63
   6   1   6   42.49   10.66
  -6   2   7  218.35   12.88
   6   1   7  562.34   16.41
   6   1   8   22.14   14.58
   3   2   9   32.76   12.31
  -8   2  10   46.66   12.47
   3   2  10   74.62   14.68
 -11   1  12   -7.72   16.29
   4  -8  -6   55.42   17.24
   2  -9  -6   52.90   20.09
   6  -9  -6   -3.00   19.93
  -1  -7  -5   32.97   14.75
   9  -6  -4   -0.64   17.74
   5  -1  -1  117.75   17.96
  -4  -2  -1 1706.46   26.98
  10  -3   0   64.85   18.47
  11  -4   0   66.95   21.07
 -10  -7   0   76.85   22.85
   7   0   3   -4.33   14.38
   9  -1   4   27.52   17.32
  -3   2   5  138.37   13.72
   3   2   7   55.76   15.75
   3   2   8  618.97   18.51
   5   1  10   12.15   22.27
 -12   0  10   -2.05   19.30
  -8   2  11   24.29   16.84
   2   2  11  -17.62   19.82
  -8   2  13   11.29   21.43
   2  -8  -6    7.76   11.81
   3  -8  -6   15.21   12.24
   5  -8  -6   -6.11   12.07
   6  -8  -6  205.10   14.52
   1  -9  -6  110.64   14.71
   1 -10  -6   21.90   15.28
   3  -5  -5   11.78    9.28
   4  -5  -5  173.54   11.49
   0  -6  -5   83.34   11.76
   7  -6  -5    3.65   10.69
   8  -7  -5   51.10   12.94
  -2  -8  -5  374.37   14.94
   0  -4  -4    5.32    9.36
   6  -4  -4    8.57    9.59
  -2  -5  -4   -1.96    9.45
  -3  -6  -4   -5.24   10.58
  -4  -7  -4  117.19   12.74
  -5  -9  -4   24.21   15.43
  -1  -3  -3 3022.27   30.41
  -3  -4  -3    1.61    9.70
  -6  -7  -3    2.68   11.94
  -7  -6  -2   45.14   12.21
  -8  -8  -2   59.74   15.70
  -7  -4  -1   51.83   11.34
  -9  -7  -1  129.83   15.06
  -4  -1   0    0.08    9.56
  -6  -2   0   17.63    9.98
  -9  -5   0   18.86   12.28
   4   1   3    7.15    9.99
  10  -2   3   21.09   13.38
  11  -3   3    2.93   16.17
   5   1   4    5.63    9.24
  10  -2   4   28.96   14.28
   1   2   5  266.98   12.80
   9  -1   5   90.69   14.84
   2   2   6  999.16   17.70
   9  -1   6   75.02   14.53
  -7   2   9   74.24   11.68
   5   1   9   95.86   15.51
   2   2  10   51.98   12.11
  -8   2  12    3.90   14.54
   1   2  12   -9.24   15.74
 -11   0   8   -1.01   20.94
   1  -8  -6   17.17   17.69
   7  -9  -6  -14.19   21.83
   2  -5  -5    8.49   13.39
   9  -8  -5    5.85   19.87
  -3  -9  -5  -13.66   19.73
   8  -5  -4   82.54   16.80
  10  -7  -4   -7.08   19.92
  11  -7  -3   39.50   23.53
  -4  -3  -2  104.32   14.61
   5   0   1    2.55   11.25
   2   1   2   -1.55   14.57
   7   0   4   -7.26   15.27
  10  -2   5  -18.38   22.91
   7   0   8   37.22   19.23
   2   2   9   90.44   16.53
 -10   1  10  298.40   21.47
   1   2  11   73.94   19.80
  -7   2  13  -24.56   20.36
   2  -7  -6   27.48   10.84
   3  -7  -6  102.42   11.47
   4  -7  -6    1.17   10.20
   5  -7  -6   25.64   10.40
   0  -8  -6   18.78   12.30
   0  -9  -6  -18.01   14.73
   1  -5  -5  335.64   12.95
   5  -5  -5   85.13   10.38
  -1  -6  -5  115.75   12.17
  -2  -7  -5   21.16   10.90
  -3  -8  -5  248.26   13.24
  -1  -4  -4   -7.58    9.50
  -5  -8  -4    2.59   13.98
  -5  -5  -3   27.87   11.15
  -7  -8  -3   -0.61   14.05
  -2  -2  -2  390.41   14.85
  -8  -7  -2   -6.93   14.20
  -6  -3  -1    8.51    9.73
  -8  -5  -1  104.56   11.78
 -10  -6   0   32.45   14.67
   9  -2   1   10.22   10.79
 -11  -6   1   72.09   15.23
  -1   1   2 3081.89   47.30
   1   1   2 1172.50   26.16
   6   0   2 4926.79   40.71
   8  -1   2    8.93   10.58
  -2   2   5   81.79    9.83
  -1   2   5   61.05    9.08
   0   2   5    7.87    7.88
   5   1   5   -0.26    9.40
   7   0   5    2.08   10.20
  -4   2   6  227.94   12.85
   1   2   6   -2.87    9.30
   5   1   6  111.84   11.46
   7   0   6   48.81   12.81
  -5   2   7  509.94   15.87
   2   2   7  144.38   10.63
   5   1   7  521.01   14.96
   7   0   7  -22.77   14.81
  -6   2   8  570.67   16.28
   2   2   8  180.92   12.34
  -9   1   8    7.71   10.96
   5   1   8  106.84   13.10
  -7   2  10  152.79   12.55
   1   2  10   24.25   11.87
   4   1  10   29.04   14.23
  -7   2  11   30.38   12.41
  -7   2  12    1.11   11.79
  -1   2  12  115.14   14.71
   0   2  12   27.06   13.99
  -6   2  13   58.44   14.77
  -2   2  13   30.42   15.50
   7  -8  -6   -4.41   20.14
  -4  -6  -4   64.91   15.53
  -2  -3  -3  160.57   13.07
  -6  -6  -3    1.13   14.61
  -6  -1   1   58.32   12.82
 -10  -3   2  398.89   19.49
 -11  -3   3   23.31   17.04
   0   2  11   32.54   17.10
 -10   1  11   -4.00   19.37
 -12   0  11  -10.58   22.59
  -5   2  13   -0.62   20.20
  -4   2  13   14.14   19.26
  -3   2  13   -8.05   19.42
   1  -7  -6  186.88   12.32
   6  -7  -6    2.76   12.82
  -1  -8  -6   54.56   12.59
  -1  -9  -6   24.38   14.93
   8  -9  -6    3.73   16.06
   0  -5  -5  112.47   10.67
   6  -5  -5    0.54    9.25
  -2  -6  -5   14.27   10.61
  -3  -7  -5   25.18   12.40
  -4  -9  -5   -3.43   15.81
  -3  -5  -4   -9.61    9.19
  -5  -7  -4   12.51   11.95
  -4  -4  -3    8.65    9.51
  -7  -7  -3   69.57   14.85
  -6  -4  -2   45.34    9.30
  -7  -5  -2   42.65   10.38
  -2  -1  -1 3412.01   44.06
  -9  -6  -1    4.98   12.36
   2   0   0  917.57   37.08
  -9  -3   1   18.77   10.84
 -10  -4   1   16.72   12.66
   0   1   2   67.07   13.91
 -11  -4   2    7.45   12.74
   3   1   3  505.16   15.01
   8  -1   3  242.80   13.49
 -10  -2   3   13.84   10.70
   4   1   4   -4.97    9.51
  -3   2   6  698.65   17.29
   0   2   6  117.35   11.14
   1   2   7  682.55   14.97
   8  -1   7   45.42   14.76
   1   2   8 1057.04   18.53
  -6   2   9  301.59   14.13
   1   2   9  149.76   11.86
   4   1   9    5.46   12.08
   6   0   9   -9.24   16.20
  -6   2  10   63.95   11.30
   0   2  10   22.31   12.48
  -6   2  11   60.77   12.63
  -1   2  11   46.23   11.95
   3   1  11   -2.93   16.28
  -6   2  12   17.83   12.43
  -5   2  12    6.38   12.01
  -3   2  12   27.44   11.95
  -2   2  12   47.22   14.46
 -10   1  12   -5.45   13.95
 -13  -2   7   49.81   25.76
   3  -6  -6   52.23   15.87
   0  -7  -6  322.51   16.90
   9  -7  -5   81.15   18.77
   9  -3  -1   17.03   15.95
  -9  -4   0  368.31   17.91
  10  -3   1    3.71   18.29
  11  -4   1   -0.85   20.21
  -9  -2   2   25.58   14.37
   6   0   3   -7.67   13.42
 -12  -4   3   -3.40   19.89
 -12  -3   4   66.80   17.93
  -2   2   6  379.80   17.33
  -1   2   6  109.43   14.69
   8  -1   6   25.02   20.16
  -4   2   7   -5.01   13.40
   0   2   7   43.19   13.50
  -5   2   8   56.21   13.86
   4   1   8   -2.24   18.21
   0   2   9  130.49   15.79
  -4   2  12  -11.06   17.60
   2  -9  -7   31.89   14.04
   3  -9  -7   10.84   14.48
   4  -9  -7    2.93   14.64
   5  -9  -7    2.02   14.82
   2  -6  -6   11.49   10.89
   4  -6  -6  196.03   12.67
   5  -6  -6   16.74   10.63
   7  -7  -6   49.76   13.22
   8  -8  -6    9.94   14.04
  -2  -9  -6   77.84   13.98
  -1  -5  -5    2.83    9.12
   8  -6  -5   44.82   10.95
  -4  -8  -5   -2.21   14.40
   2  -3  -4   12.20    8.42
   3  -3  -4  538.04   16.00
  -2  -4  -4  109.67   10.11
  -5  -6  -4   76.83   11.40
  -6  -8  -4    7.84   13.84
  -5  -3  -2   23.01    9.91
  -8  -6  -2   53.19   12.41
  -5  -2  -1    2.85    7.91
  -8  -3   0  424.71   15.86
 -10  -5   0   53.81   13.03
   7  -1   1  182.37   12.78
  -8  -2   1   38.50   10.00
 -11  -5   1   22.49   14.29
   9  -2   2   16.37   10.75
 -12  -5   2   12.34   13.88
   8  -1   4   21.66   10.43
 -11  -2   4  110.52   12.80
   4   1   5   44.50    9.72
   8  -1   5   -4.37   12.61
   4   1   6   -4.26    9.26
  -3   2   7   13.47    9.70
  -2   2   7   71.54   10.40
  -1   2   7  322.24   12.52
  -8   1   7  127.27   12.35
   4   1   7 1312.66   19.84
   6   0   7   15.41   11.83
  -4   2   8  176.60   11.33
  -1   2   8  160.33   11.00
   0   2   8  152.57   10.73
   6   0   8  888.83   19.92
  -5   2   9   83.54   11.84
  -1   2   9   14.12   10.75
  -9   1   9   16.31   10.95
  -5   2  10  354.23   14.19
  -2   2  10  482.02   14.39
  -1   2  10  184.24   12.25
   3   1  10   47.41   14.40
   5   0  10   19.29   15.74
  -5   2  11   55.80   12.75
  -4   2  11   73.55   12.49
  -3   2  11   17.46   12.37
  -2   2  11   -1.94   12.40
   2   1  11   21.01   13.50
   1   1  12   18.47   14.86
  -9   1  13   22.99   16.70
   1  -9  -7   -4.34   20.67
   6  -9  -7  107.59   23.50
   1  -6  -6   40.68   15.56
  -1  -7  -6   54.04   18.12
  -2  -8  -6  -15.64   18.82
   1  -3  -4   64.81   12.30
  -4  -5  -4   15.76   15.26
   2  -2  -3   32.73   14.35
  -3  -2  -2  448.03   16.69
  -8  -4  -1   29.43   15.47
  11  -5  -1   11.29   20.13
   6  -1   0   95.96   15.78
  11  -4   2  -11.85   23.29
  -5   1   4  113.95   15.41
   6   0   4   33.38   12.84
 -13  -4   4   28.59   23.44
   6   0   6  280.44   16.67
   9  -2   6    1.72   22.69
  -4   2   9   40.65   15.90
  -2   2   9  446.61   18.09
   3   1   9   71.57   17.36
  -4   2  10  481.60   17.99
  -3   2  10  133.32   16.10
   1  -8  -7   74.52   12.76
   2  -8  -7   12.68   12.19
   3  -8  -7   24.39   12.21
   4  -8  -7   57.37   12.28
   5  -8  -7   14.31   12.59
   0  -9  -7   -3.69   14.88
   0  -6  -6  300.63   13.15
   6  -6  -6   11.97   10.32
  -3  -9  -6  -24.53   16.18
   2  -4  -5   65.69   10.34
   3  -4  -5   -2.95    9.64
  -3  -6  -5  204.72   11.97
  -4  -7  -5  114.07   13.18
  -5  -8  -5   27.47   14.04
  10  -8  -5   65.65   16.03
   4  -3  -4   65.57    9.50
   7  -4  -4    3.77    9.05
  -6  -7  -4   -5.77   14.16
   1  -2  -3   94.81   11.39
   3  -2  -3  937.72   24.60
  -3  -3  -3    0.06    9.52
  -5  -4  -3   -2.74    9.17
  -6  -5  -3   -2.61   10.31
  -7  -6  -3   10.20   11.97
  -9  -7  -2   20.60   16.46
  -7  -3  -1   13.50    9.44
  -9  -5  -1   31.74   12.33
   8  -2   0   20.75    9.96
 -11  -6   0    5.47   15.96
   4   0   1   -2.11    8.81
   5   0   2   25.56    9.92
  10  -3   2   23.89   13.12
   2   1   3   50.16    9.57
   9  -2   3    6.31   11.77
   3   1   4   92.19   10.80
   9  -2   4    1.94   12.14
   6   0   5   10.23   10.46
   9  -2   5   56.77   14.64
  -3   2   8  144.92   10.85
  -2   2   8  104.20   10.72
   3   1   8 1201.14   18.58
   7  -1   8   -4.79   14.01
  -3   2   9    5.80   10.82
   5   0   9  -12.03   14.25
  -9   1  10   46.28   12.97
   2   1  10   11.85   12.10
  -9   1  11    9.25   11.79
  -9   1  12   -7.32   13.87
  -1   1  13  180.54   16.47
   7  -9  -7   78.40   23.39
  -2  -7  -6    6.35   17.60
   1  -4  -5  224.52   15.86
   4  -4  -5   14.11   13.68
  -2  -5  -5  220.18   14.65
   7  -5  -5  207.62   17.98
   0  -3  -4 1618.30   24.14
  -3  -4  -4  642.49   17.94
  10  -4  -1   10.15   17.94
  -3   1   3    0.07   14.85
  10  -3   3   -4.55   19.90
  10  -3   4    0.03   20.06
   3   1   5   -7.65   13.58
 -13  -3   5   -3.36   19.42
  -7   1   6   87.83   15.05
   3   1   7   18.22   15.64
 -11   0   9    0.59   16.79
 -13  -1  10   46.40   22.14
   1   1  11   24.01   18.99
   0   1  12   51.69   19.50
  -8   1  13   20.35   19.35
   2  -7  -7    6.33   13.00
   3  -7  -7  590.50   17.35
   4  -7  -7  251.56   15.16
   0  -8  -7  367.62   17.05
   6  -8  -7  112.43   15.30
  -1  -9  -7   26.91   16.71
   3  -5  -6  197.92   11.38
  -1  -6  -6   89.26   11.87
   8  -7  -6   -0.73   12.43
  -3  -8  -6   38.59   14.53
   0  -4  -5  128.06   10.60
  -4  -6  -5  187.85   12.21
  -6  -6  -4   35.00   12.32
   0  -2  -3  143.79   12.02
  -8  -7  -3   12.73   14.34
  -7  -4  -2    5.69   10.63
  -8  -5  -2   -4.76   12.20
  -9  -6  -2  -14.26   14.41
  -3  -1  -1  290.87   15.46
 -10  -6  -1   41.39   14.61
  -5  -1   0  182.83   12.81
  -7  -2   0   -1.47    9.22
   7  -1   2   28.72    9.46
   1   1   3  690.09   18.61
  -6   1   5   61.18   11.93
   3   1   6   50.91    9.69
   7  -1   7   11.50   14.31
   5   0   8  384.39   15.09
   2   1   9   19.99   10.20
   6  -1   9    1.83   15.98
   1   1  10   55.70   12.78
   4   0  10   28.95   13.51
   3   0  11   -9.02   16.03
  -1   1  12   70.24   14.67
  -7   1  13   -4.36   14.04
  -3   1  13   -8.90   13.93
  -2   1  13  -15.15   14.21
   5  -7  -7   64.38   18.39
   2  -5  -6  148.00   13.97
   9  -8  -6  -18.67   21.94
   5  -4  -5   80.54   14.08
  -5  -7  -5   -3.04   18.78
  -1  -3  -4   99.54   12.01
  -5  -5  -4   34.08   14.31
   5   0   3    4.93   13.32
   2   1   4   65.04   11.97
 -12  -2   5    9.10   16.68
   7  -1   6  228.25   18.71
   5   0   7   13.74   14.69
  -8   1   8   47.04   15.57
   0   1  11   96.09   17.79
  -8   1  12   57.89   19.82
   3  -9  -8   97.24   16.10
   0  -7  -7   81.94   13.00
   1  -7  -7  133.84   13.36
  -1  -8  -7    3.19   14.00
   7  -8  -7   34.22   14.52
   1  -5  -6  100.14    9.94
   4  -5  -6   -2.64    9.27
  -2  -6  -6   73.41   11.52
   7  -6  -6   10.50   10.56
  -3  -7  -6    0.38   12.20
  -4  -8  -6   13.69   14.24
  -1  -4  -5    4.96    9.43
  -3  -5  -5    5.31   10.63
  -6  -8  -5   37.20   15.67
   5  -3  -4   41.47   10.56
  -7  -7  -4   74.21   14.33
  -1  -2  -3  806.60   18.36
  -4  -3  -3   20.67    9.87
  -7  -5  -3   84.83   10.74
  -8  -6  -3    2.53   14.08
  -4  -2  -2 2424.41   28.53
  -6  -3  -2   13.43    9.05
 -10  -4   0   15.90   12.37
 -11  -4   1   10.30   12.15
  -8  -1   2  481.61   18.95
   0   1   3   85.80   12.16
  -9  -1   3   18.14    9.71
   7  -1   3   13.17   10.60
   5   0   4    4.68    8.93
   7  -1   4   -1.42   10.39
   2   1   5   50.18    9.82
   5   0   5   -3.39    8.82
   7  -1   5  232.72   12.81
   2   1   6  238.99   11.90
   5   0   6   -3.84   10.56
   2   1   7  142.41   10.73
   8  -2   7   82.45   17.01
   2   1   8    3.92   10.97
   6  -1   8   41.28   14.35
  -8   1   9  138.51   12.66
   1   1   9  740.45   15.99
   4   0   9    3.41   12.12
  -8   1  10   55.84   11.04
 -11   0  10  114.42   14.65
   5  -1  10   -9.02   15.66
  -8   1  11   -3.54   12.32
 -11   0  11    5.22   13.95
  -7   1  12   -8.34   11.75
  -2   1  12   -5.83   11.83
 -11   0  12   -3.21   15.92
  -6   1  13   98.69   14.42
  -5   1  13   18.50   13.49
  -4   1  13   11.63   13.77
   2  -9  -8   22.43   22.69
   4  -9  -8   28.93   22.43
   6  -7  -7  -13.99   17.30
   0  -5  -6   46.64   13.11
   5  -5  -6    3.74   12.55
  -4  -4  -4  320.01   15.29
   4  -2  -3  129.55   15.67
  -6  -4  -3   33.93   15.15
  -6  -2  -1  438.27   18.03
   7  -2  -1   45.13   14.99
   8  -2   1   93.23   16.55
 -10  -3   1  106.09   15.71
 -11  -3   2    7.70   16.86
 -12  -4   2   53.24   20.18
  -2   1   3  212.39   19.23
   8  -2   6   47.81   19.41
 -10   0   7    1.82   13.97
   0   1  10  139.98   15.08
   3   0  10    2.12   18.13
  -1   1  11   14.97   16.81
  -3   1  12    9.10   16.74
   3  -8  -8    8.83   14.12
   1  -9  -8   58.01   15.74
   5  -9  -8   -1.76   16.18
   2  -6  -7  531.16   15.16
   3  -6  -7  223.10   12.93
   4  -6  -7   36.69   11.17
  -1  -7  -7    2.64   11.82
  -2  -8  -7   61.88   14.31
  -4  -7  -6   -0.15   13.91
  -5  -6  -5   93.93   12.74
   9  -6  -5    5.65   12.01
  -6  -7  -5   -1.10   14.18
  -2  -3  -4   63.74   10.15
  -9  -4  -1   -1.74   12.34
 -10  -5  -1  107.51   14.69
  -9  -3   0    2.54   10.87
   9  -3   0    0.64   10.51
 -11  -5   0   89.21   15.30
 -12  -5   1    5.44   15.83
   4   0   2   18.65    8.55
  -1   1   3  252.40   15.83
   1   1   4  377.38   13.62
   8  -2   5   73.70   13.42
  -7   1   7  452.78   16.69
   6  -1   7  574.15   16.36
   1   1   8  342.71   14.05
   4   0   8  301.35   13.05
   7  -2   8   57.08   16.55
   0   1   9   17.08   10.40
  -1   1  10   55.26   10.62
  -7   1  11   11.59   11.93
  -2   1  11   20.07   11.94
   2   0  11  -15.99   14.04
  -6   1  12  115.20   12.52
  -5   1  12   24.97   11.94
  -4   1  12  139.56   13.43
   1   0  12   -5.09   13.95
 -10   0  13    0.10   15.57
   2  -8  -8   24.90   20.21
   4  -8  -8   36.42   20.52
   1  -6  -7  183.09   16.56
   8  -8  -7   -2.39   20.25
  -1  -5  -6   -0.25   15.17
  -3  -6  -6   25.84   16.05
  -2  -4  -5   -0.26   13.00
  -4  -5  -5   42.16   15.09
  10  -7  -5    0.81   20.01
  -6  -5  -4  148.49   15.57
   9  -5  -4    4.35   15.15
  -7  -6  -4   22.92   16.84
  10  -6  -4   69.77   18.94
  -2  -2  -3    7.71   12.04
   1  -1  -2 3025.99   48.82
  11  -5   0   95.69   20.80
  -4   0   1   -0.27   14.86
   3   0   1    0.74   14.55
  -7  -1   1   -2.40   13.85
   6  -1   1   45.01   14.48
 -12  -3   3   10.73   17.42
 -13  -4   3   55.31   23.33
  -4   1   4  545.21   22.66
 -10  -1   4  278.33   22.54
   1   1   7    5.57   13.21
   4   0   7   -4.87   15.24
   5  -1   9  103.91   20.51
   1  -8  -8   -8.66   14.60
   5  -8  -8    2.83   14.01
   0  -6  -7   69.89   11.67
   5  -6  -7  115.21   12.19
  -2  -7  -7   74.89   12.61
   7  -7  -7  101.54   13.84
  -3  -8  -7   -4.36   16.56
   6  -5  -6   30.65   11.37
   6  -4  -5    5.99    9.15
  -5  -4  -4   43.41   10.99
  -8  -7  -4    6.33   15.62
  -5  -3  -3  126.64   10.54
   0  -1  -2   74.84   14.06
  -8  -4  -2   21.24   10.38
  -9  -5  -2    2.91   11.91
 -10  -6  -2   -3.90   15.88
  -8  -3  -1  367.16   14.75
  -9  -2   1  159.12   13.34
   8  -2   2  435.30   16.20
   4   0   3    7.17    7.53
   8  -2   3   30.51   11.04
   0   1   4  837.29   18.73
   8  -2   4    0.52   12.76
   1   1   5  121.06    9.65
   9  -3   5  265.46   16.95
  -6   1   6  134.08   12.40
   1   1   6   32.59    9.75
   4   0   6  969.12   17.28
   6  -1   6   26.66   10.83
  -7   1   8   31.79    9.50
   0   1   8   55.20    9.08
  -7   1   9  126.79   12.01
  -1   1   9  227.24   12.10
   3   0   9    3.77   12.40
  -7   1  10   23.62   11.52
  -2   1  10   85.13   11.24
   2   0  10   17.09   12.18
   4  -1  10   27.41   14.21
  -6   1  11   15.96   12.01
  -5   1  11   21.17   12.67
  -4   1  11   35.08   10.66
  -3   1  11  -10.47   12.57
   1   0  11   -5.29   11.99
 -10   0  12   59.80   14.55
   0   0  12   46.21   14.45
  -1   0  13   -0.48   16.31
   7  -3  -3   81.43   20.38
   0  -8  -8   -7.32   19.64
   6  -8  -8  154.57   21.38
  -2  -5  -6  201.33   16.42
   8  -6  -6   -4.06   17.81
   9  -7  -6   63.59   21.29
   8  -5  -5  142.31   17.83
  -3  -3  -4  101.97   14.08
  -8  -5  -3    6.86   17.06
  -4  -1  -1  293.31   16.38
  10  -4   0   13.93   17.42
  11  -5   1    3.87   23.36
 -10  -2   2  126.49   16.44
   9  -3   4   10.02   20.47
  10  -4   4    1.99   22.68
  -5   1   5  182.44   15.49
   7  -2   7   -7.03   20.40
   3   0   8 1292.59   22.61
   6  -2   9   16.65   22.54
  -6   1  10   21.46   14.29
   3  -1  11   47.11   22.48
  -9   0  13    6.76   22.29
  -2   0  13  -42.77   20.12
   1  -7  -8  358.66   14.92
   2  -7  -8   77.44   13.04
   3  -7  -8  148.67   13.28
   4  -7  -8  307.94   15.30
  -1  -8  -8   -4.25   14.42
  -1  -6  -7  -12.56   10.65
   6  -6  -7    1.00   10.61
  -3  -7  -7    2.86   14.00
   1  -4  -6    0.87    9.44
   2  -4  -6  101.00   10.75
   3  -4  -6    0.16    9.30
  -4  -6  -6   82.68   13.20
  -5  -7  -6   18.88   13.78
   1  -3  -5   30.85    8.41
   2  -3  -5    4.17    7.86
  -3  -4  -5   41.75    9.29
  -5  -5  -5    5.97   10.86
  -6  -6  -5   31.93   12.02
  -7  -7  -5    7.63   15.94
  -3  -2  -3   40.65    8.51
  -7  -4  -3    3.33   10.87
  -9  -6  -3    2.73   14.36
  -1  -1  -2 1196.60   26.24
   2  -1  -2   10.50   12.69
  -5  -2  -2  101.35   11.07
  -7  -3  -2    4.58   10.76
  -6  -1   0   90.46   11.66
  -8  -2   0   25.13    9.49
   9  -3   1    0.73   10.60
   6  -1   2  224.06   13.16
   9  -3   2   18.65   12.63
   9  -3   3   91.30   13.69
  10  -4   3   29.08   14.10
  -3   1   4    5.43    9.40
  -1   1   4  916.30   20.55
   4   0   4   -5.18    9.77
   6  -1   4   11.48    8.90
   0   1   5 1615.30   22.77
   4   0   5    7.54    8.98
   6  -1   5   43.51   11.61
   0   1   6  518.61   14.95
  -6   1   7  115.49   11.09
   0   1   7   22.05    9.72
   8  -3   7   24.57   16.50
  -1   1   8   58.73    9.56
 -10   0   8  741.12   24.20
   5  -1   8  102.98   12.83
  -6   1   9  133.10   12.00
  -2   1   9    6.42   10.79
   2   0   9    8.23   10.05
  -5   1  10   -4.11   10.62
  -4   1  10    4.15   10.76
  -3   1  10  105.10   11.14
 -10   0  11   -0.61   11.80
   0   0  11    8.40   12.04
  -1   0  12   44.46   14.18
  -8   0  13   -4.82   14.00
  -3   0  13    2.28   13.99
   5  -7  -8  126.28   18.16
   0  -3  -5  539.49   18.07
   3  -3  -5   83.20   12.24
  10  -4   1  119.60   19.61
  10  -4   2   18.24   20.15
   6  -1   3   48.44   13.77
 -11  -2   3   13.21   14.25
  -2   1   4  176.56   16.31
 -13  -3   4    4.36   19.00
   7  -2   6  105.44   18.46
   3   0   7  -13.43   15.87
  -6   1   8  677.29   19.88
  -3   1   9   29.39   12.71
   4  -1   9   13.56   16.89
 -10   0  10  531.22   23.06
   1   0  10   40.71   17.17
   0  -7  -8   14.84   12.39
  -2  -8  -8   99.17   16.47
   7  -8  -8   70.96   14.54
   1  -5  -7  817.06   17.16
   2  -5  -7 1049.33   19.30
   3  -5  -7  422.90   14.87
   4  -5  -7   99.73   11.87
  -2  -6  -7  209.10   14.73
   8  -7  -7   36.37   12.87
   9  -8  -7    8.00   15.79
   0  -4  -6  147.09   10.87
   4  -4  -6   -4.99    9.39
  -3  -5  -6   64.22   10.91
  -1  -3  -5   20.94   10.04
  -4  -3  -4   11.94    9.41
  -7  -5  -4   -3.55   12.63
  -8  -6  -4   -3.90   14.12
  -2  -1  -2    0.09   10.49
  -7  -2  -1   32.59    9.84
 -10  -4  -1  131.18   13.58
 -11  -5  -1  -10.99   16.66
   5  -1   0  184.97   14.03
 -11  -4   0   72.44   14.80
   3   0   2 1576.41   26.99
  -4   1   5  376.04   15.13
  -1   1   5 1120.64   20.10
  -5   1   6   56.75   11.40
  -1   1   6  489.78   13.81
   3   0   6  150.69   10.59
   8  -3   6  156.51   15.10
  -1   1   7    9.57    9.37
   5  -1   7  509.64   14.91
  -5   1   8  304.82   13.03
  -3   1   8   45.32    9.60
  -2   1   8   19.22    9.36
   2   0   8  118.37   12.02
   6  -2   8  -10.79   14.49
  -5   1   9   18.45    9.31
  -4   1   9   -6.90    9.10
 -10   0   9   -0.15   12.29
   3  -1  10   66.39   14.09
   2  -1  11    5.87   13.54
  -9   0  12   15.93   13.98
  -2   0  12   -2.73   12.76
   1  -1  12    9.08   15.68
  -7   0  13  -19.57   14.31
  -6   0  13  -17.62   14.21
  -5   0  13   -3.09   14.07
  -4   0  13    5.67   13.54
  -1  -7  -8   38.15   20.37
   6  -7  -8   62.46   17.56
   0  -5  -7  140.13   16.31
  -1  -4  -6  226.61   14.98
   7  -5  -6   -4.72   15.49
  -5  -6  -6   36.68   17.15
  -6  -7  -6    3.67   22.54
  -4  -4  -5   -0.58   15.46
   1  -2  -4    6.87   12.46
   6  -3  -4    7.80   13.43
  -6  -4  -4  182.22   15.96
  -6  -3  -3   48.48   13.19
 -10  -5  -2   17.59   19.54
 -12  -4   1   10.12   19.99
   7  -2   5   23.81   16.17
  -5   1   7  908.13   22.01
  -2   1   7  203.43   15.10
  -4   1   8  116.47   14.33
 -12  -1   8   13.54   17.09
  -1   0  11   -1.16   17.14
 -12  -1  11   16.69   22.06
   1  -8  -9  -12.07   16.53
   2  -8  -9   -8.61   14.17
   3  -8  -9    7.42   13.83
   4  -8  -9   23.19   13.63
   1  -6  -8  462.95   15.79
   2  -6  -8   44.90   10.88
   3  -6  -8   65.00   11.49
   4  -6  -8  540.26   15.65
  -1  -5  -7   31.34   10.77
   5  -5  -7  233.50   13.52
  -3  -6  -7   19.01   12.15
   7  -6  -7   30.25   13.01
  -4  -7  -7   15.87   13.60
   5  -4  -6   37.28    9.55
  -4  -5  -6   13.83   10.45
   4  -3  -5  451.89   16.20
  -6  -5  -5  213.33   14.20
  -7  -6  -5   13.42   13.80
   0  -2  -4    8.06    8.50
   2  -2  -4  461.11   15.69
  -4  -2  -3 1113.84   19.89
  -9  -5  -3    1.61   14.43
  -9  -4  -2   -9.01   12.38
  -9  -3  -1  -11.53   10.86
   7  -2   0   -1.28    9.45
 -10  -3   0   50.49   13.47
 -11  -3   1   20.78   11.75
   3   0   3   -0.53    8.47
   3   0   4  442.85   13.75
  -3   1   5  578.20   16.96
  -2   1   5 4799.54   39.55
   3   0   5   -2.45    9.61
  -4   1   6   -2.10    8.26
  -3   1   6 1137.81   20.65
  -2   1   6    7.68    8.17
   5  -1   6  108.07   11.57
  -4   1   7   26.42    9.92
  -3   1   7    4.67    9.58
   6  -2   7   33.69   12.81
   4  -1   8   -6.26   12.81
   1   0   9   -1.21   10.80
   5  -2   9    9.05   14.23
   0   0  10  544.44   14.51
   4  -2  10    0.71   14.57
  -9   0  11  -12.90   12.10
  -8   0  12   66.59   12.06
  -7   0  12  142.75   14.05
  -4   0  12    5.59   12.45
  -3   0  12  215.80   14.08
   0  -1  12   52.29   14.15
  -1  -1  13  126.55   17.59
  11  -7  -4   24.51   28.47
   5  -8  -9  102.60   21.76
  -2  -7  -8  140.64   20.38
   8  -8  -8    8.62   23.01
  -2  -4  -6    4.00   12.85
  -2  -3  -5  418.78   16.57
  -1  -2  -4   50.81   12.28
   8  -4  -4    3.21   15.85
  -8  -4  -3    2.32   17.39
  -6  -2  -2   49.52   14.03
  -5  -1  -1   60.71   12.67
   2   0   1    6.27   17.13
  -6   0   2  429.05   27.94
 -13  -4   2   37.54   22.95
   7  -2   4   -2.94   15.27
   8  -3   5   38.14   17.97
   9  -4   5  102.38   23.57
  -9   0   6   -2.75   12.83
   2   0   7   -3.81   13.10
 -12  -1   9    0.62   19.83
   3  -1   9   45.25   17.86
 -12  -1  10  111.56   21.22
  -2   0  11    1.54   17.23
  -6   0  12   11.79   17.40
  -5   0  12   94.73   17.71
   0  -8  -9   43.95   15.91
   6  -8  -9   -3.90   16.14
  -1  -6  -8  138.10   13.79
   0  -6  -8    9.66   12.37
   5  -6  -8    6.57   12.39
   7  -7  -8   89.65   15.16
  -2  -5  -7   17.56    9.95
  -4  -6  -7   25.10   12.54
  -5  -7  -7   16.59   16.33
  -6  -6  -6   17.81   14.12
  -5  -4  -5   98.36   11.84
   7  -4  -5   38.85   10.12
   3  -2  -4  104.40   10.86
  -5  -3  -4   17.88    9.31
  -8  -5  -4   20.62   13.91
  -3  -1  -2 1940.54   28.23
  -8  -3  -2   22.32   10.99
  -2   0   0  965.41   38.07
   7  -2   1   41.36    9.92
 -12  -3   2   88.99   14.77
   7  -2   3    3.81   11.02
 -12  -2   4    6.18   12.40
   5  -1   5   12.83    9.06
   2   0   6  408.16   13.52
   4  -1   7 1301.57   20.10
   7  -3   7   83.92   14.98
   1   0   8  861.42   16.08
   5  -2   8  104.59   12.81
   0   0   9    3.80   10.67
  -9   0  10  211.10   14.92
  -1   0  10   79.20   11.51
   2  -1  10   29.60   11.76
  -8   0  11    3.14   12.16
  -3   0  11    9.17   12.07
   1  -1  11    1.61   14.89
   3  -2  11   21.95   16.50
  -2  -1  13  -14.18   14.39
  11  -6  -2    1.55   24.68
   2  -7  -9   10.35   19.95
   3  -7  -9   78.79   20.34
  -3  -7  -8  -32.28   21.37
  -2  -2  -4   78.00   12.04
   5  -2  -3  873.74   32.95
   4  -1  -1   53.69   17.26
   5  -1   1   62.31   12.93
   7  -2   2    8.66   13.16
   5  -1   4    8.56   12.95
   8  -3   4  164.08   19.10
   6  -2   6  328.42   17.41
 -11  -1  12    8.19   22.46
   0  -7  -9   19.51   13.82
   1  -7  -9   21.73   13.87
   4  -7  -9   31.19   14.20
   5  -7  -9   53.19   14.44
  -2  -6  -8   13.32   12.45
   6  -6  -8   15.77   12.84
   1  -4  -7  108.65   10.25
   2  -4  -7  229.42   11.76
  -3  -5  -7    9.07   12.40
   6  -5  -7   65.29   11.93
   9  -7  -7   40.23   15.38
  -3  -4  -6   13.95   10.87
  -5  -5  -6    1.20   11.93
   9  -6  -6   64.61   13.71
  -3  -3  -5    8.21    9.29
   5  -3  -5  328.96   15.00
  -7  -5  -5   79.51   12.71
  -8  -6  -5   12.07   16.10
  -7  -4  -4   18.36   11.96
  -5  -2  -3  329.96   13.26
  -7  -3  -3   75.50   11.54
  -8  -2  -1   93.84   12.28
  -9  -2   0  862.76   20.66
  -8  -1   1   -1.94    9.24
 -10  -2   1    2.77   10.53
  -9  -1   2    9.43    9.17
   5  -1   2   50.10   10.89
   5  -1   3  122.93   11.03
  10  -5   3    4.70   15.87
   9  -4   4    8.63   14.78
   2   0   5    1.12    9.78
   4  -1   6    4.04    9.18
   1   0   7   -2.26    9.25
   3  -1   8 1183.32   19.22
   6  -3   8   39.36   14.67
  -9   0   9    0.91   10.30
  -1   0   9   -3.34   10.85
   2  -1   9    5.46   10.44
   4  -2   9   96.14   12.71
  -8   0  10  199.27   12.75
  -2   0  10 1008.64   17.60
   1  -1  10   56.02   12.31
   3  -2  10   96.67   14.38
  -7   0  11   10.03   11.88
  -6   0  11    6.81   11.74
  -5   0  11    2.18   10.04
  -4   0  11   18.92    9.91
   0  -1  11   88.22   13.08
   2  -2  11   20.85   13.65
  -1  -1  12   55.24   14.77
   1  -2  12   24.76   15.40
  -9  -1  13   37.50   16.36
  -4  -1  13   -8.69   14.41
  -3  -1  13  -18.40   14.22
 -13  -2   6    2.29   23.60
   7  -8  -9   20.42   22.88
   2  -5  -8   43.82   15.84
   0  -4  -7  431.51   15.95
   3  -4  -7   20.41   13.01
   8  -6  -7    4.80   17.28
   1  -3  -6   37.44   13.65
   6  -4  -6   46.56   13.86
  10  -7  -6    4.66   20.46
   8  -3  -1  357.35   21.62
 -11  -4  -1    6.66   20.04
  -7  -1   0  249.02   17.17
   8  -3   3    3.19   14.71
   7  -3   6  -17.08   17.61
  -9   0   7   -0.60   15.09
  -9   0   8  697.28   24.03
   0   0   8  310.05   15.07
   2  -6  -9   28.72   11.69
  -1  -7  -9  354.29   16.31
   6  -7  -9   67.38   14.39
   0  -5  -8  137.53   12.11
   1  -5  -8    0.76   10.54
   3  -5  -8 1205.61   19.55
   4  -5  -8  266.94   13.79
  -3  -6  -8   -6.41   14.45
   8  -7  -8   -7.34   14.64
  -1  -4  -7  710.39   16.30
   4  -4  -7   27.94    9.45
  -5  -6  -7   -1.57   13.74
  -1  -3  -6  247.64   11.87
   0  -3  -6  427.09   13.50
   2  -3  -6  357.11   13.59
   3  -3  -6   23.46   10.10
  -4  -4  -6  433.18   13.90
  -6  -5  -6   37.87   12.53
  -7  -6  -6   -2.70   16.15
  -4  -3  -5   40.11    9.36
  -6  -4  -5  181.61   12.41
  -3  -2  -4   -0.56    9.64
  -6  -3  -4   34.87   10.91
  -9  -5  -4   44.00   14.05
  -9  -4  -3    3.37   12.23
 -10  -5  -3  -11.86   16.88
  -4  -1  -2    5.90    8.31
  -7  -2  -2    9.73    9.20
 -10  -4  -2    8.57   14.55
  11  -6  -1   52.42   16.00
 -12  -4   0   -2.42   16.22
  11  -6   0   -5.61   16.00
   2   0   2 1120.52   24.96
 -11  -2   2  651.06   21.51
   8  -3   2   18.24   10.90
   2   0   3   -2.46    8.91
 -13  -3   3   24.33   13.75
   9  -4   3    9.66   11.91
   2   0   4  153.30   10.54
   6  -2   5   23.01   10.81
   1   0   6  117.36   11.17
   8  -4   6   24.91   14.84
   3  -1   7   12.31   11.27
   5  -2   7   18.55   12.66
   5  -3   9   37.15   14.67
  -7   0  10  194.28   12.93
  -4   0  10   40.01   10.88
  -3   0  10  245.95   12.82
   4  -3  10    9.62   16.35
 -11  -1  11   15.09   14.20
  -1  -1  11   -4.47   11.87
 -10  -1  12   -2.58   13.91
  -2  -1  12   17.66   12.07
  -8  -1  13   -6.88   14.51
  -7  -1  13    5.35   13.92
  -6  -1  13   86.97   14.67
  -5  -1  13    2.87   14.23
  -1  -2  13   24.22   15.25
   1  -6  -9  152.34   18.38
   3  -6  -9  206.81   18.83
  -4  -5  -7   -8.64   16.90
   8  -5  -6    0.11   15.21
   9  -4  -2  483.95   29.85
  -6  -1  -1   42.47   14.33
 -10  -3  -1    9.83   18.17
  -5   0   1    1.04   12.77
  10  -5   2    7.90   20.37
   4  -1   5   31.01   13.49
  -8   0   9   -6.46   14.69
  -2   0   9   -1.02   12.31
  -6   0  10  113.79   15.70
  -5   0  10  230.51   16.68
  -3  -1  12  -20.80   17.33
   0  -6  -9   63.11   12.59
   4  -6  -9   -8.09   12.30
  -2  -7  -9  127.19   17.05
  -1  -5  -8   -3.66   12.31
   5  -5  -8  451.52   15.08
   7  -6  -8   -7.10   12.81
  -2  -4  -7  124.06   11.75
   7  -5  -7  110.18   11.90
  -6  -6  -7   45.94   15.08
  -2  -3  -6  513.75   13.53
   0  -2  -5    7.58    7.75
   1  -2  -5   58.27    9.17
  -8  -5  -5    4.72   14.55
  -4  -2  -4   -0.79    9.28
   4  -2  -4   26.32    8.91
  -8  -4  -4   41.36   12.83
  -1  -1  -3  704.83   18.65
   0  -1  -3   80.44   12.03
  -8  -3  -3    7.27   10.18
  -9  -3  -2   22.49   12.11
  -3   0   0  113.18   15.33
 -11  -3   0  228.00   14.79
   8  -3   0  404.93   18.47
   8  -3   1  354.62   16.82
   9  -4   2  -15.27   12.68
   6  -2   4  125.00   12.00
   7  -3   5   51.54   12.84
   8  -4   5   45.48   14.45
   0   0   7    3.07    9.16
   6  -3   7  167.30   13.97
   7  -4   7   -1.25   13.82
  -1   0   8   90.99   10.45
   2  -1   8    8.80   10.92
   4  -2   8   69.78   13.12
  -3   0   9   -4.83    8.88
   1  -1   9  705.74   16.14
   3  -2   9   38.63   12.25
 -11  -1  10    2.02   13.88
   0  -1  10  114.12   11.44
   2  -2  10   21.89   12.68
   1  -2  11   62.58   14.72
  -9  -1  12   -2.60   13.77
  -4  -1  12  144.50   13.13
   0  -2  12    8.90   14.26
  -2  -2  13   31.07   15.77
  -1  -6  -9   -0.69   19.86
   5  -6  -9   55.83   17.51
   7  -7  -9    0.58   19.59
  -2  -5  -8   54.55   17.50
  -4  -6  -8   -0.01   19.66
  -5  -4  -6    7.23   15.86
  10  -6  -5   42.16   18.94
   1  -1  -3  256.30   19.77
  -6  -2  -3  -12.98   12.77
  10  -5  -2   31.32   18.16
 -12  -3   1  126.44   20.40
  10  -5   1  103.29   21.02
 -10  -1   3   45.38   15.81
   1   0   5   -4.57   11.05
   5  -2   6   10.82   14.73
  -2  -1  11   12.64   17.51
   0  -7 -10   41.58   15.13
   1  -7 -10   25.39   15.41
   2  -7 -10   18.22   13.64
   3  -7 -10   46.66   14.41
   4  -7 -10    0.17   14.59
  -2  -6  -9   75.20   13.60
  -3  -4  -7   14.26   10.10
   5  -4  -7   39.75    9.68
  -5  -5  -7   48.04   13.98
  -3  -3  -6   12.47    9.18
   4  -3  -6    2.94    9.60
  -7  -5  -6   12.46   13.51
  -1  -2  -5  261.32   12.71
   2  -2  -5   82.62    9.36
  -5  -3  -5    7.24   10.85
  -7  -4  -5   -4.50   12.18
  -7  -3  -4   54.33   10.73
  -2  -1  -3   53.01    9.71
  -5  -1  -2   49.09   10.34
  10  -5   0   55.85   13.01
   1   0   1    1.67   13.58
   9  -4   1    4.92   12.12
   6  -2   3   -4.15    9.34
   1   0   4   39.51    9.21
   4  -1   4    7.60    9.17
   0   0   6 1895.02   23.90
   3  -1   6   54.75    9.51
  -1   0   7   -1.40    9.48
  -8   0   8 2593.04   33.02
  -2   0   8  183.34   11.13
   5  -3   8  141.16   13.11
   6  -4   8   25.30   16.06
  -7   0   9    3.49   10.47
  -6   0   9   -3.47   10.88
  -5   0   9   -3.66    9.05
  -4   0   9  -11.30    9.37
   4  -3   9   35.16   14.24
  -1  -1  10   48.96   10.66
 -10  -1  11   -7.10   14.02
   2  -3  11  101.82   16.66
  -8  -1  12   61.09   14.08
  -7  -1  12    7.34   11.76
  -6  -1  12  107.55   12.55
  -5  -1  12    9.04   12.23
  -1  -2  12  122.06   13.98
  -3  -2  13    2.09   13.57
   5  -7 -10  -14.09   20.25
  -3  -5  -8  160.11   18.51
  -2  -2  -5  466.23   16.94
   9  -5  -5  175.28   19.78
  -9  -2  -1    8.67   15.16
   9  -4  -1 1113.84   32.98
  10  -5  -1   28.41   17.46
   9  -4   0  338.86   20.28
 -12  -2   3   11.32   16.51
   7  -3   4   61.22   15.20
   9  -5   4   34.43   20.47
   4  -2   7  144.29   15.56
 -11  -1   9  418.07   22.39
   3  -3  10   31.81   19.77
  -3  -1  11   -9.70   17.34
   0  -5  -9   27.76   12.52
   1  -5  -9  459.22   15.80
   2  -5  -9  227.70   13.96
   3  -5  -9   17.62   10.27
  -3  -6  -9   68.33   16.39
   6  -6  -9  183.22   13.67
   0  -4  -8  121.23   11.17
   1  -4  -8 1279.13   19.86
   2  -4  -8   85.78   11.84
   3  -4  -8  275.79   13.47
   6  -5  -8   -3.31   10.32
  -5  -6  -8   11.45   15.14
   9  -7  -8   -2.40   13.69
   1  -3  -7   -2.70    9.11
  -4  -4  -7    5.28   12.35
  -6  -4  -6   27.46   12.42
   7  -4  -6  196.64   12.99
   3  -2  -5  124.75   10.63
   6  -3  -5   24.02   10.17
  -5  -2  -4   42.25    9.49
  -9  -4  -4   32.74   13.81
  -3  -1  -3  491.15   14.79
 -10  -4  -3   25.61   13.98
  -8  -2  -2  461.18   15.88
 -11  -4  -2   22.72   15.78
 -10  -2   0    0.57   10.68
   1   0   2  216.63   16.21
   6  -2   2   39.70   10.26
   1   0   3   -0.84   10.22
   4  -1   3   15.42    9.77
   8  -4   4   51.36   12.63
   5  -2   5   -2.45   10.90
   6  -3   6  208.40   14.05
   7  -4   6   18.57   13.71
   8  -5   6   91.97   15.65
  -8   0   7   -2.79    8.94
   2  -1   7  138.96   10.73
  -7   0   8  140.58   11.27
  -3   0   8   16.40    9.29
   1  -1   8  340.23   13.87
   3  -2   8  600.83   15.15
   0  -1   9   14.50   10.41
   2  -2   9  108.70   12.86
   5  -4   9    4.95   15.73
   1  -2  10   20.11   12.05
  -9  -1  11    6.43   11.90
  -4  -1  11   29.03   12.88
   0  -2  11   26.05   12.14
  -2  -2  12   52.84   14.67
  -4  -2  13   15.44   13.61
   2  -6 -10   82.55   19.68
   6  -7 -10  338.62   21.89
   8  -7  -9   83.74   20.60
  -1  -4  -8  312.05   17.09
  -4  -5  -8    8.59   20.07
   8  -6  -8    4.72   16.84
   0  -3  -7  106.28   13.60
   2  -3  -7    5.06   12.86
  -6  -5  -7   36.84   18.83
   9  -6  -7   95.15   18.30
  -4  -3  -6  183.34   15.91
  -3  -2  -5   15.39   13.14
  -6  -3  -5   19.07   14.37
   2  -1  -3  200.71   19.22
  -7  -1  -1  187.69   15.65
  -4   0   0 1942.90   39.98
  -8  -1   0    1.29   12.71
 -13  -3   2   10.09   20.46
  -8   0   5   -1.40   12.78
   0   0   5   -0.37   11.61
   3  -1   5    8.85   13.02
  -8   0   6    2.54   12.67
  -2   0   7    6.50   13.14
  -4   0   8   33.83   12.41
 -10  -1  10  329.80   20.17
  -2  -1  10   65.38   15.36
   0  -3  12   55.28   21.81
  -5  -2  13   -2.55   19.79
   0  -6 -10   -5.00   14.27
   1  -6 -10   13.05   13.83
   3  -6 -10   19.21   14.11
   4  -6 -10   -0.89   13.99
  -1  -5  -9   80.01   13.11
   4  -5  -9  276.82   13.55
  -2  -4  -8   15.61    9.98
   4  -4  -8    4.55   11.09
  -1  -3  -7  136.48   10.56
   3  -3  -7  901.47   17.30
   6  -4  -7  152.37   12.93
  10  -7  -7   11.93   13.34
   5  -3  -6  708.06   18.65
  -8  -5  -6   71.69   16.29
  -8  -4  -5   30.27   14.35
  -4  -1  -3   10.54    7.66
  -7  -2  -3   12.36   10.39
  -9  -3  -3   86.02   13.30
 -10  -3  -2   34.21   12.68
 -11  -3  -1   -8.27   14.80
   4  -1   0    2.60    8.90
  -9  -1   1   23.98    9.65
   4  -1   1  253.79   14.35
 -11  -2   1  346.71   17.20
   6  -2   1  415.20   16.36
   4  -1   2    6.70    8.17
   7  -3   3   58.82   11.59
   9  -5   3   10.09   13.52
  -1   0   6 1020.49   18.21
   2  -1   6  219.89   12.08
   4  -2   6  132.53   11.95
   5  -3   7   34.15   11.87
   6  -4   7   11.97   13.95
  -6   0   8  669.34   16.82
  -5   0   8   13.25    9.38
 -11  -1   8   16.02   12.34
   4  -3   8    3.86   12.83
  -1  -1   9  208.31   12.47
  -8  -1  11    3.53   11.75
  -7  -1  11   -1.09   12.11
  -6  -1  11   18.85   11.93
  -5  -1  11   29.92   10.44
  -1  -2  11    9.58   11.73
   1  -3  11  -11.62   13.97
 -11  -2  12   29.18   16.01
  -3  -2  12  -23.13   12.48
  -9  -2  13   44.68   16.46
  -8  -2  13   17.05   16.33
  -7  -2  13   15.87   13.98
  -6  -2  13   69.43   14.29
  -2  -3  13   45.85   15.77
  -1  -6 -10    5.70   20.84
  -2  -5  -9   56.84   19.05
   5  -5  -9   80.70   15.64
   7  -6  -9   -4.19   17.29
  -2  -3  -7  109.74   16.20
  -5  -4  -7   27.84   17.34
   8  -5  -7   11.03   14.51
  -8  -3  -4  154.41   18.44
  -6  -1  -2  218.98   15.61
   6  -2  -1   77.80   16.18
   8  -4   3   -2.51   17.61
   6  -3   5    5.70   15.00
  -7   0   7   -3.03   12.88
 -13  -2   9   -0.64   21.83
  -3  -1  10   86.80   15.80
   2  -3  10   60.81   18.72
 -12  -2  11   37.52   23.23
  -2  -6 -10   51.96   15.73
   5  -6 -10   12.76   14.46
   7  -7 -10   -8.48   16.39
  -3  -4  -8   67.79   12.84
   5  -4  -8   59.46   11.24
  -5  -5  -8   -7.01   13.90
   7  -5  -8    3.99   10.36
  -7  -5  -7    6.76   16.08
  -1  -2  -6   -1.96    9.44
   0  -2  -6  126.74   11.21
   1  -2  -6  105.94   10.76
  -5  -3  -6   -6.29   10.82
  -7  -4  -6   25.08   14.18
  -4  -2  -5    1.41    9.24
  -7  -3  -5   44.72   12.73
  -1  -1  -4  404.91   13.77
   0  -1  -4  868.23   18.84
  -6  -2  -4  129.36   11.86
   6  -2   0   20.41    9.97
 -12  -3   0   14.03   14.83
  10  -6   2    6.77   15.96
   0   0   4  352.60   14.19
   3  -1   4   95.52   11.07
   5  -2   4   47.12    9.87
   7  -4   5   -0.76   12.36
   8  -5   5   23.76   14.44
  -2   0   6  308.74   12.37
  -4   0   7   -3.27    9.60
  -3   0   7   -1.75    9.48
   1  -1   7    5.25    9.62
   3  -2   7   43.13   11.65
   0  -1   8   37.36    9.84
   2  -2   8  159.42   12.30
   5  -4   8   10.07   14.87
   1  -2   9  151.98   11.99
   3  -3   9   67.41   12.58
   4  -4   9   14.73   13.65
  -9  -1  10   55.48   12.86
  -4  -1  10    8.53   10.70
   0  -2  10   23.63   12.60
   3  -4  10   43.05   14.21
  -2  -2  11   22.61   12.27
   2  -4  11  119.48   17.51
 -10  -2  12    1.29   14.10
  -4  -2  12   14.15   12.35
  -1  -3  12   20.16   13.51
  -3  -3  13   82.60   16.06
  -3  -5  -9   24.42   19.66
  -3  -3  -7  160.77   16.48
   4  -3  -7  707.60   19.58
   8  -4  -5   39.97   16.60
  -2  -1  -4   56.24   11.91
  -6   0   1   -0.27   11.61
 -10  -1   2   47.55   15.75
   7  -3   2    6.56   15.53
  -1   0   5    0.44   12.21
  -6   0   7   -0.41   13.13
 -11  -1   7   -3.77   17.05
 -10  -1   9   28.73   16.66
  -2  -1   9    8.98   14.84
   0  -5 -10   -9.55   14.16
   1  -5 -10   19.19   11.73
   2  -5 -10   41.50   12.00
   3  -5 -10   37.33   12.67
   6  -6 -10  253.21   17.08
   0  -4  -9  132.71   11.27
   1  -4  -9  150.71   11.54
   2  -4  -9   66.27   10.87
   3  -4  -9  183.11   12.18
   6  -5  -9  158.32   13.82
  -4  -4  -8   20.69   12.69
  -6  -4  -7    4.74   13.66
  -2  -2  -6 1038.88   17.68
   2  -2  -6  414.55   14.17
  -5  -2  -5    0.16   10.94
   4  -2  -5  143.61   11.06
  -9  -4  -5  112.92   16.89
  -3  -1  -4   93.10   10.82
   1  -1  -4  910.83   20.50
 -10  -4  -4   -6.12   15.72
  -5  -1  -3  117.88   10.67
  -8  -2  -3   35.64   10.68
  -9  -2  -2   14.28   10.69
  -2   0  -1    0.74   12.58
 -10  -2  -1   32.82   12.15
 -12  -2   2   15.95   12.17
   9  -5   2    2.35   11.68
   0   0   3    0.56   11.50
   2  -1   5   52.86    9.98
   4  -2   5    4.81    9.37
  -7   0   6   21.88    9.77
   5  -3   6   -0.04   10.36
   6  -4   6   35.48   12.07
   7  -5   6    7.14   13.67
  -5   0   7   -7.16    9.52
  -1  -1   8   61.04    9.70
  -8  -1  10   63.48   10.95
  -7  -1  10   36.36   11.07
  -6  -1  10   -2.94   10.52
  -5  -1  10   -6.46   10.53
  -1  -2  10  183.35   12.21
   0  -3  11    1.34   13.76
  -9  -2  12   22.56   13.59
  -6  -2  12   24.24   11.80
  -5  -2  12    2.67   11.61
  -2  -3  12   22.31   14.00
  -4  -3  13   33.92   16.02
 -13  -2   5    2.06   23.64
   2  -6 -11   40.64   21.60
  -1  -4  -9   11.70   17.25
  -4  -5  -9   92.45   21.08
   9  -7  -9  -11.39   22.30
   0  -3  -8   70.05   16.11
   1  -3  -8  406.39   16.20
  -4  -3  -7  105.23   15.11
  -6  -3  -6  218.87   19.04
   5  -2  -4 1186.78   30.99
   7  -3  -4  254.62   21.91
  -3   0  -1    1.85   15.12
  -5   0   0   53.77   13.45
 -13  -3   1   15.21   21.86
  10  -6   1   33.74   20.66
   8  -4   2    6.67   14.88
   5  -2   3  362.38   17.04
   6  -3   4   40.32   15.43
  -3   0   6 4005.96   37.04
 -11  -1   6   23.85   15.20
   4  -3   7   80.93   15.54
 -13  -2   8   34.70   20.09
 -12  -2  10   53.58   19.88
   1  -3  10  152.42   17.58
 -11  -2  11  169.51   20.88
  -3  -2  11    6.58   17.21
  -8  -2  12   25.81   19.77
  -7  -2  12   16.30   17.99
   1  -6 -11   17.97   15.57
   3  -6 -11    2.65   13.81
   4  -6 -11   17.76   13.86
  -2  -5 -10   -1.37   14.18
  -1  -5 -10   24.05   14.21
   4  -5 -10   55.70   13.27
   8  -7 -10   92.76   16.68
  -2  -4  -9  -14.42   12.41
   4  -4  -9  848.17   17.57
   8  -6  -9    6.89   14.52
  -1  -3  -8  661.88   15.71
   2  -3  -8  526.31   14.19
   6  -4  -8  604.03   17.02
   7  -4  -7  601.26   18.83
  -3  -2  -6  370.27   12.90
   3  -2  -6  721.72   17.44
   6  -3  -6   11.41    9.66
  -8  -4  -6   58.34   14.36
   9  -5  -6  106.78   14.72
  -7  -2  -4    7.43   10.42
  -9  -3  -4   -4.88   14.38
 -10  -3  -3   -3.26   14.30
  -7  -1  -2   34.56    9.50
 -11  -3  -2   27.98   14.24
  -1   0  -1   -0.11   14.11
  -8  -1  -1   11.98    9.57
  -9  -1   0   73.41   12.17
 -11  -2   0  281.30   16.14
   7  -3   1   14.71    9.63
   3  -1   3  511.15   15.05
  -1   0   4  369.49   15.36
   7  -4   4    0.17   12.38
   8  -5   4   -4.22   14.15
  -2   0   5    3.10    8.70
  -4   0   6   26.74    8.95
   1  -1   6   29.12    9.84
   3  -2   6  362.39   12.65
   0  -1   7   22.76    9.54
   5  -4   7   29.33   11.82
   6  -5   7   -9.43   14.24
   1  -2   8 1029.35   18.22
   3  -3   8   46.97   10.78
  -9  -1   9   26.10   10.59
  -3  -1   9   28.52    9.30
   0  -2   9  119.07   11.41
   2  -3   9   42.83   12.44
  -4  -2  11   71.23   12.22
  -1  -3  11   -1.72   12.22
   1  -4  11   27.36   13.98
  -6  -3  13    3.91   15.85
  -5  -3  13    0.90   14.02
   7  -6 -10   32.04   19.74
  -2  -3  -8   22.39   15.03
   3  -3  -8  331.32   15.67
  -5  -4  -8   29.64   19.49
   9  -6  -8   -5.44   20.63
  10  -7  -8    5.12   22.75
   5  -3  -7  233.38   15.58
  10  -6  -6  132.60   23.00
  -8  -3  -5   56.46   16.89
  -4  -1  -4    7.41   12.93
 -12  -3  -1   15.34   22.74
  -7   0   2 1059.08   39.14
   0   0   2 4891.40   57.47
  -6   0   6   32.32   14.45
   2  -2   7  149.90   14.09
 -10  -1   8   11.39   14.81
   4  -4   8   42.81   16.51
  -4  -1   9   -1.79   12.86
   2  -4  10   38.25   19.44
  -3  -3  12   -1.30   19.82
   5  -6 -11   47.12   13.88
  -3  -5 -10  132.86   16.70
   5  -5 -10   22.89   12.54
  -3  -4  -9   22.89   11.63
   5  -4  -9   50.41   11.10
   7  -5  -9   -0.09   12.42
  -3  -3  -8   42.34   10.28
   8  -5  -8   -1.88   12.20
  -1  -2  -7  665.94   14.97
   0  -2  -7   54.37    9.77
   1  -2  -7  337.46   12.72
  -5  -3  -7   19.43   12.26
  -7  -4  -7   14.51   13.61
  -4  -2  -6  140.30   11.97
  -7  -3  -6    2.60   11.78
  -1  -1  -5  122.92    9.69
  -6  -2  -5   11.62   10.73
   2  -1  -4  180.79   12.34
  -6  -1  -3   55.50    9.90
   3  -1  -3    1.19    9.89
  -4   0  -1    1.77    9.01
   8  -4   1   28.96   11.04
   9  -5   1   29.64   13.09
   9  -6   3  -14.62   14.94
   2  -1   4   61.62    8.92
   4  -2   4    1.23    9.37
  -7   0   5    0.25    9.49
   5  -3   5   18.87   10.57
   8  -6   5   11.53   16.04
  -5   0   6 1069.48   21.72
  -2  -1   8   20.35    9.04
   5  -5   8   11.04   13.37
  -8  -1   9  142.39   12.33
  -5  -1   9   18.25   10.89
   3  -4   9    3.22   11.50
   4  -5   9   48.96   16.73
  -2  -2  10  493.98   13.99
   0  -3  10   63.66   12.63
   3  -5  10  105.53   16.82
 -10  -2  11    0.94   13.65
  -5  -2  11   49.55   12.68
  -4  -3  12    6.50   14.04
  -1  -4  12   -5.39   15.51
  -8  -3  13  205.52   17.46
  -7  -3  13  -34.56   16.51
  11  -7  -5   -0.47   31.40
   4  -3  -8  410.03   16.40
  -2  -1  -5   42.42   13.90
   0  -1  -5 1693.97   24.26
  10  -6   0   47.87   20.19
   3  -1   2 1958.81   30.45
   5  -2   2   93.85   14.71
   6  -3   3   31.92   13.29
 -13  -2   4    2.83   19.09
  -3   0   5   -2.33   12.61
   6  -4   5  190.33   15.61
   7  -5   5   85.47   18.44
  -1  -1   7    5.78   13.30
 -13  -2   7   45.63   20.57
  -7  -1   9  106.86   16.44
  -6  -1   9  118.59   16.00
  -1  -2   9   11.80   15.09
  -9  -2  11    5.13   17.03
  -6  -2  11   44.12   17.54
   0  -5 -11    8.13   13.84
   1  -5 -11   33.41   14.04
   2  -5 -11    1.06   13.51
   3  -5 -11   -0.01   14.31
   6  -6 -11   41.12   13.84
  -1  -4 -10   28.32   11.61
   0  -4 -10   55.98   11.61
   1  -4 -10    1.49   12.20
   2  -4 -10   -4.40   12.19
   3  -4 -10  327.63   15.10
   6  -5 -10  139.11   13.26
   1  -3  -9  519.12   14.32
  -4  -4  -9  -17.17   14.21
  -4  -3  -8    9.78   12.22
  -6  -4  -8   44.03   15.72
  -2  -2  -7  152.74   10.73
   2  -2  -7   94.32   10.67
  -6  -3  -7  192.71   13.35
  -5  -2  -6   -0.98   10.58
   4  -2  -6  227.12   12.84
  -3  -1  -5   14.16    9.03
   1  -1  -5 1093.56   19.75
  -5  -1  -4   -0.97    9.23
  -8  -2  -4   -0.61   12.40
 -10  -3  -4  -12.97   14.44
  -9  -2  -3    2.75   11.97
 -10  -2  -2    9.70   12.01
  -6   0   0   98.35   10.61
   7  -3   0    0.44    9.45
 -10  -1   1    7.84   10.37
 -12  -2   1    6.95   13.51
  -1   0   3    4.66   11.91
   7  -4   3   13.98   10.57
   8  -5   3    8.44   11.90
  -2   0   4  423.12   16.68
   1  -1   5  114.94    9.75
   0  -1   6  470.38   14.67
   4  -3   6  150.01   12.59
   7  -6   6   -3.88   15.87
   3  -3   7  201.12   11.91
  -3  -1   8   41.96    9.68
   0  -2   8  155.49   10.82
   2  -3   8   28.27   10.63
 -12  -2   9   78.71   15.39
   1  -3   9   60.39   10.84
 -11  -2  10   73.65   14.45
  -3  -2  10  152.05   11.70
  -8  -2  11   10.60   12.07
  -7  -2  11   11.27   12.39
  -2  -3  11   62.15   12.32
   0  -4  11  -12.11   13.86
   1  -5  11    1.64   15.56
  -5  -3  12   21.30   13.49
  -2  -4  12    9.17   13.66
  -4  -4  13   20.81   15.79
  -1  -5 -11   55.93   21.67
   4  -5 -11   29.47   20.08
   0  -3  -9   86.11   14.72
  -3  -2  -7   54.44   15.24
   8  -4  -6  105.60   17.34
  -7  -2  -5   38.12   14.19
  -9  -3  -5  269.55   22.25
 -11  -3  -3  -12.63   22.74
  -2   0  -2 1136.87   27.20
  -8  -1  -2   10.66   15.04
  -5   0  -1    0.13   11.56
 -11  -2  -1   73.81   17.42
  -4   0   5    0.33   12.30
   3  -2   5   13.87   13.09
   5  -4   6   -5.16   16.12
   6  -5   6   32.83   17.10
   1  -4  10   40.06   16.47
  -5  -4  13   69.37   21.50
  -2  -4 -10   31.57   14.19
   4  -4 -10   68.17   12.78
   8  -6 -10   17.10   13.42
  -2  -3  -9   35.59   12.69
  -1  -3  -9   78.70   10.78
   2  -3  -9   95.28   11.37
   3  -3  -9   63.08   11.47
  -5  -4  -9    8.03   15.52
   6  -4  -9  300.04   13.84
   9  -6  -9   10.01   14.66
  -5  -3  -8  126.45   12.75
   5  -3  -8  720.19   16.43
   7  -4  -8   38.22   11.63
  -4  -2  -7  140.31   11.53
   3  -2  -7    7.68    9.61
   6  -3  -7   28.32    9.60
  -6  -2  -6  304.72   13.17
  -8  -3  -6  138.94   15.10
  -4  -1  -5   33.00    9.77
   5  -2  -5 1305.61   27.29
  -6  -1  -4    6.05    8.77
  -7  -1  -3   10.77   11.16
  -3   0  -2 1528.70   26.52
  -1   0  -2  213.35   16.21
  -9  -1  -1  217.12   13.84
   9  -5   0   13.31   12.67
   9  -6   2    5.76   13.84
   5  -3   4   11.67    9.35
   8  -6   4   16.51   13.75
  -6   0   5   -0.13   10.12
  -5   0   5   -1.48    8.24
   2  -2   6  984.15   17.47
  -2  -1   7  183.43   11.51
   1  -2   7  655.58   15.04
   4  -4   7   -2.77   11.98
   5  -5   7   38.53   14.28
   6  -6   7   23.36   15.69
  -9  -1   8   17.80   10.28
  -4  -1   8  112.45   10.98
   3  -4   8   66.95   13.08
   5  -6   8   26.05   15.47
  -2  -2   9  419.04   13.86
   2  -4   9   11.51   11.85
   3  -5   9   18.88   13.44
 -10  -2  10   47.03   11.95
  -4  -2  10  455.37   14.41
  -1  -3  10    1.80   12.85
   2  -5  10   -8.47   14.33
  -3  -3  11   20.89   12.12
  -1  -4  11   38.62   13.74
 -10  -3  12   22.48   15.63
  -9  -3  12   12.01   13.63
  -8  -3  12    2.01   14.27
  -7  -3  12   84.53   14.71
  -6  -3  12   30.93   13.39
  -3  -4  12   20.40   13.86
  -6  -4  13   10.30   15.78
 -11  -1   4    1.00   17.23
   5  -5 -11  -13.63   20.28
   7  -6 -11   92.48   23.08
  -3  -4 -10   51.49   20.23
   9  -5  -7    6.70   17.37
  10  -6  -7   13.13   20.61
   7  -3  -5   21.38   13.62
  11  -7  -3   33.76   23.30
  -4   0  -2   17.95   11.90
  10  -6  -1   68.61   21.35
   8  -4   0   -8.30   15.36
  -7   0   1    0.48   13.25
 -13  -2   3   11.25   18.99
  -7   0   4 1533.70   46.75
 -10  -1   7  272.02   19.53
   4  -5   8   52.58   19.58
   2  -5 -12    8.50   15.70
   1  -4 -11   25.77   13.71
   5  -4 -10  105.41   13.47
   7  -5 -10  143.29   13.89
  -3  -3  -9   73.07   12.49
   4  -3  -9  112.51   11.67
   8  -5  -9    8.84   12.20
  -2  -2  -8  161.34   11.96
  -1  -2  -8 1000.72   18.08
   0  -2  -8  135.28   11.19
   1  -2  -8  162.40   10.70
  -7  -3  -7   81.52   14.60
  -2  -1  -6  249.47   11.77
  -1  -1  -6   32.16    9.60
   0  -1  -6  490.74   14.69
  -5  -1  -5   16.36    8.75
   2  -1  -5 4704.39   40.22
  -8  -2  -5   67.23   13.11
   3  -1  -4    4.13    9.12
  -9  -2  -4    3.97   11.79
 -10  -2  -3   11.51   11.82
 -10  -1   0  163.19   13.14
 -12  -2   0   -2.18   13.63
   3  -1   1  281.59   15.95
   5  -2   1    1.72    8.03
   6  -3   2   16.33    9.25
   2  -1   3   50.29    9.77
   4  -2   3 1095.83   20.29
  -3   0   4  138.76   12.51
   6  -4   4  154.55   12.33
   7  -5   4   -6.40   12.63
   4  -3   5   43.33    9.49
  -1  -1   6  446.83   13.26
  -8  -1   8   36.21   11.67
  -7  -1   8   16.32    9.73
  -6  -1   8  561.64   15.89
  -5  -1   8  270.07   12.63
  -1  -2   8  159.70   10.68
   1  -3   8  607.31   15.35
   0  -3   9   55.71   11.15
  -9  -2  10   90.76   13.46
  -6  -2  10   67.89   10.87
  -5  -2  10  344.27   13.49
  -2  -3  10    6.72   10.56
   0  -4  10    7.12   12.56
  -4  -3  11    5.79   11.95
   0  -5  11    6.08   14.02
  -4  -4  12   97.29   14.64
  -7  -4  13   48.15   15.56
 -11  -1   3   -1.97   16.97
   0  -4 -11   21.18   19.30
   2  -4 -11   52.28   17.01
   2  -2  -8  124.96   13.50
  -5  -2  -7   24.01   16.08
  11  -7  -6    3.01   22.58
  -6   0  -1   -2.75   13.82
   7  -3  -1   15.12   13.66
   8  -5   2    1.59   17.20
   1  -1   4  380.08   16.09
   7  -6   5    0.36   19.99
 -11  -2   9  134.26   18.32
  -3  -2   9   -2.44   15.08
  -8  -2  10   35.25   16.68
  -7  -2  10  156.16   15.90
  -2  -5  12    8.47   22.02
   3  -5 -12    0.67   16.12
   4  -5 -12   10.77   16.09
  -2  -4 -11  158.13   16.75
  -1  -4 -11   20.21   14.03
   3  -4 -11   58.29   13.03
   6  -5 -11    2.32   15.06
  -1  -3 -10  121.55   13.13
   0  -3 -10   82.84   12.95
   1  -3 -10   42.80   11.59
   2  -3 -10   12.09   10.44
  -4  -3  -9   34.05   14.39
  -3  -2  -8  586.17   15.28
  -6  -3  -8   51.11   14.62
   4  -2  -7    5.44    9.33
   8  -4  -7    5.56   10.69
  -3  -1  -6   46.55    9.51
   1  -1  -6  470.04   13.26
  -7  -2  -6   89.51   13.15
   5  -2  -6  771.92   19.08
  -9  -3  -6   58.81   15.45
  -7  -1  -4   -0.89   10.49
  -3   0  -3   -1.90    8.29
  -2   0  -3   -0.32    8.98
  -8  -1  -3  232.38   13.38
  -5   0  -2   27.02   10.24
  -9  -1  -2  146.60   12.55
 -11  -2  -2   13.35   14.67
  -7   0   0  461.46   17.86
  -1   0   2  213.33   18.46
   7  -4   2    4.68   10.58
  -2   0   3    4.32   12.00
   3  -2   4    2.70    9.54
   0  -1   5 1562.08   22.01
   5  -4   5  115.36   11.47
   6  -5   5  207.56   14.14
   3  -3   6   10.16    9.11
   6  -6   6   13.38   14.33
  -3  -1   7    6.27    9.59
   0  -2   7   44.59    9.69
   2  -3   7  125.77   11.67
 -12  -2   8   15.09   13.38
   1  -4   9   17.40   12.37
   1  -5  10   52.15   14.16
 -11  -3  11   78.10   14.36
  -5  -3  11  114.80   12.87
  -2  -4  11   41.15   12.61
  -5  -4  12    9.81   13.88
   4  -4 -11  188.53   18.46
   8  -6 -11  -29.78   23.42
   7  -4  -9    3.54   14.74
   3  -2  -8  150.42   14.39
  -8  -3  -7   76.00   22.37
  -4  -1  -6    8.82   12.58
   7  -3  -6    4.10   12.88
  -1   0  -3   -3.34   14.29
   9  -5  -1   -0.68   14.94
 -11  -1   2   11.29   13.83
 -13  -2   2   17.08   20.24
   8  -6   3  -14.38   20.15
   2  -2   5  482.54   17.13
   1  -2   6    3.96   13.47
   2  -4   8   -7.90   14.55
  -4  -2   9   54.47   15.43
  -1  -3   9  547.95   18.02
   2  -5   9   58.32   18.73
   3  -6   9   19.24   22.89
 -10  -3  11   66.69   20.52
  -6  -3  11    1.31   17.34
   5  -5 -12   10.59   16.26
  -3  -3 -10   38.21   14.27
  -2  -3 -10   63.36   14.62
   3  -3 -10   80.39   10.77
   6  -4 -10   25.90   12.86
   9  -6 -10   70.44   17.49
  -1  -2  -9  154.99   11.68
   0  -2  -9  100.73   11.67
   1  -2  -9   23.85   10.55
  -5  -3  -9   29.24   14.25
   5  -3  -9  322.06   14.26
  -4  -2  -8   75.98   12.91
  -7  -3  -8   29.42   16.50
   6  -3  -8   20.39   10.91
   9  -5  -8    0.73   12.45
  10  -6  -8   -6.26   14.58
  -1  -1  -7   14.22    9.20
   0  -1  -7   23.30    9.47
  -6  -2  -7   60.48   12.52
   2  -1  -6   11.76    7.86
  -6  -1  -5   62.06   10.89
   3  -1  -5  566.72   16.49
  -4   0  -3    3.52    7.59
  -6   0  -2 4119.80   37.11
   0   0  -2 4933.85   56.28
 -10  -1  -1   13.82   13.05
 -12  -2  -1   14.25   13.73
  10  -7   0   48.68   16.60
   9  -6   1   12.12   12.38
   5  -3   3  121.06   11.15
  -4   0   4 2697.37   39.30
   8  -7   4   -4.80   16.03
  -2  -1   6   11.18    8.05
   4  -4   6  416.70   14.08
   5  -5   6    5.11   12.12
  -9  -1   7   45.17   11.51
  -4  -1   7   10.89    9.84
   3  -4   7    9.69   10.66
   4  -5   7   -9.73   12.22
   5  -6   7    4.91   13.88
  -2  -2   8  111.72   10.51
   3  -5   8  151.95   14.09
   4  -6   8   -5.70   13.90
  -3  -3  10   50.14   11.48
  -1  -4  10    8.62   11.96
  -9  -3  11  -16.77   14.71
  -8  -3  11  -15.53   12.69
  -7  -3  11   72.06   12.32
  -3  -4  11   63.36   12.50
  -1  -5  11    2.47   14.18
  -6  -4  12   24.06   13.43
  -3  -5  12  -14.43   15.84
 -13  -2   6    1.83   26.87
  11  -7  -4   17.90   28.01
   5  -4 -11   60.23   17.30
   7  -5 -11  117.89   21.45
   8  -5 -10   49.42   20.51
  -2  -1  -7  159.28   13.74
  -5  -1  -6  106.85   15.71
  -9  -2  -5   74.70   20.42
 -10  -2  -4   35.86   19.93
  10  -6  -2   19.88   17.32
   8  -4  -1  193.18   19.04
   9  -7   2   22.47   22.94
  -6   0   4   37.48   13.05
  -5   0   4   45.27   13.72
   0  -3   8   59.28   15.99
 -10  -2   9   82.80   17.89
  -5  -2   9   94.20   15.69
 -12  -3  10   14.84   22.37
  -7  -4  12  -24.19   20.00
   1  -4 -12   -5.53   15.85
   2  -4 -12    5.67   14.07
   3  -4 -12    3.80   13.97
   6  -5 -12   11.17   16.12
   0  -3 -11   -1.11   13.65
   1  -3 -11   -3.66   12.06
  -4  -3 -10   30.51   15.66
   4  -3 -10   20.57   10.49
  -3  -2  -9   33.70   12.25
  -2  -2  -9  124.00   12.40
   2  -2  -9  418.28   14.54
  -5  -2  -8  104.15   12.65
   4  -2  -8  180.75   11.14
   8  -4  -8  104.14   12.09
  -3  -1  -7   34.98   10.72
   1  -1  -7   -1.56    9.41
  -7  -2  -7   10.12   13.67
   5  -2  -7  395.50   14.60
  -8  -2  -6   30.30   13.82
  -7  -1  -5  239.51   12.49
  -3   0  -4  462.89   13.53
  -2   0  -4  147.14   10.42
  -1   0  -4   40.62    9.23
  -8  -1  -4   10.20   10.44
  -5   0  -3   -4.31    9.50
   0   0  -3    2.60   11.28
  -9  -1  -3   32.74   12.65
 -11  -2  -3   41.82   14.45
  -7   0  -1    0.24    9.21
   5  -2   0  799.38   23.46
 -11  -1   1   -0.13   11.79
 -13  -2   1   24.12   16.71
   6  -3   1    8.93    9.51
   2  -1   2    1.41   10.05
   4  -2   2 2490.07   30.83
   6  -4   3   16.09   11.18
   7  -5   3   71.53   11.13
   4  -3   4    7.61    9.51
   7  -6   4   44.10   11.78
  -1  -1   5 1023.15   19.35
   7  -7   5   10.19   15.24
  -8  -1   7  147.07   11.90
  -5  -1   7  866.34   18.60
  -1  -2   7  320.10   12.48
   1  -3   7  129.02   10.38
  -9  -2   9   10.81    9.96
  -6  -2   9  323.00   13.74
 -13  -3   9  103.55   16.86
  -2  -3   9   83.13   11.26
   0  -4   9  100.39   11.23
  -4  -3  10   12.91   10.61
   0  -5  10    6.81   13.48
   1  -6  10    6.74   15.78
  -4  -4  11  172.60   13.38
  -2  -5  11  -22.28   14.24
  -9  -4  12   -2.80   15.78
  -8  -4  12    4.31   14.33
  -4  -5  12   18.16   12.93
  -1  -3 -11   -2.24   19.72
   2  -3 -11   84.92   17.32
   7  -3  -7  274.71   16.71
  -4   0  -4   12.66   12.97
  -8   0   1    0.76   13.09
   8  -5   1  118.78   16.13
  -8   0   2  156.49   18.71
 -10  -1   6   56.95   15.67
   6  -7   6   -4.74   22.09
  -6  -1   7  121.82   14.86
  -3  -2   8  157.50   14.37
  -2  -4  10    3.96   17.17
   4  -4 -12  118.16   14.74
  -2  -3 -11   82.88   15.08
   3  -3 -11   14.18   12.12
   6  -4 -11   58.60   12.74
   5  -3 -10   73.46   11.35
   7  -4 -10  143.25   14.17
  -4  -2  -9   65.20   12.89
   3  -2  -9   -5.66   10.94
   6  -3  -9   51.48   11.66
   9  -5  -9   11.34   12.35
  -1  -1  -8  312.92   13.31
  -6  -2  -8    6.64   14.04
  -4  -1  -7 1392.90   20.18
   2  -1  -7  208.31   11.61
  -6  -1  -6   32.28   10.44
   3  -1  -6 1201.41   20.86
   0   0  -4  360.63   14.18
  -6   0  -3   -5.13    9.21
  -7   0  -2    4.74    9.06
 -10  -1  -2   18.92   12.21
 -12  -2  -2    5.00   15.69
  -8   0   0  122.03   11.73
 -11  -1   0   37.59   12.88
   7  -4   1   61.03   12.00
  -3   0   3   -4.50   11.37
   1  -1   3  707.44   18.91
   3  -2   3   36.13    8.66
   0  -1   4  858.19   18.89
   5  -4   4   48.62   11.17
   6  -5   4  150.92   11.92
   3  -3   5   -1.96    9.21
   6  -6   5   20.41   12.50
  -3  -1   6 1147.72   19.84
   0  -2   6  129.86   10.85
   2  -3   6  536.48   14.05
  -7  -1   7  439.14   15.41
   5  -7   7   35.39   15.96
 -11  -2   8  296.00   16.87
   1  -4   8  303.50   13.25
   3  -6   8   12.86   13.69
  -8  -2   9  230.63   13.27
  -7  -2   9   67.23   11.40
   1  -5   9   64.49   13.05
   2  -6   9   32.39   15.03
 -11  -3  10   20.37   14.06
  -5  -3  10   71.34   11.30
  -5  -4  11   33.27   12.69
  -1  -6  11    9.01   15.52
  -5  -5  12   -2.11   13.86
  -1  -2 -10    6.70   17.51
   0  -2 -10   40.06   17.34
   1  -2 -10  189.64   16.26
  10  -6  -9   21.72   20.30
  -2  -1  -8   15.72   15.47
   0  -1  -8   53.34   13.02
  -9  -2  -6   -4.82   22.79
  -2   0  -5    2.29   13.39
 -10  -2  -5   17.12   22.10
  -5   0  -4    5.31   12.73
   7  -3  -2    7.35   13.86
 -13  -2   0   17.55   23.00
   8  -6   2   38.22   17.89
   8  -7   3    7.43   19.70
   5  -6   6   25.47   16.83
   2  -4   7  139.62   15.73
  -1  -3   8  409.75   16.03
   2  -5   8   73.26   17.21
  -6  -3  10   80.83   15.28
   5  -4 -12   27.97   14.00
   7  -5 -12    2.09   15.87
   4  -3 -11    0.67   12.14
   8  -5 -11  130.98   15.23
  -2  -2 -10   50.41   12.12
   2  -2 -10  488.07   14.38
  -5  -2  -9   48.34   13.85
   4  -2  -9   62.72   11.16
   8  -4  -9   22.85   12.62
  -3  -1  -8 1167.79   18.68
   1  -1  -8   52.33    9.91
   5  -2  -8   73.48   10.15
  -5  -1  -7  498.62   14.99
  -8  -2  -7  126.66   16.48
  -7  -1  -6  206.90   13.89
  -4   0  -5    0.89    9.21
  -3   0  -5   -3.44    9.43
  -1   0  -5    0.13    7.70
  -8  -1  -5    9.13   11.99
  -9  -1  -4   27.63   12.18
  -8   0  -1   -5.81    9.11
  10  -7  -1   55.76   14.83
   9  -6   0   83.14   13.72
   5  -3   2   27.99    9.73
   2  -2   4   71.03    9.11
   1  -2   5  250.54   12.35
   4  -4   5    9.27   10.55
   5  -5   5   25.01   10.64
   3  -4   6   15.44   10.69
   4  -5   6    8.69   10.36
 -12  -2   7   49.49   13.53
  -2  -2   7   75.69   10.78
   3  -5   7   21.00   11.95
   4  -6   7   14.80   14.20
  -4  -2   8  167.05   11.11
  -3  -3   9   76.25   10.99
  -1  -4   9  121.47   11.89
 -10  -3  10   -1.91   11.96
  -9  -3  10    3.13   12.11
  -8  -3  10  311.93   15.53
  -7  -3  10   51.82   12.14
  -3  -4  10  371.06   14.39
  -1  -5  10   -6.92   12.42
   0  -6  10    0.71   13.90
 -11  -4  11   65.08   16.40
  -6  -4  11   57.12   12.14
  -3  -5  11  -17.80   14.77
  -2  -6  11   28.69   16.06
  -7  -5  12   16.72   15.41
  -6  -5  12    5.34   14.11
   0  -3 -12   14.40   21.59
   1  -3 -12   14.45   19.65
  -3  -2 -10   82.74   19.73
  -7  -2  -8   16.73   23.25
   7  -3  -8  107.96   16.54
   3  -1  -7   19.80   12.82
   0   0  -5    1.20   11.62
   6  -2  -5   20.12   13.81
   4  -1  -4  512.55   21.59
  10  -6  -3  115.39   20.13
   9  -5  -2    6.84   14.83
 -11  -1  -1   15.37   17.08
   9  -7   1  130.36   21.43
  -4  -1   6    1.85   11.41
  -7  -4  11   -1.15   17.12
   4  -4 -13   27.20   15.52
   2  -3 -12   46.23   13.64
   3  -3 -12   20.36   13.78
   6  -4 -12  -10.81   14.42
   5  -3 -11  128.84   12.54
   7  -4 -11    8.90   11.91
  -4  -2 -10   39.33   13.66
   3  -2 -10  131.54   11.91
   6  -3 -10   90.96   10.96
   9  -5 -10    2.75   14.05
  -1  -1  -9  667.50   15.20
  -6  -2  -9   -5.03   15.65
  -4  -1  -8   32.40   11.69
   2  -1  -8   19.40    9.18
  -6  -1  -7  576.36   16.31
  -2   0  -6  415.50   13.44
  -1   0  -6  106.85   10.56
   6  -2  -6    0.85    9.29
  -5   0  -5   -0.32    8.84
   4  -1  -5  383.31   15.11
  -6   0  -4   20.73    9.07
   1   0  -4  367.22   14.91
  -7   0  -3    0.44    8.84
   1   0  -3   -2.20   11.66
 -10  -1  -3   15.36   11.88
  -8   0  -2   92.53   12.11
   6  -4   2   33.04    9.49
   7  -5   2   30.79   10.68
   7  -6   3   11.15   12.08
   7  -7   4   46.02   14.56
  -2  -1   5 4599.33   38.71
   0  -3   7   72.03   10.00
 -10  -2   8  557.89   18.20
  -5  -2   8   59.56   10.06
  -2  -3   8  500.08   13.65
   0  -4   8   91.92   11.62
   3  -7   8  -15.68   16.57
 -12  -3   9    8.39   13.29
  -4  -3   9  105.59   11.76
   0  -5   9   14.84   12.73
   1  -6   9   21.96   13.61
   2  -7   9   89.48   17.06
  -4  -4  10   72.29   12.44
  -2  -5  10   55.25   11.75
 -10  -4  11  -11.23   14.63
  -9  -4  11  108.00   14.40
  -8  -4  11   70.37   14.29
  -4  -5  11   20.32   13.82
  -8  -5  12   23.38   15.04
   0  -2 -11   48.20   17.02
  -2  -1  -9   19.44   14.24
   0  -1  -9   -0.61   15.37
  -3   0  -6  136.33   14.24
   6  -2  -4  110.35   17.59
   4  -1  -3   11.74   13.22
   8  -4  -2   64.25   17.18
   6  -3   0  168.54   16.36
   8  -5   0   86.10   16.25
   6  -7   5   14.70   19.59
  -9  -1   6    9.53   14.84
  -1  -2   6  107.35   14.57
   1  -3   6  267.33   15.22
   5  -4 -13   47.57   16.17
   4  -3 -12   11.51   14.32
   8  -5 -12    6.37   16.12
  -2  -2 -11    9.77   14.17
  -1  -2 -11   43.71   14.78
   1  -2 -11   18.57   12.07
   2  -2 -11   15.91   12.00
   4  -2 -10  465.07   15.05
   8  -4 -10    1.28   12.30
  -3  -1  -9   44.92   12.68
   1  -1  -9  197.86   12.90
   5  -2  -9   75.44   11.87
   7  -3  -9   24.10   11.00
  -5  -1  -8   90.93   13.18
   3  -1  -8   45.80    9.77
  -7  -1  -7   -6.96   14.39
   6  -2  -7  203.25   12.60
  -4   0  -6  951.41   17.00
   0   0  -6 1904.00   24.03
  -8  -1  -6   37.30   14.29
   4  -1  -6    8.31    9.45
  -6   0  -5    6.42   10.24
   1   0  -5   -5.78    8.58
  -9  -1  -5   91.32   14.86
  -7   0  -4   10.12   10.62
   1   0  -2  222.45   18.59
 -11  -1  -2   -1.20   14.16
   4  -2   1 1595.62   28.15
  -2   0   2 1209.31   37.14
   4  -3   3   31.84    9.39
   6  -5   3    0.35   10.28
  -1  -1   4  890.20   19.90
   3  -3   4  105.92   10.68
   6  -6   4   32.35   12.42
   2  -3   5  368.38   13.19
  -5  -1   6   58.58   10.73
   5  -7   6    0.43   13.97
  -3  -2   7   10.95    9.84
   1  -4   7  687.28   16.03
   4  -7   7   11.65   13.81
  -9  -2   8  144.39   12.70
  -8  -2   8 1052.28   21.04
  -7  -2   8  355.75   15.05
  -6  -2   8  540.25   14.78
 -13  -3   8   58.15   16.94
   1  -5   8    7.59    9.98
   2  -6   8    4.43   12.07
  -5  -3   9  311.83   13.73
  -2  -4   9   49.84   11.28
  -5  -4  10  107.48   13.04
  -1  -6  10   15.68   13.91
   0  -7  10    3.59   15.86
  -5  -5  11    8.11   13.87
  -3  -6  11    5.10   13.79
  11  -7  -5    2.17   30.61
  -3  -2 -11   40.83   22.75
   2  -1  -9    6.03   15.00
 -10  -1  -4   53.67   20.10
  -8   0  -3   -5.95   14.77
  -9   0   0   28.87   14.90
   7  -4   0 1368.97   28.07
  -9   0   1   -0.26   12.18
   8  -7   2    1.28   19.82
  -4   0   3   -3.64   14.01
   5  -4   3   19.93   12.79
  -8  -1   6    4.01   12.68
  -6  -1   6  131.97   15.46
   2  -5   7    1.82   14.76
   3  -6   7   27.32   16.75
 -11  -3   9   10.16   18.20
   3  -3 -13   41.16   16.31
   6  -4 -13   27.34   15.60
   5  -3 -12   18.91   13.70
   7  -4 -12   10.65   13.84
   3  -2 -11   24.98   12.22
   6  -3 -11   -3.41   12.31
   9  -5 -11  226.05   18.44
  -1  -1 -10   59.74   12.42
   0  -1 -10  119.64   11.25
  -4  -1  -9   -3.60   11.84
  -6  -1  -8   33.98   13.97
   6  -2  -8  551.20   15.56
  -3   0  -7   -3.76   10.89
  -2   0  -7   -1.43    9.07
  -1   0  -7   -8.49    9.22
   0   0  -7  -10.67    9.34
   4  -1  -7   28.50    9.47
  -5   0  -6   -2.65   10.50
   1   0  -6 1036.25   18.24
  -9   0  -1   -1.98   10.47
 -12  -1   1  146.22   15.26
   2  -1   1 3361.27   47.65
   8  -6   1   56.84   12.90
   0  -1   3   79.66   12.05
   4  -4   4  284.84   12.68
   5  -5   4   11.87   10.18
  -3  -1   5  537.84   16.14
   0  -2   5    4.57    7.92
   3  -4   5   38.60    9.18
   4  -5   5   61.38   10.67
   5  -6   5   85.01   12.81
   6  -8   5   38.26   15.19
  -7  -1   6   91.11   10.87
   2  -4   6   14.83    8.88
   3  -5   6   50.52   11.05
   4  -6   6   98.28   12.88
  -1  -3   7    5.38    9.26
  -3  -3   8  298.84   11.84
  -1  -4   8 1233.74   19.05
  -6  -3   9   56.98   10.84
  -3  -4   9  176.14   11.97
  -1  -5   9  441.23   15.71
   0  -6   9   35.24   12.56
   1  -7   9  313.71   16.55
  -6  -4  10   43.43   12.28
  -3  -5  10   10.80   12.40
  -7  -5  11  133.33   14.63
  -6  -5  11   -8.01   14.30
  -4  -6  11   17.33   13.33
   0  -2 -12   -1.62   19.99
  -2  -1 -10    1.02   16.93
   1  -1 -10   60.82   14.76
   5  -2 -10  375.26   17.57
   7  -3 -10   57.18   17.60
  -5  -1  -9  109.26   20.52
  -4   0  -7  -15.23   14.91
  -7   0  -5   -1.81   14.42
 -11  -1  -3   36.26   20.29
  -9   0  -2   71.93   15.48
  10  -7  -2   12.03   20.15
   5  -2  -1   19.33   12.19
   9  -6  -1   10.08   17.37
 -12  -1   0  122.81   20.89
 -12  -1   2  110.03   19.88
   3  -2   2  427.57   17.33
   1  -2   4   56.93   12.32
 -11  -2   7    0.01   16.71
  -4  -2   7   -5.33   13.49
 -10  -3   9  -21.14   17.25
  -7  -3   9   31.14   14.57
 -11  -4  10   54.88   20.40
  -2  -6  10   45.95   19.57
  -1  -7  10   -3.22   22.47
   4  -3 -13   51.68   16.54
  -1  -2 -12   -8.16   15.68
   1  -2 -12  108.60   13.96
   2  -2 -12   66.51   14.53
   4  -2 -11   85.21   12.54
   8  -4 -11   71.35   14.49
  -3  -1 -10   47.01   14.29
   2  -1 -10   87.44   10.88
   3  -1  -9   22.52    9.01
  -2   0  -8  126.31   11.98
  -1   0  -8  832.69   15.57
  -7  -1  -8   -4.43   14.10
   4  -1  -8  116.58   10.65
  -5   0  -7   10.83    9.98
   1   0  -7    4.83    9.13
  -8  -1  -7   43.29   14.75
  -6   0  -6  271.91   12.96
  -9  -1  -6   71.43   16.59
 -10  -1  -5   32.23   16.39
  -8   0  -4   -2.07   10.11
 -12  -1  -1   13.94   14.06
   9  -7   0   28.95   14.34
   1  -1   2 1127.70   26.08
   2  -2   3    7.77    8.44
   7  -7   3   65.68   14.72
  -2  -2   6  375.88   13.83
   0  -3   6  377.56   13.27
   3  -7   7   -1.18   13.54
   0  -5   8  131.31   11.84
   1  -6   8  152.38   13.14
   2  -7   8   82.74   15.05
  -9  -3   9   65.40   12.64
  -8  -3   9  117.09   11.56
 -10  -4  10   -0.60   13.93
  -9  -4  10   66.18   12.09
  -8  -4  10    1.12   11.73
  -7  -4  10  125.64   12.86
  -4  -5  10   65.72   12.47
 -10  -5  11    1.63   15.76
  -9  -5  11  237.66   16.23
  -8  -5  11  105.30   15.11
  -5  -6  11   32.88   14.02
   3  -2 -12   -1.94   18.72
   6  -3 -12   10.06   20.07
  -4  -1 -10    3.43   20.22
  -6  -1  -9  -17.84   22.43
   6  -2  -9  332.23   18.00
  -3   0  -8 1229.04   22.05
   9  -4  -8  102.63   18.96
   9  -4  -7    7.31   14.42
   2   0  -5   -0.37   11.99
   2   0  -4  430.20   19.02
  -9   0  -3  -18.39   17.63
   5  -3   1  148.06   15.57
   7  -5   1   45.04   16.15
 -10  -1   5    6.83   14.55
   0  -4   7  440.93   15.83
  -4  -3   8  400.18   15.77
  -4  -4   9  790.19   19.68
  -2  -5   9  213.27   17.43
   5  -3 -13   -7.09   16.07
   8  -4 -12   15.57   14.44
  -2  -1 -11   -3.42   14.26
  -1  -1 -11   48.12   13.91
   0  -1 -11  136.34   13.03
   1  -1 -11   11.52   11.84
   5  -2 -11   46.56   12.24
   7  -3 -11   65.14   12.78
  -5  -1 -10  -12.15   16.20
   3  -1 -10   88.08   11.62
   4  -1  -9    1.60    8.86
   9  -4  -9   45.92   12.65
  -4   0  -8  285.01   12.88
   0   0  -8  285.95   11.80
   1   0  -8   94.52    9.90
  10  -5  -8   42.65   12.98
  -6   0  -7   -5.88   12.31
  -7   0  -6   59.61   12.37
   2   0  -6  315.61   12.13
  -8   0  -5    1.39   12.06
 -11  -1  -4   11.49   15.44
 -12  -1  -2   -4.08   15.95
   6  -4   1  121.12   11.32
   7  -6   2   35.00   12.51
   8  -8   2   44.89   15.93
  -5   0   3   -0.59    8.69
   6  -7   4   -1.72   12.10
  -4  -1   5  366.57   14.36
   1  -3   5   20.44    9.52
   5  -7   5   19.43   12.45
   4  -7   6    9.09   13.88
  -5  -2   7  493.56   14.73
  -2  -3   7    0.03    9.17
   1  -5   7   16.63   10.81
   2  -6   7  206.85   14.07
 -12  -3   8   23.04   14.26
  -2  -4   8   99.39   11.69
   2  -8   8   73.50   16.50
  -1  -6   9  159.99   13.35
   0  -7   9   23.11   14.13
  -5  -5  10   24.35   12.86
  -3  -6  10   45.12   14.06
  -2  -7  10   17.84   13.39
  -6  -6  11    1.40   14.29
  -4  -7  11   36.43   15.03
   4  -2 -12   40.06   16.47
  10  -5  -9   25.38   19.87
   8  -3  -8   60.98   16.15
   2   0  -7    9.15   12.77
   8  -3  -7    3.85   15.64
  10  -5  -7   20.54   17.53
   9  -4  -6    2.88   15.17
   9  -5  -3    0.79   14.89
  -9   0   2   46.08   14.41
   6  -6   3    6.39   16.18
  -2  -1   4  165.08   15.64
 -12  -2   6   27.99   17.29
   1  -4   6  214.42   14.46
 -10  -2   7   42.79   14.77
   2  -2 -13   15.05   15.88
   3  -2 -13    8.55   13.41
   6  -3 -13    9.75   15.20
  -3  -1 -11    6.85   15.96
   2  -1 -11   36.50   11.99
   6  -2 -10   59.50   11.04
   9  -4 -10   44.50   12.79
  10  -5 -10  102.69   15.11
  -3   0  -9    0.38   12.15
  -2   0  -9   10.62   10.09
  -1   0  -9   -4.99   10.23
   0   0  -9    4.08   10.25
   8  -3  -9  120.95   12.26
  -5   0  -8  369.93   15.17
   5  -1  -7  856.27   18.71
   5  -1  -6   52.35   10.32
  -4   1  -4    4.26    8.98
  -3   1  -4   91.69   10.70
  -9   0  -4   22.59   11.87
  -4   1  -3    7.85    7.69
  -3   1  -3  465.60   14.50
   2   0  -3   -4.30   11.54
 -10   0  -2   26.13   12.31
 -10   0  -1    2.77    9.57
   8  -5  -1  113.77   12.96
 -10   0   0    5.53   10.45
   8  -7   1   24.46   13.17
   4  -3   2  103.87   11.08
   6  -5   2   22.71   10.95
   3  -3   3   -4.32    9.52
   7  -8   3    6.86   14.25
   2  -3   4   60.36   10.50
   5  -6   4   80.71   11.03
  -1  -2   5   60.49    9.12
   4  -6   5  198.23   12.24
  -3  -2   6  653.57   16.46
   2  -5   6  184.45   12.34
   3  -6   6   25.88   12.67
   4  -8   6   12.80   14.11
  -6  -2   7  193.29   12.13
   3  -8   7    9.68   15.77
  -5  -3   8  677.33   15.51
  -1  -5   8   12.54   10.69
   0  -6   8   21.37   12.14
   1  -7   8   22.52   13.85
 -12  -4   9   74.88   16.63
  -5  -4   9   61.48   10.70
  -3  -5   9   21.12   10.39
   0  -8   9   34.59   15.58
  -6  -5  10  132.93   13.41
  -4  -6  10    5.94   13.74
  -8  -6  11   -3.45   15.75
  -7  -6  11   63.86   14.10
  -5  -7  11   28.62   14.87
  10  -6  -4   70.13   23.16
  -7   0   3    0.05   16.25
 -13  -2   5    0.99   23.28
   7  -3 -12   92.86   20.18
   4  -1 -10   23.11   14.77
   1   0  -9  -18.15   15.11
   2   0  -8  198.50   14.51
  -7   0  -7    6.40   19.52
  -8   0  -6  -11.01   19.73
   8  -3  -6   81.35   17.09
  -5   1  -3  104.63   14.53
  -5   1  -2   46.45   14.39
  -4   1  -2    6.14   11.39
   8  -6   0   82.89   18.54
   9  -8   0   48.56   22.81
   5  -4   2  250.39   15.75
  -6   0   3    0.85   11.72
   6  -8   4   -5.32   19.36
   2  -4   5   -0.22   13.11
   3  -5   5   -4.04   15.34
   5  -8   5    2.19   19.74
  -9  -2   7   29.90   14.42
  -8  -2   7   -3.52   13.52
  -7  -2   7    7.88   13.23
 -13  -3   7   15.74   19.49
 -11  -3   8   18.13   15.86
   4  -2 -13   16.22   13.74
  -1  -1 -12   15.49   15.73
   0  -1 -12   59.29   14.12
   1  -1 -12   57.96   14.80
   2  -1 -12   -9.63   12.36
   5  -2 -12   -4.44   12.19
   3  -1 -11   -6.29   12.32
   6  -2 -11   44.83   12.89
   9  -4 -11   92.83   15.10
  -2   0 -10   -3.55   12.23
  -1   0 -10   24.94   12.48
   0   0 -10  516.27   14.16
   8  -3 -10  337.35   16.17
  -5   0  -9   -5.30   14.11
  -4   0  -9  -16.37   12.04
  -6   0  -8  973.11   21.04
   5  -1  -8  279.10   12.97
  -4   1  -5   36.59    9.98
  -3   1  -5    3.17    9.45
  -2   1  -5   43.69    9.99
  -9   0  -5    3.07   14.35
   5  -1  -5  170.10   12.27
  -5   1  -4    0.69    9.12
  -2   1  -4   51.88    8.84
  -6   1  -3   51.27    9.84
  -2   1  -3   49.91    9.57
 -10   0  -3  -10.68   12.48
  -6   1  -2  208.18   12.47
  -3   1  -2 1785.51   28.64
 -10   0   1    0.18   10.32
   4  -4   3    1.50    9.50
   5  -5   3   32.71   11.00
   0  -2   4    8.54    8.63
   3  -4   4  594.02   15.19
   4  -5   4    1.21   11.04
  -5  -1   5  164.65   11.44
  -1  -3   6   35.56    9.86
  -3  -3   7  857.92   17.09
  -1  -4   7  100.28   10.09
   2  -7   7   66.02   12.23
  -6  -3   8   22.50   11.04
  -3  -4   8  255.82   13.12
   1  -8   8   32.54   15.87
 -11  -4   9    3.16   14.05
  -6  -4   9  271.00   13.11
  -2  -6   9   17.33   12.46
  -1  -7   9   20.28   13.59
 -11  -5  10    2.24   15.58
 -10  -5  10  109.68   14.87
  -8  -5  10   46.38   14.33
  -7  -5  10  144.83   13.26
  -5  -6  10    2.72   14.32
  -3  -7  10   41.93   14.24
  -3   0 -10  -28.57   18.65
   2   0  -9    5.62   13.67
   5  -1  -9   27.68   15.14
   7  -2  -8  362.40   19.73
   3   0  -7   -1.88   13.30
   7  -2  -7   19.44   12.92
  -3   1  -6   36.31   13.52
  -2   1  -6  237.83   14.77
   3   0  -6 4062.01   36.72
  -5   1  -5   20.77   12.56
  -6   1  -4    7.50   12.73
   6  -3  -1   14.94   14.03
   7  -4  -1   45.96   14.13
   9  -7  -1  147.21   22.17
   7  -7   2   17.33   17.82
  -9  -1   5   31.98   13.47
   0  -5   7  127.75   16.04
   1  -6   7   -1.46   14.69
 -10  -3   8    1.61   17.12
  -7  -3   8   99.38   16.57
  -7  -4   9   17.50   14.53
  -4  -5   9  272.00   17.15
  -9  -5  10    1.10   19.71
   5  -2 -13    8.67   14.14
   7  -3 -13    1.64   15.60
   3  -1 -12    6.23   12.00
   6  -2 -12   -2.37   12.55
   4  -1 -11   28.20   12.86
   8  -3 -11   -3.97   12.74
  -4   0 -10   24.85   13.92
   1   0 -10   92.72   11.37
   5  -1 -10    0.36   10.51
  -6   0  -9   -7.56   15.79
   7  -2  -9   74.24   11.65
  -7   0  -8    8.30   13.71
   3   0  -8   10.30    9.45
  -3   1  -7   31.62   11.17
  -2   1  -7  150.73   10.45
  -8   0  -7   10.75   13.86
  -5   1  -6  111.63   11.37
  -4   1  -6    4.49    8.89
  -1   1  -6   30.85    9.68
  -9   0  -6  -14.72   14.45
  -6   1  -5   52.10   11.02
  -1   1  -5  120.94    9.49
   3   0  -5   -6.71    8.66
  -1   1  -4  406.00   13.96
 -10   0  -4   -0.71   14.09
  -7   1  -3    7.90   10.89
  10  -7  -3  139.49   16.98
   9  -6  -2    0.79   12.19
  -6   1  -1   44.78   10.71
  -5   1  -1   54.43    9.63
  -4   1  -1  278.06   14.69
 -13  -1   0    4.54   15.41
   4  -2   0  134.47   12.38
   8  -8   1   34.46   14.28
  -1  -1   3  246.59   15.75
   6  -7   3   -5.01   12.54
   5  -7   4   22.15   11.97
  -6  -1   5   56.16   11.40
   0  -3   5  481.83   14.73
   4  -7   5  109.43   13.17
  -4  -2   6  204.16   12.31
   0  -4   6  142.78   10.76
   3  -7   6   -1.91   12.01
   2  -8   7   64.46   13.48
  -9  -3   8   36.05   10.66
  -8  -3   8   56.89   11.76
  -4  -4   8    8.33   10.76
  -2  -5   8   60.19   11.13
  -1  -6   8  411.20   15.56
   0  -7   8   36.37   12.08
 -10  -4   9   28.84   12.75
  -9  -4   9   38.50   12.85
  -8  -4   9   26.07   12.49
  -3  -6   9  227.30   13.59
  -2  -7   9  -10.07   14.39
  -1  -8   9    0.38   15.99
  -6  -6  10  260.39   15.90
  -4  -7  10   31.75   13.79
 -12  -1   3    7.29   21.14
   9  -4 -12   -0.06   22.72
   2   0 -10  991.54   20.73
   7  -2 -10  174.71   16.33
  -4   1  -7 1331.58   23.26
   8  -4  -3  276.13   22.99
  -7   1  -2   31.01   13.37
   7  -6   1  173.97   16.52
   1  -2   3  755.93   20.09
  -8  -1   5  185.92   16.37
  -2  -2   5   80.86   12.55
   2  -6   6   91.37   15.46
  -4  -3   7  664.18   18.51
   1  -1 -13  165.54   16.85
   2  -1 -13    1.11   16.10
   4  -1 -12  151.95   13.32
   8  -3 -12   -7.84   14.29
  -3   0 -11  -10.79   13.79
  -2   0 -11    2.97   14.16
  -1   0 -11  -31.82   14.52
   0   0 -11    8.51   11.88
   1   0 -11   10.30   11.65
   5  -1 -11   29.91   12.36
  -5   0 -10   13.88   15.87
   3   0  -9    3.99    8.91
  -3   1  -8 1152.52   18.33
  -2   1  -8    9.60   10.88
  -1   1  -8  301.76   13.09
  -5   1  -7  465.14   15.04
  -1   1  -7   10.34    9.30
   0   1  -7   19.59    9.72
  -6   1  -6   32.78   10.61
   0   1  -6  453.21   14.29
   7  -2  -6   25.07    9.76
  -7   1  -5  223.44   13.12
   0   1  -5 1547.36   22.33
 -10   0  -5    4.73   16.33
  -7   1  -4   -3.10   10.50
  -1   1  -3  683.76   18.44
  -2   1  -2   -0.76   10.34
 -11   0  -2   75.52   14.75
  -7   1  -1  159.45   12.13
 -11   0  -1    7.44   11.52
   7  -5   0  581.23   18.42
 -13  -1   1   41.07   14.77
   2  -2   2  353.92   14.90
   7  -8   2    5.72   13.89
  -3  -1   4    1.95    9.57
  -7  -1   5  193.37   13.32
   3  -6   5  169.84   12.79
 -11  -2   6    3.39   12.42
  -2  -3   6  351.25   13.11
   1  -5   6   -1.96   10.96
   3  -8   6   52.23   14.03
  -2  -4   7  213.23   11.31
   1  -7   7   -7.21   12.32
   0  -8   8    1.78   13.89
  -5  -5   9   80.63   10.96
  -7  -6  10   10.98   14.24
  -5  -7  10    0.95   14.04
   3  -1 -13  -11.12   19.66
   7  -2 -11   25.29   17.02
  -4   1  -8    7.10   17.44
   3   0  -4  132.59   15.19
 -11   0  -3    4.40   19.30
  -3   1  -1  269.85   19.16
   1   0  -1    1.62   18.68
 -11   0   0  407.78   23.14
   3  -2   1  113.05   14.45
  -3   0   2 4544.34   80.06
   6  -6   2  138.97   16.19
   1  -4   5    9.79   13.09
  -5  -2   6  875.13   21.18
 -12  -3   7   75.62   20.25
  -5  -4   8   46.84   15.75
  -6  -5   9  137.69   18.11
  -4  -6   9   20.45   16.74
  -8  -6  10  -12.24   19.77
   6  -2 -13   75.56   14.23
  -1   0 -12    1.14   14.24
   0   0 -12   50.72   14.26
   2   0 -11    9.04   11.95
   3   0 -10  255.02   12.84
  -3   1  -9   46.87   12.40
  -2   1  -9   11.65   10.17
  -1   1  -9  704.47   15.36
   6  -1  -9  114.07   12.09
  -5   1  -8  120.20   12.40
   0   1  -8   37.88    9.69
   4   0  -8    8.26    8.95
   6  -1  -8  653.45   16.71
  -6   1  -7  548.17   16.23
   4   0  -7    2.33    9.26
  -7   1  -6  195.24   13.84
  -8   1  -4   13.96   10.29
   0   1  -4  777.94   18.15
 -11   0  -4   30.11   15.05
  -8   1  -3  212.24   13.53
  -8   1  -2    5.13   10.79
   9  -8  -1   34.32   13.79
   6  -4   0   26.81    9.74
   8  -7   0  115.20   13.51
   0  -1   2   70.71   13.61
   5  -6   3   14.67   10.29
   6  -8   3    6.03   13.52
   1  -3   4  104.35    9.22
   4  -6   4   55.67   10.87
   5  -8   4  -11.09   13.97
   2  -5   5  198.44   11.18
   4  -8   5    1.79   13.78
   2  -7   6   -7.65   11.94
   3  -9   6    9.79   15.67
  -5  -3   7  201.39   11.73
  -1  -5   7  755.45   16.38
   0  -6   7   79.81   10.89
  -3  -5   8 1093.77   17.79
  -2  -6   8   34.69   10.43
  -1  -7   8  309.50   14.82
  -3  -7   9   54.12   14.10
  -2  -8   9   16.15   12.87
 -10  -6  10   -0.64   15.47
  -9  -6  10   68.81   14.65
  -6  -7  10  309.05   15.21
 -11  -1   4   -0.33   22.41
  11  -6  -8    1.22   28.01
  11  -7  -6   -0.78   27.81
   4  -1 -13   28.90   19.37
   8  -3 -13  181.63   24.23
   1   0 -12   45.41   20.14
   5  -1 -12    1.92   17.10
   7  -2 -12    4.89   19.67
   1   1  -7    5.33   13.07
   1   1  -6  452.19   15.34
  -8   1  -5   -7.35   17.38
   5  -1  -4  111.47   14.84
   7  -3  -3   63.88   16.92
   5  -3   0 2646.06   38.66
   6  -5   1  719.74   21.99
   3  -5   4   -2.08   12.95
 -12  -4   8   28.69   19.12
  -7  -5   9  -15.92   17.50
   2   0 -12   22.09   12.04
   3   0 -11    6.45   12.31
  -2   1 -10    1.74   12.22
  -1   1 -10   59.41   12.49
   4   0 -10   37.33   10.95
   6  -1 -10    1.19   10.38
  -5   1  -9  132.19   14.71
  -4   1  -9    7.64   12.09
   0   1  -9    1.56   10.98
   4   0  -9    1.25    9.25
  -6   1  -8    9.90   14.76
   1   1  -8   51.20    9.44
  -7   1  -7    3.88   14.28
   6  -1  -7  109.42   11.37
  -8   1  -6   17.67   14.43
   4   0  -6   27.96    8.16
   1   1  -5 1033.35   19.34
  -8   1  -1   12.83    8.92
   8  -6  -1  189.91   13.77
  -6   1   0   81.32   12.08
   7  -7   1   -3.65   12.76
   5  -5   2   91.98   10.71
   2  -3   3  141.77   10.29
   4  -5   3   12.40    9.06
   6  -9   3   39.81   16.37
  -1  -2   4    9.63    8.66
   2  -4   4   75.66   10.34
   5  -9   4    9.59   15.82
  -3  -2   5  125.47   10.29
  -1  -3   5   17.42    8.08
   3  -7   5   17.75   12.82
   4  -9   5   12.73   15.61
 -10  -2   6    6.12   10.26
  -6  -2   6   -2.40    9.32
  -3  -3   6   35.64    9.70
  -1  -4   6   12.88    9.02
   0  -5   6   37.69    9.36
   1  -6   6   77.51   11.15
  -6  -3   7   28.45    9.27
  -3  -4   7    8.10    9.00
   1  -8   7    0.01   14.26
  -6  -4   8  557.15   15.34
  -4  -5   8  260.72   12.49
  -1  -8   8   -1.70   14.33
 -11  -5   9   15.60   13.44
 -10  -5   9   12.27   14.57
  -9  -5   9   10.21   12.13
  -8  -5   9    0.05   12.28
  -5  -6   9   42.38   12.19
  -4  -7   9   32.45   14.29
  -3  -8   9    4.59   13.80
  -8  -7  10  115.79   16.06
  -7  -7  10   12.17   15.48
   7  -2 -13  -14.33   20.05
   6  -1 -11   19.59   17.09
  -3   1 -10   34.58   19.99
   9  -3 -10   16.59   16.83
   1   1  -9  235.83   16.17
  -9   1  -4    6.46   17.35
  -9   1  -3   42.16   17.90
  10  -8  -3  119.10   23.24
  -1   1  -2 1116.75   28.48
   8  -5  -2  248.44   19.53
  -5   1   0  180.45   16.81
 -11   0   1    0.27   16.77
   4  -3   1  158.21   13.62
   5  -4   1  924.75   22.60
   3  -3   2  352.90   15.51
   3  -4   3   -0.63   13.36
 -11  -3   7   42.59   16.80
   0  -7   7   78.69   17.60
   1  -9   7   18.79   22.91
 -11  -4   8   -2.90   17.94
  -7  -4   8   42.74   15.16
   1   0 -13  -20.08   15.96
   2   0 -13  -19.94   14.58
   5  -1 -13   -2.13   13.57
   3   0 -12  223.90   13.57
   6  -1 -12   85.52   12.87
   4   0 -11    5.31    9.97
   9  -3 -11    9.90   13.43
  10  -4 -11    3.55   13.91
  -4   1 -10   55.97   13.37
   0   1 -10  127.42   11.34
   1   1 -10   50.57   11.27
  10  -4 -10    3.27   13.77
  -6   1  -9    7.73   15.62
   9  -3  -9   66.22   13.52
  -7   1  -8    6.43   13.85
   2   1  -8   11.42    9.32
  -8   1  -7   52.51   14.25
   2   1  -7  188.73   11.12
  -9   1  -5   94.25   14.85
   0   1  -3   73.26   12.14
  -9   1  -2  114.19   12.60
 -12   0  -2    8.92   15.83
   2   0  -2 1194.25   37.13
   9  -7  -2  176.52   14.79
  -7   1   0  232.46   14.69
   8  -8   0    7.48   13.53
   4  -4   2   13.20    9.37
   6  -7   2   68.14   13.15
   5  -7   3    5.73   12.11
  -4  -1   4  416.66   16.12
   4  -7   4   76.34   12.77
   2  -6   5   14.59   10.98
  -9  -2   6   13.23   10.89
  -8  -2   6    4.24    8.96
  -7  -2   6   21.88    9.76
   2  -8   6   11.41   11.59
  -7  -3   7  244.00   12.37
  -2  -5   7  918.89   17.23
  -1  -6   7  145.90   11.95
 -10  -4   8   27.59   12.08
  -9  -4   8  100.90   13.03
  -8  -4   8   98.63   11.30
  -3  -6   8   47.84   11.00
  -2  -7   8   94.32   12.88
  -1  -9   8   31.48   15.60
  -6  -6   9  166.81   13.51
 -10   0   2   -0.19   17.84
 -13  -1   2   20.36   24.33
   9  -3 -12   -5.48   20.07
  -2   1 -11   -7.03   19.81
  -1   1 -11   50.56   18.01
   8  -2 -11   22.97   17.72
  -5   1 -10   45.95   21.02
   8  -2 -10   44.81   17.70
   2   1  -9   -6.60   15.18
   8  -2  -9  253.07   17.59
  10  -4  -9   25.27   17.77
   6  -1  -6  135.88   15.45
   1   1  -4  854.15   21.58
 -12   0  -1   -0.55   19.04
   1  -1   1  486.19   25.75
   3  -8   5  216.26   18.33
 -13  -3   6   48.44   19.73
   2  -9   6   82.53   21.10
 -10  -3   7   11.35   14.63
  -8  -3   7   24.20   14.47
  -4  -4   7   32.80   13.09
  -5  -5   8  426.98   17.57
  -5  -7   9   32.40   19.90
  -4  -8   9   18.28   19.01
   3   0 -13    0.57   13.90
   6  -1 -13   88.87   14.46
   4   0 -12   15.24   12.49
   8  -2 -12   26.81   13.95
  -3   1 -11    6.48   15.96
   0   1 -11  101.87   13.06
   1   1 -11   19.03   11.88
   2   1 -10   86.02   10.74
   5   0 -10  233.37   12.49
   5   0  -9   -3.95    8.98
   5   0  -8   12.32    9.24
   9  -3  -8   27.99   10.94
  -9   1  -6   73.05   16.79
   2   1  -6    6.25    7.96
   4   0  -5    1.65    8.18
  -9   1  -1  207.08   13.95
  -2   1  -1 3184.91   46.20
  -4   1   0    3.54    9.43
   7  -6   0  657.81   18.82
   7  -8   1   14.43   13.61
  -2  -1   3  178.29   14.54
   0  -2   3  143.81   11.60
   3  -6   4   -3.91   10.85
   4  -8   4   15.14   12.23
   0  -4   5  114.51   10.71
   1  -5   5    7.07    8.80
  -4  -3   6    8.77    9.30
  -2  -4   6  105.88   10.11
   1  -7   6   69.90   12.77
  -9  -3   7    5.08   10.06
   0  -8   7  335.79   16.58
  -4  -6   8  490.89   14.52
  -2  -8   8   31.01   13.97
  -8  -6   9    5.97   14.19
  -7  -6   9   -5.56   12.26
  -1   1 -12   22.13   21.02
   8  -2  -8 1162.95   27.76
  -4   2  -6  132.95   16.14
  -3   2  -6  334.98   15.66
  -4   2  -5    4.83   12.56
   7  -2  -5   81.65   15.70
 -10   1  -4   84.15   19.97
   9  -5  -4    3.46   15.08
  10  -7  -4    0.57   19.53
 -10   1  -3   -5.09   17.50
   9  -6  -3   10.99   17.52
  -8   1   0   -1.15   12.58
 -12   0   0   -4.91   19.67
   6  -8   2    5.82   17.17
   5  -8   3   -5.09   17.03
   0  -3   4 1486.58   23.19
 -12  -2   5    9.72   16.76
  -4  -2   5  131.12   13.10
   3  -9   5  -12.87   19.82
 -13  -4   7   35.17   21.90
   0  -9   7   17.17   21.25
  -6  -5   8   -2.20   14.62
  -3  -7   8  126.80   18.27
 -10  -6   9   12.34   19.74
  -9  -6   9   -2.05   19.92
  -6  -7   9   50.29   19.97
  -5  -8   9   70.51   20.38
   4   0 -13   -9.36   14.32
   8  -2 -13   23.02   15.97
   0   1 -12   47.40   14.37
   1   1 -12   70.20   14.31
   2   1 -11   32.96   12.02
   5   0 -11    7.18   10.13
   7  -1 -11    7.82   12.17
   7  -1 -10   48.96   10.66
   3   1  -9   25.18    9.02
   7  -1  -9  114.22   12.23
  -4   2  -8   79.72   12.88
  -3   2  -8  585.28   15.08
  -2   2  -8  144.65   12.00
   3   1  -8   41.21    9.60
  -5   2  -7   19.62   12.66
  -4   2  -7  145.80   11.89
  -3   2  -7   40.58   11.38
  -2   2  -7  141.92   10.59
   5   0  -7    0.80    9.28
  -5   2  -6   11.87   10.63
  -2   2  -6  938.36   17.44
  -6   2  -5   15.84   10.36
  -5   2  -5    8.28   10.40
  -3   2  -5    6.80    9.29
  -2   2  -5  414.66   13.52
 -10   1  -5   38.34   16.51
   2   1  -5 4458.72   38.64
  -5   2  -4   42.03    9.48
  -4   2  -4    7.63    9.17
 -10   1  -2   15.74   12.20
   6  -6   1   51.73   11.53
   7  -9   1   -8.18   15.85
   5  -6   2   69.13   11.29
   4  -6   3   43.89   11.13
  -5  -1   4  103.09   11.19
   1  -4   4    8.36    9.18
   2  -5   4    1.60    9.16
   4  -9   4   14.62   13.65
  -2  -3   5    5.02    7.70
   2  -7   5   26.49   10.64
  -1  -5   6   78.26   10.09
   0  -6   6  291.94   12.95
   1  -8   6   26.56   12.47
  -5  -4   7   47.60    9.41
  -3  -5   7  392.58   13.75
  -2  -6   7  492.35   15.12
  -1  -7   7  107.16   13.17
 -12  -5   8   16.78   15.90
  -2  -9   8    8.23   15.37
  -7  -7   9    0.80   14.25
   8  -3  -5   28.11   17.78
  10  -6  -5   43.47   22.52
   5   0 -12   89.27   17.61
   7  -1 -12  -20.80   17.52
   3   1 -10  108.85   15.56
  11  -5 -10  -13.43   23.02
  -1   2  -8 1005.34   21.42
  -1   2  -7  694.41   17.80
   3   1  -7   -7.46   13.40
  -6   2  -6  312.28   17.18
  -6   2  -4  130.50   16.26
  -3   2  -4    0.33   13.20
   3   0  -3   -3.32   14.79
   9  -8  -2   12.95   20.01
   7  -5  -1 1121.38   27.13
   8  -7  -1   32.09   17.72
   2  -1   0  108.98   20.78
   6  -9   2   16.99   19.97
   5  -9   3   63.80   20.20
  -2  -2   4  409.61   16.98
  -7  -5   8   -1.97   14.50
  -3  -8   8   17.66   19.83
  -6  -8   9   -4.84   21.97
   1   1 -13  153.80   17.08
   5   0 -13    5.17   13.75
   7  -1 -13    8.54   13.72
   2   1 -12   -8.68   13.94
   3   1 -11   -5.81   12.35
  -2   2 -10   35.25   12.10
  -4   2  -9   81.14   12.41
  -3   2  -9   23.33   12.37
  -2   2  -9  115.61   13.01
  -1   2  -9  164.15   11.68
  -5   2  -8   92.72   12.90
   0   2  -8  157.56   10.52
   7  -1  -8   31.27    9.53
  -6   2  -7   40.75   12.49
   0   2  -7   40.98    9.57
  -7   2  -6   95.08   13.06
  -1   2  -6  -14.15    9.43
  -7   2  -5   14.67   10.56
  -7   2  -4   -4.59   10.71
  -5   2  -3  329.64   13.45
   7  -4  -2    4.39    9.38
   3  -5   3  335.26   12.92
   3  -7   4   14.12   10.10
   1  -6   5   99.15   11.94
   2  -8   5  351.02   14.90
  -5  -3   6  660.79   16.35
  -3  -4   6   11.23    8.95
   0  -7   6  288.44   12.64
   1  -9   6   28.53   14.40
 -12  -4   7  129.75   15.46
  -6  -4   7  131.89   12.53
  -4  -5   7   85.16   11.77
  -1  -8   7   84.22   12.83
 -11  -5   8   -2.27   13.53
 -10  -5   8   43.68   12.63
  -9  -5   8   -4.94   12.30
  -8  -5   8    0.41   12.21
  -5  -6   8    3.38   10.05
  -4  -7   8  271.49   14.39
  -3  -9   8   96.31   16.24
  -9  -7   9    8.13   15.61
  -8  -7   9   57.63   14.61
  -7  -8   9    0.12   15.88
  -3   2 -10  106.35   19.78
  -1   2 -10  -18.86   17.50
  -5   2  -9   15.33   20.20
   0   2  -9  121.24   15.57
  -6   2  -8   -2.27   19.70
  10  -4  -8   28.99   17.72
  -1   2  -5  236.58   15.39
  -2   2  -4   66.52   11.72
  -6   2  -3    1.15   12.55
  -4   2  -3 1061.51   22.27
 -10   1  -1   22.11   16.47
  -9   1   0   76.94   16.16
   1  -2   2  182.59   17.03
   1  -3   3 2895.94   31.87
 -10  -1   4  248.46   21.83
  -5  -2   5 1245.96   24.40
  -1  -4   5  220.79   15.07
 -12  -3   6   32.21   16.98
  -2  -7   7   31.84   17.19
  -1  -9   7    5.93   20.16
   2   1 -13    8.07   15.89
   3   1 -12   -9.46   12.19
   6   0 -12    4.33   11.85
  -3   2 -11   33.92   15.85
  -2   2 -11   14.12   13.88
  -1   2 -11   52.19   13.73
   4   1 -11   15.30   12.48
   6   0 -11    2.55   11.78
  -4   2 -10   11.73   14.03
   0   2 -10   25.98   12.32
   4   1 -10    8.91   10.59
   6   0 -10  100.09   11.61
  -6   2  -9   -3.35   15.76
   1   2  -9    6.93   10.88
   4   1  -9   -1.00    8.78
   6   0  -9    2.94   10.51
  -7   2  -8   45.91   15.83
   1   2  -8  151.10   10.23
  -7   2  -7    3.76   13.72
   8  -2  -7    1.00   10.88
   0   2  -6  117.13   10.74
   3   1  -6 1119.42   19.61
   5   0  -6 1034.19   22.15
  -8   2  -5   74.34   13.08
 -11   1  -4    7.24   14.88
  -7   2  -3    9.71   10.26
  -3   2  -3   33.48    8.28
 -11   1  -3   42.72   13.94
   1   1  -3  245.27   15.24
   0   1  -2   65.14   14.01
   8  -8  -1   15.31   13.58
   6  -5   0  646.19   17.37
   7  -7   0   23.47   13.20
   5  -5   1   65.72   10.23
   6  -7   1    8.45   10.19
   4  -5   2   37.30    9.87
   5  -7   2   10.48   10.47
   2  -4   3   23.62    9.77
   4  -7   3   -1.19   10.48
   3  -8   4  199.55   13.80
   0  -5   5  112.65   10.27
   2  -9   5  177.42   15.51
  -2  -5   6  109.58   10.34
  -1  -6   6   20.03   11.10
   0  -8   6   38.71   11.80
 -11  -4   7    3.10   11.50
  -7  -4   7  560.33   16.15
  -3  -6   7  196.06   12.27
  -6  -6   8   15.71   12.26
  -5  -7   8  103.30   12.79
  -4  -8   8   26.12   14.05
   3   1 -13   18.19   19.26
   9  -2 -12   26.70   19.54
  10  -3 -12    6.34   22.66
   9  -2 -11   13.19   17.08
   4   1  -8  109.31   13.86
  -8   2  -6   20.43   20.23
   6  -1  -5   57.13   14.84
  -8   2  -4   11.40   17.53
  10  -8  -4   97.19   23.14
 -11   1  -2    0.62   19.37
  -6  -1   4   75.72   13.34
   2  -6   4   15.27   14.89
 -11  -2   5   46.69   14.48
  -6  -3   6   13.43   13.32
  -2  -8   7   18.79   16.71
  -7  -6   8   12.02   17.05
  -4  -9   8   58.36   21.51
   6   0 -13    6.06   13.62
   9  -2 -13   42.88   16.50
  -1   2 -12  -17.82   15.96
   4   1 -12  161.52   13.15
   0   2 -11   32.51   12.13
   1   2 -11   14.15   11.86
  10  -3 -11   61.68   14.42
   1   2 -10  218.45   11.64
   9  -2 -10   78.59   13.30
   6   0  -8  681.16   16.99
  -8   2  -7  106.15   16.63
   1   2  -7  301.26   12.25
   7  -1  -7  451.53   16.62
   0   2  -5   -1.22    7.86
  -1   2  -4   45.41    8.84
   2   1  -4  161.59   12.05
   4   0  -4 2647.31   38.93
  -8   2  -3   34.48   10.90
  -6   2  -2   36.59   10.20
  -5   2  -2   85.05   10.86
   8  -6  -2   14.37   10.27
   6  -4  -1  205.20   13.86
   8  -9  -1   17.12   15.95
   7  -8   0   25.30   11.83
  -1  -1   2 2816.04   42.94
   2  -3   2  570.79   16.29
   3  -4   2    7.22    9.37
  -3  -1   3   -2.77   10.51
   4  -8   3  156.69   13.36
  -1  -3   4   51.08    9.07
   3  -9   4   18.76   13.60
   3 -10   4    6.68   15.48
  -6  -2   5   15.35    9.96
  -3  -3   5   73.79    8.87
   1  -7   5   32.79   10.67
 -11  -3   6   90.91   13.18
  -4  -4   6    8.19    9.14
   0  -9   6  -12.78   14.38
 -10  -4   7   60.45   12.94
  -9  -4   7   -0.94   10.43
  -8  -4   7    5.34   10.29
  -5  -5   7  202.32   12.57
  -4  -6   7   31.74   10.91
  -3  -7   7  544.36   16.26
  -2  -9   7    7.04   14.21
 -11  -6   8    6.20   15.61
  -8  -6   8    8.48   11.52
  -6  -7   8   41.14   12.32
  -5  -8   8    9.52   13.83
   4   1 -13   32.68   18.84
   0   2 -12   -2.10   19.91
   8  -1 -12   49.40   19.96
   8  -1 -11    8.99   16.70
  11  -5  -9    7.79   20.43
   4   1  -7   17.60   13.10
   9  -3  -7    6.56   14.43
   9  -7  -3    3.34   17.00
  -3   1   0 9255.59   95.04
 -12   0   1   -3.38   16.44
   6  -8   1   71.28   17.78
   5  -8   2   74.92   16.87
  -9  -1   4    5.86   12.48
 -13  -2   4    0.98   18.70
   1  -5   4   -9.79   13.48
  -7  -3   6    2.94   12.83
  -1  -7   6  175.67   15.51
 -10  -6   8   15.96   18.92
  -9  -6   8   -5.05   18.31
  -5  -9   8   11.29   21.85
   8  -1 -13    8.78   13.85
   1   2 -12  102.39   14.50
   2   2 -12    3.89   13.72
   5   1 -12   18.70   11.60
   2   2 -11    6.46   11.78
   5   1 -11   22.49   12.45
   2   2 -10  425.05   14.12
   5   1 -10   -1.14   10.27
   8  -1 -10   64.33   11.00
  10  -3 -10    2.03   11.45
   2   2  -9  407.18   13.71
   5   1  -9   -2.81   10.73
   2   2  -8  121.42   10.17
  -9   2  -6   -5.35   15.66
   1   2  -6  111.09   10.32
  -9   2  -5   48.79   14.75
   3   1  -5  538.82   15.73
  -9   2  -4   -4.55   12.05
  -9   2  -3    3.61   11.95
  -2   2  -3    3.97    8.30
  -7   2  -2   15.00    8.56
  -4   2  -2 2249.23   29.95
   6  -3  -2  752.31   25.93
 -11   1  -1   13.25   11.54
   7  -6  -1  514.97   17.46
 -10   1   0  119.82   12.86
   5  -4   0  104.01   11.42
   7  -9   0   16.02   13.89
   2  -2   1 3750.56   43.67
   3  -3   1  188.45   12.57
   4  -4   1 1408.51   22.90
   6  -9   1   19.83   13.79
   4  -6   2  206.88   13.49
   5  -9   2   30.18   13.49
  -1  -2   3   89.30   11.38
   3  -6   3    7.63    9.32
   4  -9   3   24.37   13.71
   4 -10   3   14.50   15.74
  -8  -1   4    1.54    8.77
  -7  -1   4   34.87   10.15
  -3  -2   4   98.60   10.50
   0  -4   4    6.30    9.47
   2  -7   4   30.24   10.82
 -10  -2   5   11.82   10.56
  -7  -2   5   77.67   10.55
  -2  -4   5   62.98    9.91
  -1  -5   5  322.70   12.40
   0  -6   5   70.13   11.03
   1  -8   5   51.55   12.26
   1  -9   5   11.87   13.61
   1 -10   5   -8.96   16.03
 -10  -3   6   58.44   10.72
  -9  -3   6    5.21   10.12
  -8  -3   6   68.36   10.11
 -13  -4   6    5.38   16.29
  -3  -5   6  180.88   11.17
  -2  -6   6    6.31   10.70
  -1  -8   6   27.58   12.42
 -12  -5   7   29.71   13.13
  -6  -5   7   68.18   10.99
  -3  -8   7   -2.89   12.24
  -8  -7   8   -2.65   13.90
  -7  -7   8   66.50   12.53
  -6  -8   8  145.61   14.74
   3   2 -13   11.97   13.69
   3   2 -12   12.14   13.71
  -2   3 -11   79.25   14.34
  -1   3 -11    0.64   13.07
  -4   3 -10   14.26   15.56
  -3   3 -10   28.77   13.86
  -2   3 -10   72.50   14.07
  -1   3 -10   99.17   13.18
   0   3 -10   59.08   12.47
  -5   3  -9   46.14   14.11
  -1   3  -9   64.66   10.27
   0   3  -9   75.14   10.65
   7   0  -9    1.47   10.22
  -6   3  -8   40.72   14.36
  -1   3  -8  556.04   14.86
   3   2  -8  130.15   10.24
   5   1  -8  234.82   11.59
  -6   3  -7  142.34   13.36
  -2   3  -7   25.88   10.43
  -1   3  -7  121.34   10.12
  -6   3  -6  197.19   13.75
  -5   3  -6    6.28    9.71
  -3   3  -6    6.27    8.61
  -2   3  -6  446.27   13.44
   2   2  -6  367.71   13.31
   4   1  -6   -0.74    9.24
  -6   3  -5    8.63   10.03
  -5   3  -5   22.95   10.38
  -4   3  -5   39.55    8.90
   1   2  -5    3.10    7.82
   5   0  -5    2.19    7.62
  10  -7  -5    2.98   13.51
 -10   2  -4   21.90   13.74
  -1   2  -3  670.49   17.22
  -9   2  -2   15.28   10.31
 -12   1  -2  -16.39   15.45
   5  -2  -2  886.93   37.35
   8  -7  -2    1.40   11.85
   5  -3  -1 2199.54   35.77
   3  -2   0  288.68   16.43
   4  -3   0  275.85   13.58
  -7   1   1    1.91    9.01
  -4   0   2  277.55   23.53
   4  -7   2  257.59   12.77
   0  -3   3    0.35    8.25
   1  -4   3    6.65    7.53
   3  -8   3  -10.16   12.00
  -2  -3   4    5.12    8.41
   1  -6   4  158.44   10.60
   2  -9   4   11.88   11.43
   2 -10   4   -3.99   13.90
 -13  -3   5   -0.74   13.36
  -1  -6   5  -10.18    8.93
   0  -8   5   -6.45   11.45
  -6  -4   6   49.78    9.50
  -4  -5   6    5.98    8.76
  -3  -6   6   62.69   10.50
  -2  -7   6  -14.67   10.61
  -2  -8   6  -10.82   12.69
 -10  -5   7    8.45   12.22
  -9  -5   7   23.54   11.11
  -8  -5   7    0.90   10.11
  -6  -6   7   -1.82    9.85
  -5  -7   7   55.18   12.24
  -4  -8   7   28.14   11.64
  -4  -9   7   38.54   13.34
   6   1 -12   77.16   17.75
   6   1 -11   17.69   17.18
  10  -3  -9    2.07   16.97
   0   3  -8   75.81   15.16
  -7   3  -7   72.84   19.94
  -7   3  -6   -9.68   16.84
  -3   3  -5   -2.21   12.58
   9  -6  -4    7.87   17.00
 -10   2  -3    7.16   17.81
   4  -2  -1   72.05   14.68
   7  -7  -1   12.18   17.23
  -8   1   1    2.82   12.41
  -6   1   1   49.13   13.93
   3  -5   2  657.36   18.46
   3  -9   3    7.98   16.41
  -3  -4   5    7.54   12.92
   0  -9   5   -9.89   17.00
   0 -10   5   -8.04   20.62
 -12  -4   6   57.82   19.57
  -2  -9   6   25.22   19.72
   4   2 -13   12.71   14.04
   6   1 -13   93.44   14.86
   9  -1 -13   32.21   16.20
   0   3 -12   56.97   15.74
   4   2 -12   10.34   11.56
   9  -1 -12   -3.86   13.80
  10  -2 -12  -11.21   14.19
   0   3 -11   -5.28   14.26
   1   3 -11  -23.52   12.28
   4   2 -11   72.26   12.46
   1   3 -10   11.71   12.17
   4   2 -10  406.10   13.72
   6   1 -10   -4.14   10.35
   1   3  -9  502.11   14.37
   4   2  -9   36.40   11.13
  -7   3  -8   34.27   16.48
   8  -1  -8   32.24   11.77
   0   3  -7   73.64    9.90
   3   2  -7    5.49    9.34
  -1   3  -6  223.99   11.97
  -7   3  -5   36.81   12.90
  -2   3  -5  343.85   12.61
  -5   3  -4   21.24    9.03
   8  -8  -2    8.70   14.18
   8  -9  -2   15.83   15.54
  -7   2  -1   30.23    9.62
  -6   2  -1  345.20   15.46
   6  -7   0   39.74   10.62
   5  -7   1   98.09   11.33
   4  -8   2   15.34   12.14
   4 -10   2   19.69   15.56
   2  -6   3  329.78   12.30
   3 -10   3   -8.27   13.60
  -4  -2   4   21.51    8.74
  -1  -4   4    5.40    9.36
   0  -5   4   88.08   10.33
   1  -7   4   26.04   10.36
  -5  -3   5  279.91   13.28
  -2  -5   5   14.94    8.84
  -7  -4   6  180.43   11.26
  -3  -7   6   81.99   11.62
  -2 -10   6   -6.61   15.45
 -11  -6   7    1.83   13.68
  -8  -6   7   11.78   11.61
  -7  -6   7   20.14   10.42
  -6  -7   7  -17.83   11.95
  -5  -8   7   23.54   11.99
  -5  -9   7   -4.12   14.06
 -12  -1   3    6.60   20.49
   8   0 -13   18.77   19.32
   8   0 -12   47.71   18.86
   9  -1 -11   -4.32   17.43
  11  -4 -10   54.76   20.88
  -8   3  -7   76.71   21.79
   5   1  -7  823.47   20.32
  -8   3  -6  141.43   20.78
   7  -1  -6   89.40   14.65
  10  -8  -5   80.26   22.60
  -6   3  -4   32.19   14.69
  -4   3  -4   12.83   12.67
   8  -4  -4   -1.16   15.31
   7  -5  -2  164.41   17.76
  -5   2  -1   15.62   11.86
 -12   1  -1   17.24   19.17
   7  -8  -1    3.33   17.46
 -11   1   0   35.35   17.36
   4  -5   1  385.38   16.98
   5  -8   1  -10.83   17.32
   4  -9   2   -7.12   16.83
  -1  -7   5   16.05   14.80
 -11  -4   6   -2.26   17.09
  -5  -5   6   10.36   12.33
 -10  -6   7   25.33   19.45
  -9  -6   7   87.93   17.57
   1   3 -12   19.10   13.72
   2   3 -11   99.97   12.03
   8   0 -11    8.97   12.48
  10  -2 -11    6.27   14.11
   2   3 -10   15.08   10.34
   6   1  -9  113.32   12.31
   1   3  -8  354.20   12.48
   4   2  -8  172.13   10.59
   7   0  -8  137.29   11.42
   0   3  -6  353.48   12.57
  -8   3  -5   48.32   12.70
  -7   3  -4   51.86   10.83
  -3   3  -4   89.71   10.34
   1   2  -4   10.46    8.57
   3   1  -4    2.85    8.95
   2   1  -3  184.33   14.69
 -10   2  -2   13.68   11.84
  -2   2  -2  351.15   14.86
  -8   2  -1   84.66   12.05
   6  -5  -1  910.70   20.89
   7  -9  -1   29.86   14.62
   5  -5   0  141.87   11.71
   6  -8   0   60.16   13.38
   6  -9   0  109.15   15.49
   6 -10   0   -6.00   16.23
   5  -9   1   12.36   13.64
   5 -10   1   12.93   16.05
   0  -2   2  421.77   17.64
   2  -4   2 1611.29   23.01
  -4  -1   3   14.10    9.81
   1  -8   4   80.29   11.31
   1  -9   4   42.42   12.54
   1 -10   4    4.95   14.17
 -12  -3   5   10.11   12.20
  -1  -8   5    0.91   12.04
  -1 -10   5   37.36   14.37
 -10  -4   6   41.37   12.26
  -9  -4   6   22.47    9.84
  -8  -4   6   96.30   11.69
  -4  -6   6  162.29   11.95
  -3  -8   6   24.85   11.83
  -3  -9   6   -3.49   14.11
  -3 -10   6  -42.08   16.42
  -8  -7   7   37.00   12.41
  -7  -7   7   70.01   13.29
  -6  -8   7   92.03   14.60
  -6  -9   7   98.46   16.21
   2   3 -12   23.53   18.14
   5   2 -12    6.30   15.43
   5   2 -11    1.71   15.27
   2   3  -9   24.13   13.13
   9  -2  -8  110.77   14.94
   6   0  -6   22.70   11.22
  -1   3  -5    1.58   10.74
   2   2  -5   68.26    9.83
 -11   2  -3    2.54   18.42
  -9   1   1    5.00   11.08
   1  -3   2  158.03   12.39
   3  -6   2   20.11   10.99
  -2  -2   3   28.41   11.12
   2  -7   3   15.92   12.48
 -12  -2   4    3.16   14.96
   0  -6   4    7.71   10.51
  -6  -3   5    0.78   11.02
  -2  -6   5    4.85   10.79
  -1  -9   5   41.67   15.29
  -7  -8   7   20.53   18.19
   5   2 -13  -12.96   12.02
   7   1 -13    2.35   11.41
   7   1 -12    4.79    9.49
   7   1 -11   -5.53    9.52
   5   2 -10    2.93    7.11
   8   0 -10    3.59    7.56
   9  -1 -10   -0.92    9.32
   2   3  -8    1.09    5.86
   1   3  -7    6.53    5.59
   3   2  -6    2.76    5.22
  -9   3  -5    5.57   11.52
   4   1  -5    0.41    4.17
  -8   3  -4   -3.87    9.72
  -2   3  -4   -1.43    5.45
   9  -7  -4   -0.69    9.57
  -6   3  -3   -0.96    5.96
  -5   3  -3    2.25    5.50
   0   2  -3    0.27    4.10
   8  -6  -3   -1.63    7.78
   1   1  -2    0.06    5.23
  -9   2  -1    0.21    7.84
  -4   2  -1   -0.58    4.25
   1  -5   3    2.02    5.42
   2  -8   3    0.58    7.32
   2  -9   3    7.41    8.93
   2 -10   3  -20.42   11.88
  -5  -2   4    1.47    4.35
  -3  -3   4    2.40    4.03
  -4  -4   5   -4.27    5.71
  -3  -5   5   -2.94    6.05
 -12  -5   6    3.79   11.94
  -6  -5   6    2.02    7.02
  -5  -6   6    3.12    7.01
  -4  -7   6    0.23    7.48
  -4  -8   6    0.95    9.58
  -4 -10   6   -7.14   13.52
 -10  -7   7    8.93   11.23
  -9  -7   7    2.85   11.53
  -9  -8   7    5.91   13.47
  -8  -8   7   13.77   11.21
  -7  -9   7   19.72   12.88
   3   3 -12   -7.25   17.99
   3   3 -11   -4.74   15.31
  -3   4  -9    5.84   16.90
   6   1  -8  147.24   12.97
   8  -2  -6    2.01   10.50
  -7   3  -3   56.66   13.58
  -1  -5   4   11.55   10.80
   0  -7   4   26.48   12.52
 -11  -3   5   14.25   15.42
  -7  -5   6   16.16   12.79
  -4  -9   6  -19.26   18.29
   3   3 -13   58.48   15.93
  -2   4 -11  174.52   16.44
  -1   4 -11   12.07   14.23
  -3   4 -10   41.33   14.33
  -2   4 -10   32.83   14.10
  -1   4 -10   -5.83   12.36
   3   3 -10   81.61   10.66
   7   1 -10   41.93   10.60
  10  -2 -10   45.17   13.21
  -5   4  -9   -5.87   15.67
  -4   4  -9    2.08   14.07
  -2   4  -9   -3.67   11.97
  -1   4  -9   22.20   12.34
   3   3  -9   61.01   11.11
   5   2  -9   60.11   11.76
  -5   4  -8    6.54   14.73
  -4   4  -8   48.01   12.28
  -3   4  -8   76.01   12.16
  -2   4  -8    5.40   10.25
  -5   4  -7   34.18   11.45
  -4   4  -7    4.19   12.28
  -3   4  -7   26.63   10.25
   4   2  -7    8.74    9.24
   1   3  -6   21.26    9.85
   0   3  -5  492.68   14.14
  -9   3  -4   12.63   14.51
   9  -8  -4   18.84   14.05
  -4   3  -3   23.77    9.84
   0  -1   1  295.17   20.97
   3  -4   1    9.44    7.87
   4  -6   1   61.38    9.79
   3  -7   2   19.30   10.98
   3  -8   2   80.95   11.11
   3 -10   2   26.90   13.75
  -1  -3   3    7.18    8.34
   0  -4   3  309.98   11.97
  -2  -4   4   35.51    7.92
   0  -8   4    7.61   10.35
   0  -9   4   63.74   12.77
   0 -10   4   28.00   13.83
  -7  -3   5   20.02    9.63
 -13  -4   5    4.09   15.72
  -2  -7   5   24.14   10.53
  -2  -8   5   21.27   12.54
  -2  -9   5   15.72   11.96
  -2 -10   5   56.98   14.02
 -11  -5   6  122.21   15.44
  -8  -5   6    4.82   10.66
  -6  -6   6    6.04    9.76
  -5  -7   6   17.66   10.40
   6   2 -13   60.27   20.58
   6   2 -12    8.23   17.28
  11  -3 -11   74.35   23.29
  -6   4  -8   27.80   21.10
  -6   4  -7   22.65   19.37
   2   3  -7   -6.57   13.08
   5   1  -6   58.81   14.05
  10  -6  -6  120.22   21.57
   9  -5  -5  151.74   19.29
  -8   3  -3    4.89   14.28
 -11   2  -2   21.98   19.77
   7  -6  -2   58.34   15.68
   5  -6   0  291.82   15.81
   3  -9   2   -5.75   17.63
   1  -6   3   42.10   13.69
 -10  -3   5   20.89   14.60
  -8  -3   5   44.50   12.68
  -5  -4   5   75.46   13.75
  -3  -6   5   -8.51   12.37
 -10  -5   6   36.84   17.69
  -9  -5   6  116.15   15.80
  -5  -8   6    2.09   17.07
  -5  -9   6  169.04   19.86
   4   3 -13   55.01   15.86
   8   1 -13   15.30   13.55
   9   0 -13   -1.44   15.89
   4   3 -12   28.56   13.85
   9   0 -12   -1.93   14.27
   0   4 -11   18.14   13.82
   1   4 -11   35.91   14.18
   4   3 -11    5.07   12.27
   6   2 -11   58.52   12.26
   0   4 -10   27.94   12.29
   0   4  -9  107.48   11.23
   8   0  -9    4.56   10.46
  -1   4  -8  278.17   12.84
   3   3  -8  306.50   12.14
  -7   4  -7    1.19   14.19
  -2   4  -7  112.95   11.59
   7   0  -7    5.84    8.88
  -6   4  -6   26.33   12.17
  -5   4  -6   -9.54   10.58
  -4   4  -6  378.37   13.96
  -3   4  -6   31.78   10.68
  -1   3  -4  111.60    9.18
  -3   3  -3   -7.17    9.55
   8  -7  -3    5.81   11.89
  -1   2  -2  187.08   13.53
 -10   2  -1   18.10   11.90
   6  -6  -1    6.67   10.89
   4  -4   0 1216.58   23.63
   4  -7   1  292.00   13.54
   4  -8   1   19.19   10.27
   4  -9   1   27.48   11.25
   4 -10   1   12.27   13.50
  -2  -1   2   12.03   12.41
   2  -5   2   99.43   10.59
  -6  -2   4  104.39   11.67
  -1  -6   4   12.14    8.73
  -9  -3   5   51.63   11.12
  -4  -5   5  162.22   10.99
 -12  -6   6    9.41   15.46
  -7  -6   6    3.09   10.36
  -6  -7   6   15.53   11.94
   1   4 -12   -5.92   22.18
  10  -1 -12   12.39   19.73
   1   4 -10   11.65   17.22
   4   3 -10   13.42   14.64
   9  -1  -9   22.56   15.54
   0   4  -8  104.33   15.47
   5   2  -8   61.09   13.42
  -1   4  -7  693.37   19.22
  -9   3  -3   90.79   18.04
   7  -4  -3    4.03   12.94
   8  -8  -3    3.41   19.89
   8  -9  -3   -8.03   22.85
  -3   2  -1   96.04   14.88
   5  -7   0  252.02   16.68
   5 -10   0    9.45   19.50
  -5   1   1  105.15   18.01
   2  -3   1  199.33   14.94
   1  -7   3  544.79   19.00
   1 -10   3   10.43   19.66
 -11  -2   4  116.04   16.59
  -3  -7   5   11.87   15.01
  -3 -10   5   55.32   19.55
 -11  -6   6    7.11   19.30
  -6  -8   6  279.08   18.81
  -6  -9   6  -31.54   20.04
   5   3 -13   -0.41   14.01
   2   4 -12   20.45   13.39
   5   3 -12  -14.22   14.40
   8   1 -12   47.66   14.74
   2   4 -11   55.08   12.62
   9   0 -11   -0.15   12.04
   6   2 -10   59.74   10.83
   1   4  -9  153.44   11.81
   4   3  -9  103.42   11.47
   7   1  -9  107.44   12.13
   6   1  -7  126.24   10.77
   8  -1  -7  132.76   12.40
  -7   4  -6    2.06   14.84
  -2   4  -6    9.50    8.76
  -6   4  -5  163.37   12.05
  -5   4  -5   96.34   11.18
  -4   4  -5    9.42   10.35
   3   2  -5  135.18   10.30
 -10   3  -4    0.73   13.84
   2   2  -4  409.64   14.05
  -6   3  -2    6.77    9.35
   7  -7  -2   18.98   10.18
   7  -8  -2   -8.39   12.83
   7  -9  -2  165.32   15.65
   5  -4  -1    0.26    9.69
   6  -7  -1   14.28   10.42
   6  -9  -1  150.64   14.61
   6 -10  -1   57.04   15.79
  -2   1   0  102.06   16.94
   5  -8   0    2.99   12.25
   5  -9   0   72.76   12.85
   1  -2   1   73.34   13.30
   2  -6   2   90.28   10.16
  -5  -1   3  289.56   15.63
   0  -5   3  480.61   14.32
   1  -8   3   66.25   11.23
   1  -9   3   -1.35   12.17
  -4  -3   4   50.51    9.15
  -2  -5   4  320.78   12.92
  -1  -7   4    1.64   10.47
  -1  -8   4   20.24   10.28
  -1  -9   4    5.57   12.06
  -1 -10   4  199.57   14.89
 -12  -4   5    5.43   14.05
  -6  -4   5    4.80    9.25
  -4  -6   5   38.42    8.91
  -3  -8   5    7.02   12.13
  -3  -9   5    6.69   12.16
 -10  -6   6  123.70   13.53
  -9  -6   6   63.43   12.75
  -8  -6   6    1.82   12.00
  -7  -7   6   45.35   12.40
  -7  -8   6   -6.66   14.28
  -7  -9   6   -1.42   13.74
   7   2 -13    2.94   19.58
   8   1 -11   10.71   17.42
   2   4 -10    6.02   17.27
   0   4  -7  406.81   15.59
  -8   4  -6   67.42   21.53
   2   3  -6  338.46   16.06
  10  -7  -6   15.56   19.39
   1   3  -5   28.39   11.33
  -2   3  -3  147.08   12.92
  -7   3  -2   -1.20   15.29
  -5   3  -2   34.20   12.97
   6  -4  -2   -7.80   13.26
   6  -8  -1   66.44   18.14
 -12   1   0  104.05   21.72
 -10   1   1    5.88   14.62
   3  -5   1    2.30   13.39
   1  -4   2   57.74   12.23
  -3  -2   3  875.66   22.76
 -13  -3   4   -3.94   19.22
  -3  -4   4  783.19   19.41
  -5  -5   5   68.72   13.27
 -11  -7   6  -23.07   22.66
  -8  -7   6   12.56   16.77
  -8  -9   6    5.92   21.68
   3   4 -12   -5.75   14.06
   7   2 -12   -5.97   14.10
  11  -2 -12   21.95   16.01
   5   3 -11  123.13   12.70
  10  -1 -11   13.72   13.60
   2   4  -9   56.14   10.88
   6   2  -9  315.06   13.68
   1   4  -8 1226.92   18.96
   3   3  -7  815.61   16.43
  -1   4  -6  214.85   11.06
   4   2  -6  190.60   12.16
  -7   4  -5  -13.08   12.01
  -3   4  -5   28.72    9.00
   0   3  -4 1424.45   21.01
 -10   3  -3   10.91   13.30
   1   2  -3   86.75   11.09
  -8   3  -2   17.81   11.13
  -7   2   0    1.32    8.86
   2  -7   2  439.08   15.04
   2  -9   2  169.67   13.41
   2 -10   2   23.08   14.59
   0 -11   3   53.87   16.47
 -10  -2   4   24.53   10.71
  -7  -2   4  298.13   14.43
 -11  -4   5    7.01   11.39
  -7  -4   5   38.45    9.38
  -4  -7   5   12.21   10.34
  -4  -8   5   42.91   11.96
  -4  -9   5   39.68   12.08
  -4 -10   5   13.82   14.45
 -10  -7   6   -0.92   14.09
  -9  -7   6   74.47   13.72
  -9  -8   6  -17.16   13.85
  -8  -8   6  -14.41   14.52
  11  -6  -8    1.06   27.44
   3   4 -11   66.99   17.16
   7   2 -11   10.48   17.48
   5   3 -10   74.49   14.43
  -8   4  -5   28.59   20.62
  -2   4  -5    2.17   12.59
  -4   3  -2  102.49   14.38
 -12   2  -2    7.45   21.63
  -8   2   0   23.98   12.89
  -6   2   0   16.26   13.98
   2  -8   2   40.78   14.89
 -11  -1   3   -2.46   14.19
  -1  -4   3  493.43   15.91
   0  -6   3   21.11   13.20
   0 -10   3    7.24   20.30
  -8  -2   4   30.59   13.13
  -2  -6   4   30.15   12.79
  -2 -10   4   69.87   19.38
   6   3 -13   13.63   15.51
   6   3 -12   10.49   14.69
  -1   5 -11  -29.61   16.48
  -3   5 -10  108.60   16.34
  -2   5 -10   23.25   13.25
  -1   5 -10   34.08   14.15
   3   4 -10  310.26   14.96
   8   1 -10   70.60   10.88
   9   0 -10  200.64   15.02
  -4   5  -9   66.11   16.07
  -3   5  -9   39.66   13.45
  -2   5  -9   67.37   12.28
  10  -2  -9   76.59   14.03
  -5   5  -8   19.85   13.51
  -4   5  -8   36.44   13.73
  -3   5  -8  134.13   13.09
   2   4  -8   87.89   11.46
   4   3  -8  358.96   12.67
   7   1  -8   34.86    9.43
   8   0  -8 2474.50   32.68
   1   4  -7  105.70   10.11
   5   2  -7  482.54   14.74
   0   4  -6  133.02   10.16
  -7   4  -4  -11.91   12.75
  -6   4  -4  132.63   11.87
  -5   4  -4   45.97   10.67
  -4   4  -4  274.90   12.24
   5   0  -4   44.30    9.70
   4   0  -3   -0.34    9.16
  -9   3  -2   10.84   12.40
 -11   2  -1   41.07   12.90
   0   1  -1  281.54   20.55
   3  -3   0  657.62   19.39
   4  -5   0  141.43   11.47
   3  -6   1   77.10    9.92
   3 -10   1   37.53   14.21
  -1  -2   2   23.63   11.49
   0  -3   2  750.51   18.25
   1 -11   2   64.55   16.29
  -2  -3   3 1667.84   24.37
   0  -7   3   44.16   10.93
   0  -8   3   60.65   11.63
   0  -9   3   37.81   12.28
  -9  -2   4   40.33    9.82
  -5  -3   4   43.98   10.33
  -2  -7   4   25.13   10.81
  -2  -8   4   29.10   10.59
  -2  -9   4   21.89   12.36
 -10  -4   5   14.65   10.05
  -9  -4   5   30.55   10.99
  -8  -4   5   39.64   10.86
 -12  -5   5    6.02   13.35
  -6  -5   5    0.18    8.75
  -5  -6   5   95.98   11.51
  -5  -7   5   37.02   10.64
  -5  -9   5    6.18   13.82
  -5 -10   5   -2.96   15.50
 -13   0   1    0.78   27.60
  10  -3  -8    4.97   21.62
   9   1 -13   37.42   23.01
   4   4 -12  120.92   19.67
   0   5 -11  -18.39   20.79
  11  -3 -10   16.52   20.13
  -1   5  -9   90.26   17.62
  -9   4  -5  110.70   22.89
   9  -6  -5    1.85   17.27
   8  -5  -4   64.96   16.29
   3  -9   1  116.84   17.96
  -1 -11   3   -0.39   21.99
  -3  -5   4    1.28   13.31
  -5  -8   5    2.34   17.39
   8   2 -13   33.69   16.22
   9   1 -12    8.15   14.05
   1   5 -11    3.18   13.76
   4   4 -11  152.33   13.24
   6   3 -11   -3.08   11.80
   0   5 -10   -7.77   14.21
   7   2 -10  151.86   11.80
   0   5  -9    9.94   12.92
   3   4  -9  191.26   11.88
   5   3  -9  288.61   13.65
  -2   5  -8   55.19   12.28
  -1   5  -8   -2.31   10.12
   6   2  -8  514.68   14.93
  -6   5  -7   14.60   13.88
  -5   5  -7   16.01   14.56
  -4   5  -7    7.40   11.53
  -3   5  -7   -0.36   12.15
  -1   4  -5    7.40    9.20
  -8   4  -4   35.32   12.19
  -3   4  -4  550.84   14.96
   4   1  -4  470.00   16.72
 -11   3  -3    7.75   15.61
  -1   3  -3 2659.12   29.70
  -3   3  -2  301.94   12.69
  -2   2  -1 3579.95   42.85
   5  -5  -1  111.48   11.07
   5 -10  -1    3.72   14.30
  -9   2   0  603.52   22.06
   4 -10   0   36.06   13.90
   2  -4   1 1092.19   20.37
   3  -7   1  107.30   11.45
   3  -8   1   11.27   10.13
   2 -11   1    8.89   16.01
   1  -5   2   61.69   10.22
   1 -10   2   65.73   14.72
  -6  -1   3 1506.34   31.63
  -1  -5   3 1708.47   22.36
  -1 -10   3   33.75   14.03
 -12  -3   4   45.96   12.55
  -4  -4   4    1.36    9.44
  -3 -10   4   43.62   13.56
 -11  -5   5    7.15   12.24
  -7  -5   5  179.09   12.49
 -12  -6   5   68.64   16.31
  -6  -6   5   25.90   10.68
  -6  -7   5   49.20   10.43
  -6  -8   5   26.53   12.12
  -6  -9   5  -20.37   14.44
  10   0 -12   40.35   20.33
  11  -2 -11  140.39   21.59
   1   5 -10   36.59   16.69
  10  -1 -10  280.70   20.49
  -2   5  -7   -2.00   14.49
   3   3  -6   32.50   13.14
   2   3  -5   -5.63   11.09
   5   1  -5  155.88   13.45
   6   0  -5    1.67   13.33
   9  -7  -5   70.42   19.75
   9  -8  -5   -7.29   20.01
   7  -5  -3  417.73   20.95
   6 -10  -2    9.65   22.49
  -5   2   0  703.72   24.18
   4  -6   0   17.27   12.89
   4  -9   0  117.03   17.78
 -13  -2   3    9.56   18.73
  -3  -6   4   13.05   12.30
  -3  -9   4    3.15   16.85
 -10  -5   5   16.57   16.43
  -8  -5   5  110.09   16.05
   5   4 -13   35.11   15.77
   7   3 -13   12.03   15.44
   2   5 -12  -14.46   16.34
   5   4 -12    3.46   13.97
   8   2 -12   12.52   13.79
   2   5 -11    9.25   14.01
   4   4 -10   63.29   12.49
   6   3 -10   71.18   10.81
   1   5  -9  405.13   15.15
   8   1  -9  105.34   11.80
   0   5  -8  123.71   11.46
   3   4  -8  231.65   12.70
   9  -1  -8   13.10   10.85
  -7   5  -7   18.31   14.74
  -1   5  -7   20.75   10.52
   2   4  -7  223.07   11.27
   4   3  -7  616.57   14.98
  -6   5  -6   38.13   12.30
  -5   5  -6   12.31   11.63
  -4   5  -6    4.04   10.36
  -3   5  -6   42.22   10.66
   1   4  -6    8.58    9.23
  -9   4  -4    0.62   14.27
  -2   4  -4   73.47    9.61
   1   3  -4   49.87    8.74
   8  -9  -4   15.41   15.71
  -6   4  -3   22.14   10.56
  -5   4  -3    4.84    8.73
   3   1  -3    4.40    9.71
 -10   3  -2   32.17   11.88
   0   2  -2  422.40   17.36
   6  -5  -2  247.01   13.39
   5  -9  -1  -13.73   12.05
   4  -7   0 1012.12   19.55
   4  -8   0   50.94   10.78
   2 -10   1    6.64   13.90
   1  -6   2  222.01   11.48
   1  -7   2  398.65   12.93
   1  -8   2   78.80   10.86
   1  -9   2   64.08   12.16
   0 -11   2  -14.03   15.93
  -4  -2   3  109.74   11.25
  -1  -6   3  104.88   10.23
  -1  -9   3  253.44   14.18
  -2 -11   3   12.23   15.44
  -6  -3   4    4.81    9.21
 -13  -4   4   37.89   15.59
  -3  -7   4   57.97   10.84
  -3  -8   4   27.08   10.50
  -4 -10   4   29.80   15.01
  -9  -5   5  135.59   12.18
 -11  -6   5  -10.62   13.69
  -8  -6   5   38.17   10.37
  -7  -6   5    1.26   10.30
 -11  -7   5   16.82   15.06
  -7  -7   5  107.99   13.14
  -7  -8   5   15.50   11.42
  -8  -9   5   -5.96   15.02
  -7  -9   5    6.94   13.68
   5  -1  -3  275.76   31.30
   9   1 -11   -5.74   17.04
   5   3  -8  671.95   17.91
   9  -2  -7   17.56   15.38
   6   1  -6  137.53   14.66
   0   4  -5  106.37   13.98
   6  -1  -4   69.53   14.78
   8  -6  -4   16.33   14.27
  -7   4  -3   25.97   14.57
   7  -9  -3   24.99   19.69
   6  -9  -2    6.65   19.63
   5  -6  -1   66.26   13.28
  -2   0   1    0.34   19.04
  -5   0   2 3337.44   75.42
 -10  -1   3   37.15   15.37
  -1  -7   3   23.62   13.78
  -1  -8   3    9.94   14.51
  -4  -5   4   19.17   12.64
 -10  -6   5   30.32   17.13
  -9  -6   5    4.25   17.06
  -8  -7   5   34.02   17.26
 -10  -8   5   61.86   22.61
  -8  -8   5    5.36   19.27
   3   5 -12   21.58   15.53
   7   3 -12   74.24   14.28
  11  -1 -12    8.78   15.82
   3   5 -11    3.05   14.09
   5   4 -11   42.51   11.85
   8   2 -11   22.55   11.63
   2   5 -10   31.73   12.80
   4   4  -9  725.83   16.02
   7   2  -9   62.88   11.34
   9   0  -9   -4.15   10.88
   1   5  -8   10.16   10.44
  -7   5  -6   -4.48   14.17
  -2   5  -6  166.75   12.24
   5   2  -6  790.11   17.42
   7   0  -6   22.74    9.54
  -5   5  -5   17.96   10.48
   4   2  -5  124.91   10.10
 -10   4  -4    7.42   15.93
   3   2  -4   89.97   10.12
   8  -7  -4   -0.68   12.92
   8  -8  -4   -3.09   14.04
  -8   4  -3    8.50   12.08
  -4   4  -3    3.47    9.26
   7  -6  -3  137.56   12.62
   7  -8  -3   47.95   12.66
   6  -6  -2   72.20   12.03
   6  -8  -2   -9.98   12.53
  -8   3  -1  300.79   15.25
  -7   3  -1   23.09    8.87
  -6   3  -1    9.34    9.44
 -12   2  -1    1.95   13.61
   4  -3  -1  171.40   12.64
   5  -7  -1  300.74   13.90
   5  -8  -1  144.52   11.48
 -10   2   0    2.58    9.97
   2  -5   1  320.12   13.04
   2  -9   1  108.50   12.89
   0  -4   2   36.52    8.75
   0 -10   2   -4.61   13.85
  -7  -1   3  108.34   12.47
  -3  -3   3 1127.71   20.94
  -2  -4   3   35.32    8.77
  -2 -10   3  -10.40   13.72
 -11  -3   4   17.18   12.10
  -7  -3   4  234.84   12.82
  -5  -4   4  110.86   10.57
  -4  -6   4   11.74    8.70
  -4  -8   4  103.21   10.65
  -4  -9   4   12.33   12.18
  -5 -10   4    9.31   13.82
 -10  -7   5   -6.16   14.15
  -9  -7   5   61.44   13.11
  -9  -8   5    8.84   13.86
  11  -4  -9    6.05   27.77
   7   3 -11   64.00   17.71
  10   0 -11  -10.36   20.21
   2   5  -9  207.93   16.88
   0   5  -7  122.77   15.86
  -6   5  -5  185.54   18.50
  -4   5  -5   43.20   14.58
   7  -7  -3   -1.30   14.29
  -2   3  -2  548.11   17.71
   3   0  -2 4238.10   77.02
   6  -7  -2  -11.62   14.87
   3 -10   0   18.38   19.56
   1 -11   1   -2.84   22.62
 -10  -3   4   26.10   14.63
  -4  -7   4   20.89   15.04
   9   2 -13   34.09   16.22
   4   5 -12    5.78   13.54
   6   4 -12  -21.84   14.20
  -1   6 -10   10.68   15.80
   3   5 -10   23.43   12.31
   5   4 -10   96.30   12.83
  -3   6  -9   54.39   15.15
  -2   6  -9   54.84   13.83
   6   3  -9   57.38   10.99
   3   4  -7    1.61    9.36
   6   2  -7  193.22   11.58
   7   1  -7  423.70   15.41
  -1   5  -6    2.13   10.28
   2   4  -6   97.37   10.19
  -7   5  -5   63.27   12.31
  -3   5  -5   -3.71   10.24
  -1   4  -4   -9.80    9.44
  -9   4  -3    9.49   11.59
  -3   4  -3    2.92    9.18
   0   3  -3    3.56    8.36
 -11   3  -2   17.85   14.66
  -5   3  -1  132.40   12.01
   3  -4   0  220.28   11.85
   1  -3   1  156.48   11.84
   2  -6   1   39.07    9.61
   2  -7   1   12.17    8.87
   2  -8   1   96.80   11.65
  -3  -1   2 5669.85   62.88
   0  -5   2  607.12   15.74
   0  -9   2   18.12   12.26
  -1 -11   2   48.49   15.78
  -2  -5   3   53.47    9.86
  -2  -8   3   53.79   10.49
  -2  -9   3   11.14   11.64
  -3 -10   3   -2.59   13.83
  -9  -3   4    1.07   10.49
  -8  -3   4  290.04   13.03
 -12  -4   4    2.22   14.05
  -6  -4   4   10.18    9.09
  -5  -5   4    6.66    9.36
  -5  -8   4   -0.58   11.96
  -5  -9   4   20.26   11.51
  -6 -10   4    6.20   15.60
 -11   1   1   -2.39   20.68
   8   3 -13  166.39   23.78
   8   2 -10   65.48   17.18
  -4   6  -8    4.57   19.56
  -3   6  -8  -10.23   19.38
   4   4  -8    9.61   14.78
  10  -5  -7   13.56   17.14
  -8   5  -5   39.01   19.64
   7  -1  -5  167.06   18.43
  -9   3  -1    0.46   14.18
   4 -10  -1   66.43   18.88
  -4   2   0  125.64   15.21
 -13   1   0    0.31   21.61
   3  -9   0   -0.89   16.86
  -1  -3   2 1089.90   23.08
   0  -8   2   -0.44   14.34
  -9  -1   3   19.66   12.34
  -8  -1   3  701.27   25.58
   8   3 -12   -8.69   14.12
   9   2 -12   25.08   13.69
  10   1 -12   10.21   13.85
   1   6 -11  -14.21   16.06
   4   5 -11   37.76   13.39
   6   4 -11   35.06   12.77
   0   6 -10  -17.91   14.02
   7   3 -10   43.43   12.59
   9   1 -10   47.28   12.82
  -1   6  -9    5.09   13.50
   0   6  -9   38.61   12.52
   3   5  -9    8.94   10.31
   5   4  -9   61.25   10.55
  -2   6  -8    6.24   11.90
   2   5  -8   41.36   10.99
  -5   6  -7   17.70   13.62
  -4   6  -7   21.43   11.89
   1   5  -7  703.07   16.15
   5   3  -7  188.28   11.79
   0   5  -6   37.89    9.16
   4   3  -6    3.49    9.50
  -2   5  -5  202.48   10.89
   1   4  -5  204.83   11.54
   3   3  -5   74.46    8.93
  -6   5  -4  118.49   11.58
   2   2  -3   30.47   10.03
   6 -10  -3   58.13   15.67
   2   1  -2    7.18   12.32
   5  -3  -2 1743.94   35.24
   5 -10  -2   -7.24   13.64
   3  -8   0    0.02   10.55
   2 -11   0   -8.53   15.54
   1 -10   1   71.97   12.84
   0 -11   1  109.67   16.88
  -2  -2   2  727.97   20.98
   0  -6   2   13.27    9.05
   0  -7   2    0.32    9.03
  -1 -10   2  207.32   15.39
  -2 -11   2  -12.90   16.45
 -12  -2   3   13.16   10.93
  -5  -2   3  751.30   19.83
  -3  -4   3 1298.06   20.28
  -2  -6   3  173.91   11.36
  -2  -7   3    7.14    8.47
  -3  -9   3   16.94   11.79
  -4 -10   3   66.94   14.26
 -11  -4   4    0.86   11.84
  -7  -4   4   -3.62    9.06
 -12  -5   4   11.07   13.93
  -6  -5   4   16.83    8.87
  -5  -6   4   -4.43    8.70
  -5  -7   4   -8.36   10.44
  -6  -8   4   47.19   12.41
  -7  -9   4   61.84   14.42
  -6  -9   4   25.45   13.01
 -13  -1   2   24.28   23.98
   1   6 -10   11.60   19.57
  -1   6  -8  164.77   17.59
   7   2  -8  368.08   18.10
  -3   6  -7   15.50   16.74
   8   0  -7   -0.75   12.46
  -5   5  -4   12.76   14.10
 -10   4  -3    7.76   19.69
  -2   4  -3   15.37   13.18
  -4   3  -1  155.90   13.47
   4  -9  -1   11.76   16.38
   3  -5   0  291.69   16.14
 -12  -6   4  112.41   22.19
  -8  -9   4   10.64   20.40
   5   5 -12   -6.87   15.79
   7   4 -12   -1.41   13.78
   2   6 -11   29.81   15.64
  11  -1 -11   15.55   14.53
   4   5 -10   76.10   12.50
   6   4 -10   18.89   12.41
   1   6  -9  130.60   13.80
   6   3  -8   11.17   10.80
   8   1  -8   29.70   11.51
  -6   6  -7   10.39   15.66
  -2   6  -7  197.45   13.96
  10  -6  -7   12.76   13.69
  10  -7  -7    1.17   13.17
  -1   5  -5   -9.24    9.09
  -8   5  -4   17.69   13.80
  -7   5  -4   -0.92   12.11
  -4   5  -4    1.12   10.49
   0   4  -4    0.76    9.36
   2   3  -4   14.13    8.09
  -8   4  -2    7.75   10.58
  -7   4  -2    4.79   10.43
  -6   4  -2   29.77    9.04
  -5   4  -2  211.70   12.23
   5  -9  -2   -2.73   11.72
 -10   3  -1   21.24   11.86
  -1   2  -1   63.83   13.26
   4  -4  -1 1172.15   23.30
   3 -11  -1  -10.35   15.83
   1  -1   0  916.05   36.25
   3  -6   0  122.39   10.71
   3  -7   0   72.25   11.12
   2 -10   0   69.54   13.59
   0  -2   1 1239.92   27.89
   1  -4   1  195.75   11.15
   1  -9   1   99.13   12.86
  -1  -9   2   -8.01   12.16
  -2 -10   2  155.82   15.02
  -3 -11   2   31.34   15.15
 -13  -3   3   19.54   13.55
  -4  -3   3  226.82   11.65
  -3  -5   3  179.00   11.14
  -3  -8   3    2.73   10.11
  -4  -9   3   23.56   11.97
  -5 -10   3   64.99   13.84
 -10  -4   4    2.54    9.66
  -9  -4   4  138.15   12.02
  -8  -4   4    0.37   10.43
 -11  -5   4   -2.36   11.56
  -7  -5   4   68.25   11.17
 -11  -6   4   78.19   14.11
  -6  -6   4   40.10   10.99
 -11  -7   4   -1.68   16.49
  -7  -7   4   45.79   12.01
  -6  -7   4   -7.23   10.81
 -10  -8   4   87.20   15.93
  -9  -8   4   18.58   13.92
  -8  -8   4   -5.15   13.97
  -7  -8   4   15.89   11.85
   0   0   0    0.00    0.00
_computing_structure_solution     'SHELXT 2014/5 (Sheldrick, 2014)'
;
_shelx_hkl_checksum     94896
_shelx_res_file
;
    ipds3506.res created by SHELXL-2014/7
TITL ipds3506_a.res in P2(1)/c
REM Old TITL IPDS3506 STOE IPDS MEASUREMENT
REM SHELXT solution in P2(1)/c
REM R1 0.172, Rweak 0.011, Alpha 0.028, Orientation a'=c, b'=-b, c'=a
REM Formula found by SHELXT: C13 N O2
CELL 0.71073 11.7356 9.2401 11.397 90 113.148 90
ZERR 4 0.0014 0.0008 0.0014 0 0.014 0
LATT 1
SYMM -X,0.5+Y,0.5-Z
SFAC C H N O
UNIT 52 60 4 8
EQIV $1 +X,1.5-Y,-0.5+Z
L.S. 15
PLAN  1
SIZE 0.33 0.15 0.12
TEMP -60.15
HTAB N O1
HTAB C6 O2_$1
CONF
HTAB
list 4
MORE -1
BOND $H
fmap 2
acta
REM <olex2.extras>
REM <HklSrc "%.\\ipds3506.hkl">
REM </olex2.extras>
WGHT    0.046900
FVAR       1.02710
C1    1    0.290318    0.483731    1.162121    11.00000    0.04671    0.04755 =
         0.02770    0.00316    0.01964   -0.00324
AFIX 137
H1    2    0.233439    0.413552    1.172356    11.00000   -1.50000
H2    2    0.271845    0.578988    1.185842    11.00000   -1.50000
H3    2    0.374677    0.457406    1.216485    11.00000   -1.50000
AFIX   0
C2    1    0.276287    0.485674    1.024517    11.00000    0.02665    0.03446 =
         0.02310    0.00196    0.00866    0.00343
C3    1    0.348376    0.583548    0.980504    11.00000    0.02474    0.02768 =
         0.01733    0.00201    0.00628    0.00444
C4    1    0.430343    0.696249    1.061143    11.00000    0.02707    0.02766 =
         0.02203   -0.00015    0.00682    0.00664
C5    1    0.499183    0.794278    1.005195    11.00000    0.05275    0.03242 =
         0.03285   -0.00551    0.01352   -0.01319
AFIX 137
H4    2    0.440479    0.841274    0.929446    11.00000   -1.50000
H5    2    0.557095    0.737423    0.982676    11.00000   -1.50000
H6    2    0.544153    0.867045    1.067561    11.00000   -1.50000
AFIX   0
C6    1    0.343630    0.566576    0.856231    11.00000    0.02460    0.02260 =
         0.02342    0.00392    0.00664    0.00205
AFIX  43
H7    2    0.394905    0.627749    0.832422    11.00000   -1.20000
AFIX   0
C7    1    0.278774    0.459555    0.643535    11.00000    0.03719    0.03189 =
         0.01943   -0.00291    0.01043    0.00199
AFIX  23
H9    2    0.267665    0.357341    0.618644    11.00000   -1.20000
H10   2    0.361010    0.489023    0.649243    11.00000   -1.20000
AFIX   0
C8    1    0.181607    0.548143    0.539779    11.00000    0.02527    0.02528 =
         0.01966   -0.00242    0.00866   -0.00455
C9    1    0.158943    0.517388    0.412903    11.00000    0.03644    0.03350 =
         0.02300   -0.00219    0.01254    0.00260
AFIX  43
H11   2    0.201714    0.441199    0.393512    11.00000   -1.20000
AFIX   0
C10   1    0.074069    0.597912    0.315121    11.00000    0.04233    0.04353 =
         0.01860    0.00060    0.01052   -0.00203
AFIX  43
H12   2    0.058815    0.575431    0.229815    11.00000   -1.20000
AFIX   0
C11   1    0.011791    0.711017    0.342388    11.00000    0.03453    0.03584 =
         0.03106    0.00895    0.00492    0.00053
AFIX  43
H13   2   -0.044432    0.767012    0.275950    11.00000   -1.20000
AFIX   0
C12   1    0.032452    0.741838    0.468287    11.00000    0.03779    0.03759 =
         0.03885   -0.00346    0.01072    0.01062
AFIX  43
H14   2   -0.010792    0.817778    0.487327    11.00000   -1.20000
AFIX   0
C13   1    0.117036    0.660353    0.565940    11.00000    0.03449    0.03828 =
         0.02395   -0.00757    0.00921    0.00193
AFIX  43
H15   2    0.130719    0.681607    0.651089    11.00000   -1.20000
AFIX   0
N     3    0.274862    0.473936    0.769618    11.00000    0.03511    0.03174 =
         0.01837   -0.00074    0.00874   -0.00589
AFIX  43
H8    2    0.224518    0.418438    0.788360    11.00000   -1.20000
AFIX   0
O1    4    0.203695    0.396101    0.951124    11.00000    0.04683    0.05594 =
         0.02853   -0.00364    0.01454   -0.02215
O2    4    0.445888    0.715364    1.173670    11.00000    0.04639    0.05354 =
         0.02318   -0.01151    0.01109   -0.00823
HKLF 4
REM  ipds3506_a.res in P2(1)/c
REM R1 =  0.0410 for    1414 Fo > 4sig(Fo)  and  0.0746 for all    2159 data
REM    147 parameters refined using      0 restraints
END
WGHT      0.0469      0.0000
REM Instructions for potential hydrogen bonds
HTAB C6 O2_$1
HTAB N O1
REM Highest difference peak  0.183,  deepest hole -0.170,  1-sigma level  0.037
Q1    1   0.3420  0.5204  1.0172  11.00000  0.05    0.18
;
_shelx_res_checksum     20421
data_2
_audit_creation_method     'SHELXL-2018/3'
_chemical_name_systematic
;
3-[(<i>tert</i>-Butylamino)methylidene]pentan-2,4-dione
;
_chemical_name_common     ?
_chemical_formula_moiety     'C10 H17 N O2'
_chemical_formula_sum     'C10 H17 N O2'
_chemical_formula_iupac     'C10 H17 N O2'
_chemical_formula_weight     183.24
_chemical_melting_point     ?
_space_group_crystal_system     monoclinic
_space_group_name_H-M_alt     'P 21/c'
_space_group_name_Hall     '-P 2ybc'
loop_
    _space_group_symop_operation_xyz
    'x, y, z'
    '-x, y+1/2, -z+1/2'
    '-x, -y, -z'
    'x, -y-1/2, z-1/2'
_cell_length_a     9.8226(7)
_cell_length_b     9.8323(6)
_cell_length_c     11.2700(8)
_cell_angle_alpha     90
_cell_angle_beta     108.171(5)
_cell_angle_gamma     90
_cell_volume     1034.16(12)
_cell_formula_units_Z     4
_cell_measurement_reflns_used     2011
_cell_measurement_theta_min     3.74
_cell_measurement_theta_max     29.48
_cell_measurement_temperature     170(2)
_exptl_crystal_description     block
_exptl_crystal_colour     colourless
_exptl_crystal_size_max     0.320
_exptl_crystal_size_mid     0.280
_exptl_crystal_size_min     0.210
_exptl_crystal_density_diffrn     1.177
_exptl_crystal_density_meas     ?
_exptl_crystal_density_method     ?
_exptl_crystal_F_000     400
_exptl_absorpt_coefficient_mu     0.081
_exptl_absorpt_correction_type     none
_exptl_absorpt_process_details     ?
_exptl_absorpt_correction_T_min     ?
_exptl_absorpt_correction_T_max     ?
_diffrn_ambient_temperature     170(2)
_diffrn_source     ?
_diffrn_radiation_type     MoK\a
_diffrn_radiation_wavelength     0.71073
_diffrn_measurement_device_type     'STOE IPDS 2'
_diffrn_measurement_method     'rotation'
_diffrn_detector_area_resol_mean     ?
_diffrn_reflns_number     7337
_diffrn_reflns_av_R_equivalents     0.0331
_diffrn_reflns_av_unetI/netI     0.0291
_diffrn_reflns_theta_min     2.813
_diffrn_reflns_theta_max     29.142
_diffrn_reflns_theta_full     25.242
_diffrn_measured_fraction_theta_max     0.994
_diffrn_measured_fraction_theta_full     0.994
_diffrn_reflns_limit_h_min     -13
_diffrn_reflns_limit_h_max     13
_diffrn_reflns_limit_k_min     -13
_diffrn_reflns_limit_k_max     13
_diffrn_reflns_limit_l_min     -11
_diffrn_reflns_limit_l_max     15
_refine_special_details     ?
_reflns_number_total     2774
_reflns_number_gt     2126
_reflns_threshold_expression     'I > 2\s(I)'
_refine_ls_structure_factor_coef     Fsqd
_refine_ls_matrix_type     full
_refine_ls_R_factor_all     0.0520
_refine_ls_R_factor_gt     0.0361
_refine_ls_wR_factor_gt     0.0963
_refine_ls_wR_factor_ref     0.1041
_refine_ls_goodness_of_fit_ref     1.029
_refine_ls_restrained_S_all     1.029
_refine_ls_number_reflns     2774
_refine_ls_number_parameters     123
_refine_ls_number_restraints     0
_refine_ls_hydrogen_treatment     constr
_refine_ls_weighting_scheme     calc
_refine_ls_weighting_details
              'w=1/[\s^2^(Fo^2^)+(0.0562P)^2^+0.1178P] where P=(Fo^2^+2Fc^2^)/3'
_atom_sites_solution_hydrogens     geom
_atom_sites_solution_primary     iterative
_atom_sites_solution_secondary     ?
_refine_ls_shift/su_max     0.000
_refine_ls_shift/su_mean     0.000
_refine_diff_density_max     0.296
_refine_diff_density_min     -0.136
_refine_ls_extinction_method     none
_refine_ls_extinction_coef     .
loop_
    _atom_type_symbol
    _atom_type_description
    _atom_type_scat_dispersion_real
    _atom_type_scat_dispersion_imag
    _atom_type_scat_source
    'C' 'C' 0.0033 0.0016
                         'International Tables Vol C Tables 4.2.6.8 and 6.1.1.4'
    'H' 'H' 0.0000 0.0000
                         'International Tables Vol C Tables 4.2.6.8 and 6.1.1.4'
    'N' 'N' 0.0061 0.0033
                         'International Tables Vol C Tables 4.2.6.8 and 6.1.1.4'
    'O' 'O' 0.0106 0.0060
                         'International Tables Vol C Tables 4.2.6.8 and 6.1.1.4'
_computing_data_collection
;
X-Area WinXpose (Stoe, 2016)
;
_computing_cell_refinement
;
X-Area Recipe (Stoe, 2015)
;
_computing_data_reduction
;
X-Area (Stoe, 2016)
;
_computing_structure_solution
;
<i>SHELXT</i> (Sheldrick, 2015a)
;
_computing_structure_refinement
;
SHELXL (Sheldrick, 2015b)
;
_computing_molecular_graphics
;
DIAMOND (Brandenburg, 2019)
;
_computing_publication_material
;
Olex2 (Dolomanov <i>et al.</i>,  2009)
;
loop_
    _atom_site_type_symbol
    _atom_site_label
    _atom_site_fract_x
    _atom_site_fract_y
    _atom_site_fract_z
    _atom_site_U_iso_or_equiv
    _atom_site_adp_type
    _atom_site_calc_flag
    _atom_site_occupancy
    _atom_site_disorder_assembly
    _atom_site_disorder_group
    C C1 0.83575(10) 0.46662(12) 0.88153(11) 0.0344(2) Uani d 1 . .
    H H1 0.8632 0.4892 0.9706 0.052 Uiso calc 1 . .
    H H2 0.8823 0.5299 0.8392 0.052 Uiso calc 1 . .
    H H3 0.8660 0.3735 0.8715 0.052 Uiso calc 1 . .
    C C2 0.67575(9) 0.47771(10) 0.82522(10) 0.0268(2) Uani d 1 . .
    C C3 0.60104(9) 0.41294(10) 0.70726(9) 0.0247(2) Uani d 1 . .
    C C4 0.67422(10) 0.36658(10) 0.62027(10) 0.0274(2) Uani d 1 . .
    C C5 0.59161(12) 0.28835(12) 0.50456(10) 0.0351(2) Uani d 1 . .
    H H4 0.5154 0.3460 0.4516 0.053 Uiso calc 1 . .
    H H5 0.5493 0.2070 0.5290 0.053 Uiso calc 1 . .
    H H6 0.6567 0.2614 0.4582 0.053 Uiso calc 1 . .
    C C6 0.45217(10) 0.39420(10) 0.67456(9) 0.0245(2) Uani d 1 . .
    H H7 0.4075 0.3445 0.6003 0.029 Uiso calc 1 . .
    C C7 0.21415(9) 0.41512(10) 0.71095(9) 0.0242(2) Uani d 1 . .
    C C8 0.14674(10) 0.35776(12) 0.58053(9) 0.0305(2) Uani d 1 . .
    H H9 0.1901 0.2694 0.5740 0.046 Uiso calc 1 . .
    H H10 0.1632 0.4206 0.5189 0.046 Uiso calc 1 . .
    H H11 0.0435 0.3463 0.5647 0.046 Uiso calc 1 . .
    C C9 0.14777(11) 0.55234(11) 0.72323(12) 0.0355(2) Uani d 1 . .
    H H12 0.0449 0.5409 0.7097 0.053 Uiso calc 1 . .
    H H13 0.1622 0.6154 0.6609 0.053 Uiso calc 1 . .
    H H14 0.1935 0.5891 0.8071 0.053 Uiso calc 1 . .
    C C10 0.19622(11) 0.31624(12) 0.80911(10) 0.0324(2) Uani d 1 . .
    H H15 0.0940 0.3027 0.7973 0.049 Uiso calc 1 . .
    H H16 0.2428 0.3535 0.8926 0.049 Uiso calc 1 . .
    H H17 0.2403 0.2289 0.8006 0.049 Uiso calc 1 . .
    N N 0.36968(8) 0.43920(9) 0.73734(8) 0.02652(19) Uani d 1 . .
    H H8 0.4115 0.4898 0.8030 0.032 Uiso calc 1 . .
    O O1 0.60963(7) 0.53863(9) 0.88675(8) 0.0377(2) Uani d 1 . .
    O O2 0.80125(8) 0.39082(10) 0.63547(8) 0.0414(2) Uani d 1 . .
loop_
    _atom_site_aniso_label
    _atom_site_aniso_U_11
    _atom_site_aniso_U_22
    _atom_site_aniso_U_33
    _atom_site_aniso_U_12
    _atom_site_aniso_U_13
    _atom_site_aniso_U_23
    C1 0.0207(4) 0.0420(6) 0.0379(6) -0.0005(4) 0.0056(4) -0.0040(5)
    C2 0.0207(4) 0.0270(5) 0.0328(5) -0.0015(3) 0.0084(4) -0.0005(4)
    C3 0.0202(4) 0.0253(4) 0.0296(5) -0.0003(3) 0.0092(3) 0.0014(4)
    C4 0.0250(4) 0.0272(5) 0.0326(5) 0.0005(4) 0.0126(4) 0.0039(4)
    C5 0.0353(5) 0.0404(6) 0.0342(6) -0.0024(4) 0.0174(4) -0.0044(4)
    C6 0.0217(4) 0.0265(4) 0.0255(4) -0.0005(3) 0.0078(3) 0.0008(4)
    C7 0.0172(4) 0.0296(4) 0.0259(5) -0.0008(3) 0.0068(3) -0.0009(4)
    C8 0.0230(4) 0.0421(6) 0.0250(5) -0.0027(4) 0.0056(4) -0.0015(4)
    C9 0.0263(5) 0.0335(5) 0.0477(7) 0.0026(4) 0.0131(4) -0.0034(5)
    C10 0.0310(5) 0.0387(6) 0.0288(5) -0.0018(4) 0.0109(4) 0.0020(4)
    N 0.0177(3) 0.0336(4) 0.0279(4) -0.0015(3) 0.0065(3) -0.0055(3)
    O1 0.0239(3) 0.0462(5) 0.0420(5) -0.0017(3) 0.0089(3) -0.0172(4)
    O2 0.0270(4) 0.0555(5) 0.0479(5) -0.0069(3) 0.0207(3) -0.0060(4)
_geom_special_details
;
 All esds (except the esd in the dihedral angle between two l.s. planes)
 are estimated using the full covariance matrix.  The cell esds are taken
 into account individually in the estimation of esds in distances, angles
 and torsion angles; correlations between esds in cell parameters are only
 used when they are defined by crystal symmetry.  An approximate (isotropic)
 treatment of cell esds is used for estimating esds involving l.s. planes.
;
loop_
    _geom_bond_atom_site_label_1
    _geom_bond_atom_site_label_2
    _geom_bond_site_symmetry_2
    _geom_bond_distance
    _geom_bond_publ_flag
    C1 C2 . 1.5042(13) y
    C1 H1 . 0.9800 ?
    C1 H2 . 0.9800 ?
    C1 H3 . 0.9800 ?
    C2 O1 . 1.2419(12) y
    C2 C3 . 1.4502(14) y
    C3 C6 . 1.4043(12) y
    C3 C4 . 1.4578(13) y
    C4 O2 . 1.2287(12) y
    C4 C5 . 1.5135(15) y
    C5 H4 . 0.9800 ?
    C5 H5 . 0.9800 ?
    C5 H6 . 0.9800 ?
    C6 N . 1.3079(12) no
    C6 H7 . 0.9500 ?
    C7 N . 1.4815(11) no
    C7 C8 . 1.5197(14) y
    C7 C9 . 1.5235(14) y
    C7 C10 . 1.5237(14) y
    C8 H9 . 0.9800 ?
    C8 H10 . 0.9800 ?
    C8 H11 . 0.9800 ?
    C9 H12 . 0.9800 ?
    C9 H13 . 0.9800 ?
    C9 H14 . 0.9800 ?
    C10 H15 . 0.9800 ?
    C10 H16 . 0.9800 ?
    C10 H17 . 0.9800 ?
    N H8 . 0.8800 ?
loop_
    _geom_angle_atom_site_label_1
    _geom_angle_atom_site_label_2
    _geom_angle_atom_site_label_3
    _geom_angle_site_symmetry_1
    _geom_angle_site_symmetry_3
    _geom_angle
    _geom_angle_publ_flag
    C2 C1 H1 . . 109.5 ?
    C2 C1 H2 . . 109.5 ?
    H1 C1 H2 . . 109.5 ?
    C2 C1 H3 . . 109.5 ?
    H1 C1 H3 . . 109.5 ?
    H2 C1 H3 . . 109.5 ?
    O1 C2 C3 . . 121.36(8) ?
    O1 C2 C1 . . 117.32(9) ?
    C3 C2 C1 . . 121.22(8) ?
    C6 C3 C2 . . 119.08(8) ?
    C6 C3 C4 . . 118.29(9) ?
    C2 C3 C4 . . 122.63(8) ?
    O2 C4 C3 . . 122.54(10) ?
    O2 C4 C5 . . 117.84(9) ?
    C3 C4 C5 . . 119.61(8) ?
    C4 C5 H4 . . 109.5 ?
    C4 C5 H5 . . 109.5 ?
    H4 C5 H5 . . 109.5 ?
    C4 C5 H6 . . 109.5 ?
    H4 C5 H6 . . 109.5 ?
    H5 C5 H6 . . 109.5 ?
    N C6 C3 . . 125.72(9) ?
    N C6 H7 . . 117.1 ?
    C3 C6 H7 . . 117.1 ?
    N C7 C8 . . 111.38(8) ?
    N C7 C9 . . 106.50(8) ?
    C8 C7 C9 . . 110.29(8) ?
    N C7 C10 . . 107.56(8) ?
    C8 C7 C10 . . 110.56(8) ?
    C9 C7 C10 . . 110.45(8) ?
    C7 C8 H9 . . 109.5 ?
    C7 C8 H10 . . 109.5 ?
    H9 C8 H10 . . 109.5 ?
    C7 C8 H11 . . 109.5 ?
    H9 C8 H11 . . 109.5 ?
    H10 C8 H11 . . 109.5 ?
    C7 C9 H12 . . 109.5 ?
    C7 C9 H13 . . 109.5 ?
    H12 C9 H13 . . 109.5 ?
    C7 C9 H14 . . 109.5 ?
    H12 C9 H14 . . 109.5 ?
    H13 C9 H14 . . 109.5 ?
    C7 C10 H15 . . 109.5 ?
    C7 C10 H16 . . 109.5 ?
    H15 C10 H16 . . 109.5 ?
    C7 C10 H17 . . 109.5 ?
    H15 C10 H17 . . 109.5 ?
    H16 C10 H17 . . 109.5 ?
    C6 N C7 . . 127.69(8) ?
    C6 N H8 . . 116.2 ?
    C7 N H8 . . 116.2 ?
loop_
    _geom_torsion_atom_site_label_1
    _geom_torsion_atom_site_label_2
    _geom_torsion_atom_site_label_3
    _geom_torsion_atom_site_label_4
    _geom_torsion_site_symmetry_1
    _geom_torsion_site_symmetry_2
    _geom_torsion_site_symmetry_3
    _geom_torsion_site_symmetry_4
    _geom_torsion
    _geom_torsion_publ_flag
    O1 C2 C3 C6 . . . . -13.30(15) ?
    C1 C2 C3 C6 . . . . 163.02(9) ?
    O1 C2 C3 C4 . . . . 166.44(10) ?
    C1 C2 C3 C4 . . . . -17.25(15) ?
    C6 C3 C4 O2 . . . . 172.63(10) ?
    C2 C3 C4 O2 . . . . -7.11(15) ?
    C6 C3 C4 C5 . . . . -5.85(14) ?
    C2 C3 C4 C5 . . . . 174.41(9) ?
    C2 C3 C6 N . . . . 5.34(15) ?
    C4 C3 C6 N . . . . -174.40(9) ?
    C3 C6 N C7 . . . . -175.98(9) ?
    C8 C7 N C6 . . . . -14.03(14) y
    C9 C7 N C6 . . . . -134.31(11) y
    C10 C7 N C6 . . . . 107.27(11) y
loop_
    _geom_hbond_atom_site_label_d
    _geom_hbond_atom_site_label_h
    _geom_hbond_atom_site_label_a
    _geom_hbond_site_symmetry_d
    _geom_hbond_site_symmetry_h
    _geom_hbond_site_symmetry_a
    _geom_hbond_distance_dh
    _geom_hbond_distance_ha
    _geom_hbond_distance_da
    _geom_hbond_angle_dha
    _geom_hbond_publ_flag
    N H8 O1 . ? . 0.90(2) 1.902(19) 2.6322(16) 136.4(15) y
    C5 H4 O1 . . 2_656 0.97(2) 2.69(2) 3.630(2) 163.2(16) y
    C8 H11 O2 . . 3_656 0.981(19) 2.67(2) 3.642(2) 173.5(14) y
_shelx_space_group_comment
;
The symmetry employed for this shelxl refinement is uniquely defined
by the following loop, which should always be used as a source of
symmetry information in preference to the above space-group names.
They are only intended as comments.
;
_shelx_estimated_absorpt_T_min     0.974
_shelx_estimated_absorpt_T_max     0.983
_shelx_hkl_file
;
  -6   5  12   17.64    2.06   3 0.75263-0.96173 0.43710-0.07446 0.70257-0.04910
  -6   5  13   -0.78    2.52   3 0.75333-0.94008 0.44048-0.08226 0.69890 0.02149
  -6   6  11   22.28    1.84   3 0.75137-0.98130 0.43124 0.00169 0.70887-0.12289
  -6   6  12    1.26    2.05   2 0.75382-0.96218 0.44286-0.01237 0.69629-0.04121
  -6   6  13   18.87    2.39   2 0.75394-0.94199 0.44346-0.01258 0.69563 0.02520
  -6   7  12   10.16    2.06   3 0.75303-0.96166 0.43899 0.06588 0.70052-0.04667
  -5   1  11    6.77    2.47   3 0.75338-0.90680 0.44072-0.36877 0.69863-0.08840
  -5   1  12    2.66    2.95   2 0.75406-0.88613 0.44406-0.37441 0.69497-0.01657
  -5   1  13   70.05    3.78   2 0.75393-0.86552 0.44344-0.37302 0.69565 0.04795
  -5   1  14   40.34    3.75   3 0.75291-0.84439 0.43844-0.36525 0.70112 0.10928
  -5   2   9   -0.17    1.84   3 0.75422-0.94952 0.44489-0.30202 0.69405-0.21498
  -5   2  15   22.91    3.15   2 0.75561-0.82502 0.45210-0.31053 0.68599 0.19155
  -5   4   7    5.85    1.25   3 0.75199-0.98789 0.43411-0.14496 0.70581-0.36061
  -4  -1  11   57.37    3.33   2 0.75386-0.83073 0.44306-0.51679 0.69607-0.06217
  -4  -1  12    4.94    3.42   2 0.75423-0.80881 0.44493-0.52087 0.69400 0.00741
  -4  -1  13  241.47    4.69   3 0.75373-0.78956 0.44240-0.51552 0.69679 0.07033
  -4   0   8   15.76    2.27   2 0.75467-0.89330 0.44716-0.44891 0.69152-0.25568
  -3  -2   9  497.79    3.62   2 0.75540-0.79693 0.45102-0.59728 0.68721-0.16211
  -3  -2  14    0.72    3.52   2 0.75513-0.69159 0.44957-0.59816 0.68883 0.16917
  -3  -2  15    0.91    4.48   3 0.75347-0.66946 0.44115-0.58684 0.69816 0.22415
  -3   0   5    0.02    1.71   2 0.75439-0.87871 0.44576-0.44712 0.69308-0.43296
  -3   1   4  656.88    2.04   3 0.75353-0.89887 0.44142-0.36915 0.69787-0.50467
  -3  11   4  161.79    2.42   3 0.75089-0.89606 0.42911 0.36630 0.71114-0.51733
  -2  -3   8  671.30    3.93   2 0.75560-0.74164 0.45210-0.67024 0.68599-0.20367
  -2  -3  14    1.92    3.50   2 0.75574-0.61591 0.45282-0.67359 0.68517 0.19626
  -2  -1   4 1385.54    3.56   2 0.75437-0.82344 0.44562-0.51838 0.69324-0.47607
  -2   0   3   -0.99    1.00   2 0.75523-0.84488 0.45011-0.45064 0.68823-0.53739
  -2   9   1   21.15    1.77   2 0.75481-0.88719 0.44791 0.20209 0.69069-0.67050
  -2  11   2   37.45    2.36   3 0.75390-0.86477 0.44328 0.35166 0.69583-0.60995
  -1  -4  14   49.25    4.22   2 0.75492-0.53939 0.44848-0.73956 0.69005 0.21445
  -1  -3   5  458.11    2.72   2 0.75506-0.72725 0.44921-0.66656 0.68924-0.38256
  -1  10   0   43.08    2.46   2 0.75415-0.83073 0.44453 0.27815 0.69444-0.71694
  -1  13   2    1.69    3.15   3 0.75367-0.78941 0.44215 0.49745 0.69707-0.58756
   0  -5   8   10.41    2.99   2 0.75432-0.58785 0.44537-0.80875 0.69352-0.16333
   0  -5  12    3.52    3.01   2 0.75560-0.50473 0.45210-0.81652 0.68599 0.10897
   0  -5  13   46.75    5.14   2 0.75427-0.48335 0.44515-0.80833 0.69376 0.16872
   0  -4   5   10.36    1.83   2 0.75560-0.65162 0.45210-0.74141 0.68599-0.35577
   0  -3   3  519.07    2.83   3 0.75342-0.69183 0.44092-0.65709 0.69842-0.50026
   0   6  -2  623.53    2.95   2 0.75492-0.79705 0.44848-0.01470 0.69005-0.82204
   0   7  -2  800.00    3.59   2 0.75537-0.79760 0.45084 0.05529 0.68741-0.81925
   1  -5   5  141.07    2.87   3 0.75292-0.57422 0.43848-0.79958 0.70108-0.34642
   1  -4   3  752.20    3.24   3 0.75321-0.61570 0.43986-0.72846 0.69958-0.47759
   1   5  -3  185.88    2.05   2 0.75530-0.74199 0.45047-0.08883 0.68782-0.86264
   1   6  -3  854.31    4.08   2 0.75410-0.74041 0.44426-0.01043 0.69474-0.86932
   1   7  -3  180.33    3.02   2 0.75463-0.74150 0.44696 0.05954 0.69175-0.86606
   1  11  -2   12.57    2.57   2 0.75540-0.72245 0.45102 0.34486 0.68721-0.79445
   2  -6   6   30.82    2.77   3 0.75284-0.47753 0.43808-0.87135 0.70151-0.25643
   2   6  -4  352.23    2.90   2 0.75544-0.68696 0.45120-0.01683 0.68700-0.90439
   2   7  -4    9.99    2.11   2 0.75574-0.68810 0.45282 0.05436 0.68517-0.90194
   2  11  -3  155.63    3.26   2 0.75571-0.66685 0.45264 0.34338 0.68537-0.83612
   3   2  -4  297.21    2.61   2 0.75444-0.60957 0.44599-0.30063 0.69283-0.88702
   3  10  -4   18.09    3.49   3 0.75319-0.60770 0.43976 0.28340 0.69968-0.89422
   4  -7   7    2.10    3.46   2 0.75432-0.30251 0.44537-0.95210 0.69352-0.13745
   4  -7   8    3.48    3.07   2 0.75554-0.28265 0.45174-0.95890 0.68639-0.06368
   4  -7   9    8.98    3.09   2 0.75584-0.26204 0.45336-0.96078 0.68456 0.00460
   4  -7  10   -1.59    3.37   2 0.75544-0.24072 0.45120-0.95875 0.68700 0.06857
   4  -6   3   10.75    1.84   3 0.75306-0.38666 0.43913-0.87128 0.70037-0.40797
   4   3  -5  407.30    3.26   3 0.75340-0.55209 0.44080-0.22413 0.69855-0.93520
   4   9  -5   54.12    3.54   3 0.75289-0.55161 0.43836 0.21197 0.70121-0.93838
   4  10  -5    1.42    2.79   2 0.75594-0.55765 0.45390 0.27127 0.68394-0.91913
   4  12  -4    5.19    4.04   2 0.75423-0.53408 0.44490 0.42260 0.69403-0.86208
   5  -7   5   24.32    2.82   3 0.75351-0.26979 0.44134-0.94747 0.69796-0.24760
   5  -6   2  332.19    2.44   3 0.75225-0.33101 0.43533-0.86882 0.70449-0.45328
   5   1  -5    1.77    1.33   2 0.75492-0.47897 0.44848-0.37387 0.69005-0.90403
   5   4  -6   64.71    2.13   2 0.75594-0.50072 0.45390-0.16328 0.68394-0.96381
   5   5  -6   39.91    2.98   3 0.75379-0.49870 0.44272-0.08198 0.69644-0.97534
   5   6  -6    1.23    2.92   3 0.75341-0.49766 0.44084-0.00501 0.69850-0.97925
   5   7  -6    7.38    3.07   3 0.75362-0.49733 0.44186 0.06380 0.69739-0.97709
   5   8  -6    0.50    2.44   2 0.75492-0.50107 0.44848 0.13261 0.69005-0.96871
   5  11  -5    7.42    4.83   3 0.75322-0.47618 0.43992 0.35535 0.69951-0.91259
   6  -7   4   17.24    2.44   2 0.75369-0.21405 0.44222-0.94785 0.69699-0.29134
   6   0  -5   -2.85    1.71   3 0.75359-0.40062 0.44173-0.44051 0.69753-0.88834
   6   2  -6   86.07    2.03   2 0.75564-0.42427 0.45228-0.30617 0.68578-0.94205
   6  10  -6   27.84    4.62   3 0.75387-0.42228 0.44313 0.28049 0.69599-0.95058
   7  -5  -1    1.00    0.82   4 0.74942-0.23696 0.42268-0.78389 0.71790-0.61936
   7   1  -6    8.30    2.14   2 0.75411-0.34606 0.44431-0.37052 0.69468-0.92695
   7   4  -7  132.06    2.61   2 0.75557-0.36876 0.45192-0.16076 0.68619-0.98488
   7   5  -7   71.26    3.65   3 0.75370-0.36589 0.44230-0.08108 0.69691-0.99499
   7   6  -7  258.18    4.42   3 0.75317-0.36502 0.43970-0.00632 0.69975-0.99837
   7   7  -7   98.02    4.11   3 0.75344-0.36498 0.44097 0.06464 0.69836-0.99624
   7   8  -7   58.96    3.32   2 0.75478-0.36889 0.44776 0.13250 0.69086-0.98909
   7  11  -6   28.81    4.83   3 0.75301-0.34403 0.43891 0.35685 0.70061-0.93238
   8  -7   3    2.68    2.27   2 0.75427-0.08074 0.44510-0.95148 0.69381-0.30753
   8   3  -7  614.25    4.42   3 0.75308-0.28882 0.43927-0.22256 0.70022-0.97484
   8   9  -7    8.44    4.18   3 0.75276-0.28857 0.43772 0.21348 0.70191-0.97676
   8  10  -7   54.61    4.15   2 0.75540-0.29396 0.45102 0.27418 0.68721-0.96160
   9  -6   0   -1.39    1.26   5 0.74723-0.05870 0.41359-0.85111 0.72726-0.51420
   9   2  -7    4.83    2.49   3 0.75300-0.21263 0.43887-0.29417 0.70066-0.95173
  10  -6   0   14.73    1.32   3 0.75194 0.00947 0.43386-0.86832 0.70607-0.46845
  10  -2  -5   37.08    1.56   3 0.75254-0.09516 0.43666-0.58078 0.70306-0.79800
  10   5  -8   89.09    3.21   2 0.75489-0.15991 0.44830-0.08382 0.69025-0.98445
  10   6  -8    4.19    3.91   2 0.75428-0.16062 0.44520-0.00702 0.69370-0.98790
  10   7  -8    8.53    4.37   2 0.75453-0.16130 0.44645 0.06361 0.69232-0.98607
  10   8  -8   36.09    4.12   2 0.75560-0.16195 0.45210 0.12885 0.68599-0.98008
  11  -6   0    1.33    1.38   4 0.74816 0.09129 0.41739-0.85068 0.72337-0.46363
  11   1  -7  111.84    2.91   3 0.75382-0.06156 0.44286-0.36990 0.69629-0.90014
  11   4  -8    9.14    3.66   2 0.75464-0.08456 0.44704-0.15441 0.69166-0.96176
  11   5  -8   64.28    4.44   3 0.75311-0.08123 0.43939-0.07793 0.70009-0.96950
  11   6  -8    0.20    4.10   3 0.75324-0.08041 0.44001-0.00258 0.69941-0.97219
  12  -2  -5   37.97    1.89   3 0.75071 0.05938 0.42828-0.57252 0.71202-0.75864
  12   1  -7    9.14    2.88   3 0.75343 0.01574 0.44095-0.36802 0.69839-0.87857
  12   4  -8   -2.68    4.27   3 0.75401-0.00716 0.44382-0.15257 0.69523-0.94133
  12   5  -8   47.27    4.30   3 0.75268-0.00349 0.43735-0.07621 0.70231-0.94855
  13   1  -7   74.15    3.50   2 0.75425 0.08970 0.44503-0.37097 0.69389-0.85041
  -6   4  12   -2.07    2.45   4 0.75026-0.95861 0.42545-0.13704 0.71493-0.06134
  -6   4  13    3.69    2.77   3 0.75077-0.93861 0.42768-0.13944 0.71259 0.00753
  -6   4  14    1.28    3.14   4 0.74983-0.91724 0.42361-0.13514 0.71686 0.07040
  -6   5  11   27.30    1.87   3 0.75055-0.97995 0.42672-0.06556 0.71359-0.12637
  -6   5  14   -0.82    2.68   4 0.75135-0.92032 0.43028-0.06900 0.70983 0.07923
  -6   7  11   48.81    1.69   4 0.75005-0.97930 0.42456 0.08109 0.71586-0.12893
  -5   1  10   80.16    2.53   3 0.75128-0.92511 0.42995-0.35749 0.71018-0.16595
  -5   1  15   20.17    4.69   3 0.75109-0.82190 0.42911-0.35682 0.71107 0.16598
  -4  -1   9  149.16    3.05   4 0.74946-0.86774 0.42203-0.49410 0.71850-0.21703
  -4  -1  10   27.25    2.14   3 0.75262-0.85062 0.43615-0.50803 0.70354-0.13543
  -4  -1  14   49.73    3.07   3 0.75274-0.76817 0.43670-0.50886 0.70294 0.13006
  -4  -1  15   -4.14    4.71   4 0.75058-0.74500 0.42685-0.49981 0.71346 0.18781
  -4   9   5   56.95    1.27   5 0.74613-0.94690 0.40845 0.24233 0.73237-0.49535
  -3  -2   8  109.64    2.40   3 0.75231-0.81551 0.43468-0.57893 0.70513-0.24615
  -3  -1   6  184.58    2.39   3 0.75146-0.85586 0.43080-0.50274 0.70927-0.38326
  -3   9   3  197.87    2.08   4 0.74747-0.91328 0.41378 0.23677 0.72699-0.59916
  -3  12   5    4.98    1.93   4 0.74987-0.87492 0.42376 0.44343 0.71670-0.45674
  -2  -4  11    3.38    3.46   4 0.75008-0.67521 0.42469-0.71393 0.71573-0.03356
  -2  -4  12   57.68    4.16   4 0.75010-0.65474 0.42474-0.71388 0.71568 0.03237
  -2  -3   7  145.35    2.38   3 0.75159-0.75948 0.43135-0.64811 0.70868-0.29260
  -2  -2   5 1134.31    3.94   4 0.75034-0.79926 0.42580-0.56987 0.71456-0.43127
  -2   8   1  149.86    2.02   4 0.74956-0.88070 0.42244 0.15584 0.71808-0.69924
  -2  12   3    7.69    2.43   4 0.75063-0.84050 0.42709 0.43985 0.71320-0.56194
  -1  -4   7   72.66    2.40   3 0.75301-0.68505 0.43799-0.72695 0.70155-0.26180
   0  -5   7   75.51    2.55   3 0.75159-0.60739 0.43135-0.79243 0.70868-0.24513
   0  10  -1    2.37    2.42   3 0.75115-0.77138 0.42938 0.29293 0.71078-0.77690
   0  13   1    9.57    3.37   4 0.74944-0.72829 0.42193 0.51828 0.71860-0.65243
   1  -6   8   59.59    3.53   3 0.75055-0.51035 0.42673-0.86012 0.71358-0.16056
   1  -6   9    1.51    2.65   3 0.75239-0.49009 0.43504-0.86886 0.70473-0.08470
   1  -6  10   22.82    2.89   3 0.75301-0.47061 0.43799-0.87150 0.70155-0.01500
   1  -6  11    1.20    3.10   3 0.75278-0.44897 0.43688-0.87093 0.70274 0.05026
   1  -6  12   -2.55    3.42   3 0.75183-0.42725 0.43246-0.86661 0.70750 0.11200
   1  10  -2   39.56    3.04   4 0.75025-0.71510 0.42542 0.29664 0.71496-0.82402
   1  12  -1   -2.50    3.47   4 0.75053-0.69478 0.42664 0.44065 0.71368-0.75625
   2   2  -3 1739.54    3.83   4 0.74974-0.65959 0.42319-0.27869 0.71729-0.86896
   2  10  -3   95.48    3.53   3 0.75121-0.66060 0.42964 0.29317 0.71050-0.86233
   2  12  -2   -1.12    3.95   4 0.75059-0.63927 0.42692 0.43995 0.71338-0.79817
   3  -7   8   -0.19    3.37   4 0.75068-0.35652 0.42728-0.93440 0.71300-0.11137
   3  -7   9   90.02    3.26   3 0.75187-0.33838 0.43265-0.93853 0.70730-0.03944
   3  -7  10   58.31    3.42   3 0.75199-0.31742 0.43320-0.93879 0.70671 0.02867
   3  -7  11   90.15    4.86   3 0.75125-0.29582 0.42984-0.93556 0.71030 0.09128
   3  -6   4   20.52    2.33   3 0.75103-0.44133 0.42886-0.86163 0.71133-0.37640
   3  -5   2   26.76    1.81   3 0.75159-0.48264 0.43138-0.79237 0.70866-0.50546
   3   0  -3   -0.34    0.92   3 0.75266-0.58676 0.43633-0.43607 0.70334-0.83141
   3   9  -4    4.83    3.17   4 0.74925-0.60346 0.42113 0.22951 0.71944-0.91350
   3  12  -3   25.38    3.09   3 0.75219-0.58462 0.43412 0.43382 0.70572-0.83331
   4  -7   6   -1.74    2.07   3 0.75191-0.32298 0.43283-0.93884 0.70710-0.21522
   4  -5   1   19.91    1.52   3 0.75138-0.42694 0.43044-0.79149 0.70966-0.54908
   4   4  -5   45.72    2.59   4 0.74947-0.54867 0.42207-0.13281 0.71847-0.95534
   4   8  -5   64.92    3.54   4 0.75024-0.54920 0.42539 0.15241 0.71500-0.95178
   4  11  -4    2.70    3.87   3 0.75020-0.52852 0.42518 0.37475 0.71522-0.88825
   5  -2  -3    0.35    0.79   5 0.74590-0.42803 0.40755-0.55157 0.73327-0.81394
   6   3  -6   79.41    3.02   4 0.75034-0.41824 0.42581-0.20898 0.71456-0.97037
   6   9  -6    2.72    3.82   3 0.75098-0.41845 0.42861 0.22226 0.71160-0.96705
   7  -7   3   -0.63    2.24   4 0.75107-0.15431 0.42905-0.93692 0.71113-0.34655
   8   4  -7  389.05    4.24   4 0.75012-0.28628 0.42485-0.13556 0.71556-0.99055
   8   8  -7   22.54    4.31   4 0.75048-0.28690 0.42640 0.15163 0.71393-0.98813
   9   0  -6  423.74    3.08   4 0.75017-0.18958 0.42507-0.42480 0.71533-0.90040
   9   9  -7   12.13    4.54   4 0.74989-0.20883 0.42384 0.22857 0.71661-0.96851
  10  -3  -4  107.21    1.48   5 0.74643-0.06812 0.40961-0.62554 0.73120-0.76000
  10   2  -7   62.63    3.00   4 0.74953-0.13353 0.42230-0.27748 0.71822-0.94577
  11  -2  -5   58.01    1.60   4 0.75030-0.01687 0.42562-0.56960 0.71475-0.78632
  12  -3  -4    4.88    1.37   4 0.74748 0.08356 0.41382-0.63019 0.72695-0.70769
  -6   3  12   -0.21    2.43   5 0.74587-0.95464 0.40706-0.19055 0.73367-0.07937
  -6   3  13   19.12    3.12   4 0.74706-0.93457 0.41175-0.19502 0.72895-0.00785
  -6   3  14    2.07    3.31   4 0.74668-0.91334 0.41022-0.19453 0.73050 0.05585
  -6   4  11   -0.19    1.99   5 0.74707-0.97742 0.41179-0.12293 0.72891-0.14061
  -6   5  10   23.60    1.71   5 0.74445-0.99442 0.40163-0.04122 0.73904-0.21701
  -6   6  10   36.36    1.44   5 0.74485-0.99464 0.40313 0.02951 0.73756-0.21551
  -6   8  11   40.65    1.47   5 0.74211-0.97130 0.39304 0.18321 0.74739-0.15866
  -5   0  11   -4.40    2.74   5 0.74605-0.89829 0.40776-0.40764 0.73297-0.12276
  -5   0  12   26.95    3.27   4 0.74744-0.87985 0.41326-0.41332 0.72742-0.05031
  -5   0  13   -0.09    3.29   4 0.74770-0.85924 0.41432-0.41482 0.72635 0.01750
  -5   0  14    3.63    4.02   4 0.74677-0.83795 0.41058-0.41124 0.73013 0.08046
  -5   0  15    2.55    3.93   5 0.74493-0.81563 0.40347-0.40396 0.73723 0.13999
  -5   1   9   20.36    2.12   5 0.74637-0.94089 0.40902-0.33661 0.73170-0.25328
  -5   2   8  325.41    2.43   4 0.74782-0.96279 0.41478-0.27035 0.72587-0.31391
  -4  -2  12    5.42    3.50   5 0.74601-0.80217 0.40759-0.55189 0.73314-0.03235
  -4  -2  13    6.00    3.95   5 0.74584-0.78163 0.40694-0.55150 0.73379 0.03413
  -4   0   7    0.45    2.00   5 0.74646-0.90875 0.40935-0.40975 0.73137-0.36056
  -4   1   6   35.68    1.29   4 0.74833-0.92865 0.41688-0.34457 0.72373-0.42095
  -3  -3  10  389.69    4.23   4 0.74750-0.76894 0.41349-0.63024 0.72719-0.13533
  -3  -3  11   17.84    2.70   4 0.74905-0.75025 0.41988-0.63654 0.72064-0.06262
  -3  -3  12  169.35    3.58   4 0.74940-0.73005 0.42138-0.63843 0.71909 0.00514
  -3  -3  13   47.68    3.33   4 0.74887-0.70894 0.41913-0.63613 0.72141 0.06921
  -3  -3  14   35.16    4.23   4 0.74747-0.68702 0.41340-0.63059 0.72728 0.12961
  -3  -3  15   -1.08    4.73   5 0.74592-0.66304 0.40726-0.62275 0.73346 0.18864
  -3  -2   7  352.81    3.32   5 0.74598-0.82957 0.40747-0.55211 0.73325-0.34064
  -2  -4   9   77.30    3.26   4 0.74688-0.71340 0.41104-0.69980 0.72967-0.18143
  -2  -4  10   19.44    2.40   4 0.74914-0.69517 0.42026-0.70959 0.72025-0.10527
  -2  -4  13  246.84    4.55   4 0.74936-0.63248 0.42119-0.71072 0.71929 0.09623
  -2  -4  14   32.53    4.66   4 0.74748-0.61009 0.41341-0.70387 0.72727 0.15612
  -2   4   1   25.88    0.93   5 0.74529-0.87655 0.40483-0.11613 0.73589-0.71686
  -2   7   1    1.55    1.41   5 0.74465-0.87621 0.40240 0.10410 0.73828-0.71975
  -2  10   2   15.54    1.87   5 0.74472-0.85563 0.40267 0.31972 0.73802-0.65264
  -1  -5   9    6.32    3.27   4 0.74641-0.63675 0.40916-0.77029 0.73156-0.15903
  -1  -5  10    5.26    2.51   4 0.74833-0.61784 0.41688-0.77837 0.72373-0.08462
  -1  -5  11   25.26    2.91   4 0.74905-0.59801 0.41988-0.78137 0.72064-0.01558
  -1  -5  12   67.92    3.49   4 0.74878-0.57744 0.41876-0.77985 0.72180 0.05051
  -1  -5  13   50.13    4.45   4 0.74766-0.55605 0.41415-0.77550 0.72652 0.11147
  -1  -4   6  358.81    3.48   4 0.74690-0.69928 0.41110-0.70025 0.72961-0.35624
  -1  -2   3  295.85    2.41   4 0.74725-0.76141 0.41251-0.55656 0.72819-0.55377
  -1  -1   2    0.61    1.51   4 0.74646-0.78062 0.40935-0.47984 0.73137-0.62423
  -1   9   0  132.58    2.03   4 0.74847-0.82428 0.41745 0.23309 0.72315-0.74660
  -1  11   1    4.21    2.37   4 0.74753-0.80286 0.41361 0.38185 0.72706-0.68446
   0  -6  11    5.63    3.73   4 0.74631-0.51851 0.40876-0.83930 0.73196-0.00507
   0  -5   6   89.38    3.04   5 0.74605-0.62192 0.40778-0.76906 0.73295-0.33572
   0  -4   4  425.24    3.07   5 0.74584-0.66341 0.40695-0.69572 0.73377-0.46939
   0   9  -1  133.00    2.62   5 0.74510-0.76577 0.40408 0.24654 0.73662-0.80254
   1  -6   7   83.05    3.22   4 0.74736-0.52687 0.41294-0.84642 0.72775-0.24067
   1   2  -2 7748.96    6.28   5 0.74653-0.71160 0.40963-0.26514 0.73109-0.84006
   1  13   0    0.72    3.53   5 0.74691-0.66981 0.41116 0.52694 0.72955-0.70506
   2  -7   9   -2.31    3.95   5 0.74571-0.40766 0.40643-0.91252 0.73429-0.09032
   2  -7  10   -2.47    4.43   5 0.74650-0.38757 0.40952-0.91599 0.73120-0.02081
   2  -7  11   23.10    4.89   5 0.74638-0.36627 0.40906-0.91539 0.73166 0.04533
   2  -6   5   59.60    2.91   4 0.74732-0.49207 0.41280-0.84597 0.72789-0.34978
   2  -5   3  155.90    1.87   4 0.74887-0.53505 0.41913-0.78003 0.72141-0.47586
   2   9  -3    1.99    3.07   4 0.74643-0.65619 0.40925 0.24195 0.73147-0.88326
   2  13  -1   -4.71    4.54   5 0.74682-0.61453 0.41078 0.52770 0.72993-0.74804
   3  -7   7   -1.34    2.37   4 0.74865-0.37546 0.41820-0.92405 0.72238-0.18795
   3   3  -4 1145.81    3.98   4 0.74675-0.60102 0.41049-0.19352 0.73022-0.92416
   3   8  -4    3.38    3.12   4 0.74606-0.60056 0.40778 0.17268 0.73294-0.92870
   3  11  -3   75.51    4.09   5 0.74587-0.57992 0.40707 0.38851 0.73365-0.86066
   3  13  -2   75.00    3.74   4 0.74847-0.56073 0.41745 0.52267 0.72315-0.78434
   4  -7   5   68.73    2.68   4 0.74709-0.33991 0.41186-0.91751 0.72884-0.30319
   4  -1  -3   75.46    1.29   5 0.74400-0.50213 0.39993-0.47180 0.74071-0.84542
   4   5  -5    1.52    2.51   4 0.74740-0.54652 0.41312-0.05146 0.72756-0.96448
   4   6  -5  167.20    3.18   4 0.74705-0.54608 0.41170 0.02210 0.72901-0.96579
   4   7  -5  318.10    3.27   4 0.74824-0.54724 0.41651 0.08960 0.72411-0.96108
   5  -7   4   45.62    2.43   4 0.74791-0.28537 0.41519-0.92074 0.72546-0.34260
   5  -5   0   21.14    1.27   5 0.74470-0.36481 0.40259-0.76372 0.73809-0.62028
   5   2  -5   66.19    2.30   5 0.74562-0.46872 0.40611-0.26123 0.73461-0.94800
   5  10  -5    9.17    3.22   4 0.74914-0.47207 0.42026 0.30323 0.72025-0.93336
   5  12  -4   -3.21    3.79   4 0.74805-0.45019 0.41576 0.45231 0.72488-0.87144
   6  -8   7    3.99    3.59   5 0.74599-0.14393 0.40754-0.98590 0.73319-0.12714
   6  -7   3    2.61    2.18   5 0.74586-0.22692 0.40703-0.91307 0.73369-0.39336
   6  -6   1    9.34    1.44   4 0.74755-0.27131 0.41370-0.84682 0.72698-0.51983
   6   4  -6    6.00    2.86   5 0.74653-0.41431 0.40965-0.12048 0.73107-0.98635
   6   7  -6   21.45    3.41   5 0.74607-0.41505 0.40783 0.09852 0.73290-0.98864
   6   8  -6   30.90    2.64   4 0.74824-0.41562 0.41651 0.16161 0.72411-0.97985
   6  11  -5   -2.58    4.35   5 0.74698-0.39373 0.41142 0.38224 0.72928-0.91674
   7  -8   6   34.39    3.52   5 0.74564-0.08783 0.40618-0.98458 0.73454-0.17182
   7  -2  -4  493.03    1.86   5 0.74590-0.29604 0.40717-0.55098 0.73355-0.83399
   7   2  -6  104.37    2.72   5 0.74647-0.33858 0.40941-0.26430 0.73131-0.96375
   7   9  -6   50.40    3.88   5 0.74518-0.33707 0.40442 0.24727 0.73629-0.96806
   7  10  -6   18.95    3.37   4 0.74923-0.34103 0.42063 0.30252 0.71987-0.95179
   8  -7   2  118.26    2.38   5 0.74486-0.09412 0.40319-0.90879 0.73750-0.41611
   8  -6   0   26.20    1.27   5 0.74378-0.13527 0.39913-0.83266 0.74149-0.55293
   8  -1  -5  253.72    2.20   5 0.74531-0.24038 0.40491-0.47623 0.73580-0.87892
   8   1  -6  440.48    3.19   5 0.74612-0.26189 0.40802-0.33490 0.73271-0.94188
   8   5  -7  257.44    3.34   4 0.74851-0.28467 0.41763-0.05575 0.72296-0.99810
   8   6  -7    2.23    2.61   4 0.74815-0.28420 0.41613 0.01819 0.72450-0.99942
   8   7  -7    4.08    2.80   4 0.74905-0.28508 0.41988 0.08689 0.72064-0.99582
   9  -7   2   12.65    1.95   4 0.74708-0.02093 0.41182-0.91806 0.72888-0.38318
   9   3  -7   15.64    2.19   4 0.74842-0.20862 0.41726-0.20033 0.72334-0.97476
   9   4  -7   -0.40    3.02   5 0.74585-0.20422 0.40698-0.11657 0.73374-0.98731
   9   8  -7   12.69    4.87   4 0.74687-0.20681 0.41097 0.16778 0.72974-0.98029
  10  -7   2   38.59    2.07   4 0.74646 0.05485 0.40935-0.91520 0.73137-0.36270
  10   0  -6  628.64    3.74   5 0.74550-0.10904 0.40563-0.40432 0.73508-0.89714
  11  -3  -4   54.89    1.39   5 0.74440 0.00977 0.40145-0.61642 0.73922-0.74548
  11   2  -7   45.83    2.75   4 0.74755-0.05565 0.41371-0.26861 0.72696-0.93133
  12   2  -7   11.38    3.24   4 0.74708 0.02134 0.41184-0.26642 0.72886-0.90924
  13   0  -6  360.04    3.99   5 0.74598 0.11928 0.40750-0.40559 0.73322-0.82426
  13   2  -7   18.24    2.73   4 0.74851 0.09572 0.41763-0.27319 0.72296-0.87997
  -6   2  12   59.75    2.48   6 0.74021-0.94823 0.38619-0.24233 0.75396-0.09960
  -6   2  13    1.01    2.84   6 0.74174-0.92934 0.39159-0.24746 0.74882-0.02858
  -6   2  14    1.13    3.34   6 0.74170-0.90845 0.39144-0.24740 0.74897 0.03760
  -6   2  15    1.20    3.44   6 0.74106-0.88523 0.38918-0.24504 0.75112 0.10031
  -6   3  11   56.96    2.37   5 0.74284-0.97194 0.39553-0.17963 0.74503-0.15773
  -6   4  10   31.62    1.69   6 0.74173-0.99109 0.39153-0.10306 0.74888-0.22779
  -6   7  10   15.23    1.22   6 0.73992-0.98948 0.38521 0.12029 0.75488-0.23254
  -5   0  10   84.08    2.96   5 0.74204-0.91562 0.39264-0.39323 0.74782-0.20324
  -5   3   7   74.59    1.37   5 0.74313-0.97882 0.39658-0.18011 0.74402-0.39840
  -5  10   9   25.54    1.00  11 0.71032-0.90414 0.29983 0.42112 0.82664-0.34665
  -4  -2  10   58.87    3.11   6 0.74192-0.83946 0.39222-0.53715 0.74822-0.18022
  -4  -2  11   50.75    2.66   5 0.74477-0.82145 0.40268-0.54773 0.73804-0.10343
  -4  -2  14   54.01    3.61   5 0.74487-0.75891 0.40306-0.54870 0.73766 0.09746
  -4  -2  15   30.69    4.36   5 0.74305-0.73619 0.39628-0.54207 0.74430 0.15620
  -4  -1   8  100.08    2.70   5 0.74325-0.88236 0.39705-0.46981 0.74355-0.30815
  -4   2   5  932.60    2.38   6 0.74072-0.94126 0.38798-0.24358 0.75227-0.51598
  -3  -3   9    5.72    2.19   5 0.74406-0.78692 0.40002-0.61672 0.74066-0.21508
  -2  -4   8  702.82    4.54   5 0.74244-0.72940 0.39409-0.68345 0.74642-0.26389
  -2  -3   6    0.17    1.78   5 0.74375-0.77246 0.39887-0.61528 0.74178-0.39191
  -2   5   1  593.13    2.13   6 0.73901-0.87010 0.38209-0.02098 0.75781-0.73891
  -2   6   1  216.72    1.78   6 0.74003-0.87117 0.38558 0.04796 0.75453-0.73554
  -1  -5   8    1.79    2.97   5 0.74255-0.65381 0.39449-0.75615 0.74603-0.23908
  -1  -3   4  157.93    2.52   5 0.74290-0.73646 0.39577-0.61205 0.74480-0.50424
  -1   8   0    2.46    1.86   5 0.74192-0.81757 0.39222 0.18601 0.74822-0.77221
  -1  12   2    7.97    2.80   5 0.74269-0.77719 0.39499 0.47220 0.74555-0.63659
  -1  13   3    7.19    3.15   6 0.74141-0.75494 0.39041 0.54902 0.74995-0.57505
   0  -6   9   -2.25    3.39   6 0.74255-0.55703 0.39447-0.83038 0.74606-0.14777
   0  -6  10    2.88    2.87   5 0.74497-0.53869 0.40344-0.83703 0.73729-0.07418
   0  -6  12   33.30    3.66   5 0.74517-0.49682 0.40421-0.83833 0.73654 0.05940
   0  -6  13    9.94    4.02   5 0.74395-0.47540 0.39963-0.83302 0.74104 0.12143
   1  -6   6  125.44    3.32   6 0.74139-0.54154 0.39035-0.82389 0.75001-0.32929
   1  -5   4   88.77    2.00   5 0.74359-0.58500 0.39830-0.75930 0.74234-0.45415
   1   9  -2  126.40    2.49   5 0.74472-0.71005 0.40249 0.24803 0.73823-0.84712
   1  11  -1   -0.65    3.42   6 0.74218-0.68599 0.39314 0.40166 0.74734-0.78975
   2  -7   8  182.13    3.30   5 0.74359-0.42595 0.39830-0.90436 0.74234-0.16539
   2   0  -2 1517.03    2.31   5 0.74282-0.63234 0.39547-0.39545 0.74509-0.83028
   2   8  -3    1.50    2.87   6 0.74151-0.65111 0.39076 0.18771 0.74962-0.90143
   2  11  -2   40.23    3.17   5 0.74328-0.63250 0.39715 0.39818 0.74346-0.82795
   3  -7   6   57.10    2.35   5 0.74431-0.39215 0.40097-0.90662 0.73973-0.27173
   3   4  -4   72.12    2.45   6 0.74199-0.59649 0.39247-0.10345 0.74798-0.94217
   3   7  -4   44.95    3.12   5 0.74227-0.59664 0.39348 0.11282 0.74701-0.94074
   4  -8   9   26.68    4.45   6 0.74127-0.24995 0.38990-0.96821 0.75044-0.05958
   4   1  -4  523.59    2.34   5 0.74436-0.52315 0.40116-0.32881 0.73954-0.91030
   4  10  -4    3.09    2.87   5 0.74385-0.52192 0.39925 0.32398 0.74141-0.91213
   4  12  -3    9.55    3.40   5 0.74359-0.50082 0.39830 0.46952 0.74234-0.84660
   5  -8   7    1.76    3.40   5 0.74220-0.21709 0.39324-0.97088 0.74724-0.16537
   5  -8   8   -1.38    3.13   5 0.74452-0.19835 0.40173-0.97980 0.73898-0.09033
   5   9  -5   16.59    2.86   5 0.74467-0.46787 0.40230 0.24837 0.73842-0.95154
   5  11  -4   18.85    4.62   6 0.74115-0.44329 0.38947 0.40643 0.75085-0.89699
   6  -8   6    2.39    3.21   5 0.74246-0.16104 0.39417-0.97330 0.74634-0.20646
   6   5  -6  367.64    3.47   5 0.74507-0.41300 0.40383-0.04186 0.73691-0.99316
   6   6  -6   16.01    2.24   5 0.74487-0.41250 0.40306 0.03102 0.73766-0.99359
   6  10  -5   23.13    4.32   6 0.74177-0.38863 0.39169 0.33107 0.74873-0.93793
   7  -8   5   79.33    3.40   6 0.74096-0.10422 0.38882-0.96686 0.75146-0.25448
   7  -7   2   26.05    2.14   6 0.73914-0.16563 0.38252-0.88785 0.75740-0.46001
   7   3  -6   41.40    2.72   6 0.74062-0.33261 0.38762-0.17038 0.75260-0.98509
   7   8  -6   11.28    3.89   6 0.74149-0.33307 0.39068 0.18779 0.74969-0.98169
   7  11  -5    2.15    5.19   5 0.74192-0.31245 0.39223 0.40380 0.74821-0.91417
   8  -8   5   26.92    3.33   5 0.74292-0.02904 0.39582-0.97354 0.74475-0.22482
   8  10  -6   19.48    3.61   5 0.74492-0.26096 0.40325 0.32068 0.73748-0.94637
   9   5  -7   13.89    2.62   5 0.74385-0.20361 0.39925-0.03718 0.74141-0.99312
   9   6  -7   -1.70    2.88   5 0.74375-0.20360 0.39887 0.03525 0.74178-0.99316
   9   7  -7    7.12    3.23   5 0.74497-0.20479 0.40344 0.10304 0.73729-0.98870
  10   3  -7  181.75    3.19   5 0.74477-0.12910 0.40268-0.18475 0.73804-0.96611
  10   4  -7    4.09    3.35   6 0.74159-0.12580 0.39103-0.10156 0.74936-0.97699
  10   5  -7    2.90    3.38   6 0.74037-0.12416 0.38677-0.02477 0.75341-0.98131
  10   6  -7   37.48    3.81   6 0.74062-0.12376 0.38764 0.04792 0.75259-0.98040
  10   7  -7   -2.47    4.65   6 0.74200-0.12578 0.39252 0.11404 0.74793-0.97561
  10   8  -7    7.40    3.79   5 0.74436-0.12808 0.40116 0.17762 0.73954-0.96703
  11   0  -6    3.71    2.30   5 0.74326-0.02990 0.39707-0.39677 0.74354-0.88127
  11   3  -7   -0.80    3.17   6 0.74196-0.05147 0.39236-0.17542 0.74809-0.95036
  11   7  -7    0.18    4.33   6 0.74117-0.04677 0.38957 0.11874 0.75076-0.95704
  12   0  -6   31.30    2.37   5 0.74358 0.04523 0.39824-0.39655 0.74240-0.85735
  12   3  -7   16.32    3.78   5 0.74228 0.02577 0.39351-0.17611 0.74698-0.92714
  -6   1  14    6.03    3.32   7 0.73519-0.90053 0.36921-0.30070 0.76969 0.01838
  -6   2  11   83.49    2.70   7 0.73647-0.96443 0.37333-0.23121 0.76595-0.17760
  -6   3  10    6.52    2.03   7 0.73620-0.98523 0.37243-0.15865 0.76676-0.24406
  -5  -1  11    9.77    3.03   7 0.73567-0.88697 0.37074-0.44515 0.76830-0.15761
  -5  -1  12    3.82    3.34   6 0.73813-0.87065 0.37881-0.45092 0.76091-0.08335
  -5  -1  13   78.07    2.91   6 0.73910-0.85078 0.38207-0.45510 0.75788-0.01456
  -5  -1  14   46.68    3.88   6 0.73869-0.82956 0.38066-0.45372 0.75919 0.05147
  -5  -1  15   17.24    4.60   6 0.73733-0.80681 0.37616-0.44912 0.76336 0.11386
  -5   0   9   -0.13    2.31   7 0.73617-0.92815 0.37234-0.37284 0.76685-0.28928
  -5   1   8    1.06    1.91   6 0.73700-0.95149 0.37507-0.30252 0.76436-0.35288
  -4  -2   9    4.15    2.98   7 0.73687-0.85386 0.37462-0.52106 0.76477-0.26260
  -4  10   6  103.32    1.57   7 0.73472-0.91551 0.36769 0.35407 0.77105-0.46523
  -4  11   7   55.51    1.64   7 0.73384-0.89372 0.36492 0.42884 0.77353-0.40134
  -3  -4  11   79.51    3.97   7 0.73675-0.73604 0.37422-0.66501 0.76513-0.10695
  -3  -4  12   79.42    4.18   6 0.73796-0.71818 0.37823-0.66803 0.76145-0.03738
  -3  -4  13   17.21    3.95   6 0.73808-0.69708 0.37864-0.66834 0.76107 0.03037
  -3  -4  14    0.79    4.76   7 0.73706-0.67472 0.37525-0.66550 0.76420 0.09366
  -3  -3   8  773.14    4.53   6 0.73830-0.80142 0.37935-0.59616 0.76041-0.30165
  -3  -1   5   80.37    2.18   7 0.73577-0.85997 0.37107-0.44410 0.76801-0.50798
  -3   8   3  226.85    1.92   7 0.73523-0.90198 0.36931 0.20829 0.76960-0.63982
  -3  10   4   13.36    1.52   7 0.73547-0.88174 0.37007 0.35144 0.76890-0.57274
  -2  -5  11   93.66    4.02   6 0.73745-0.66199 0.37653-0.73836 0.76302-0.08182
  -2  -5  12   -0.05    3.68   6 0.73824-0.64275 0.37916-0.74030 0.76059-0.01185
  -2  -5  13   61.78    4.89   6 0.73789-0.62124 0.37799-0.73968 0.76167 0.05307
  -2  -5  14    3.07    5.19   7 0.73641-0.59706 0.37314-0.73706 0.76612 0.11538
  -2   1   2 1120.19    1.46   7 0.73632-0.84654 0.37284-0.30089 0.76639-0.68145
  -2  11   3  162.81    2.73   7 0.73691-0.82753 0.37476 0.41991 0.76464-0.61093
  -2  12   4   51.32    2.74   7 0.73420-0.80414 0.36604 0.50193 0.77253-0.55190
  -1  -6  12   -0.68    4.20   7 0.73635-0.56275 0.37292-0.80509 0.76632 0.00391
  -1  -5   7   81.35    3.16   7 0.73651-0.66615 0.37345-0.73574 0.76584-0.32652
  -1   3   0  355.27    1.53   6 0.73890-0.81453 0.38138-0.16478 0.75852-0.78246
  -1   7   0   69.19    2.00   7 0.73518-0.81197 0.36918 0.13646 0.76971-0.79192
  -1  10   1    5.44    2.33   7 0.73660-0.79270 0.37375 0.34877 0.76557-0.72138
   0  -6   8   15.23    2.54   6 0.73967-0.57454 0.38400-0.81739 0.75607-0.22601
   0  -5   5  124.16    2.99   7 0.73588-0.63168 0.37142-0.73313 0.76768-0.43779
   0   8  -1  143.37    2.55   6 0.73864-0.75903 0.38052 0.19785 0.75933-0.82549
   0  13   2   10.31    3.50   7 0.73581-0.69636 0.37118 0.56780 0.76790-0.63304
   1  -7   9   13.46    3.78   7 0.73687-0.47343 0.37464-0.88114 0.76475-0.14528
   1  -7  10   48.95    3.35   6 0.73887-0.45541 0.38129-0.88738 0.75861-0.07072
   1  -7  11   53.08    3.81   6 0.73956-0.43487 0.38362-0.88985 0.75643-0.00303
   1  -7  12    2.96    3.75   6 0.73893-0.41504 0.38149-0.88753 0.75842 0.06148
   1   8  -2    3.53    1.93   6 0.73882-0.70346 0.38110 0.19693 0.75879-0.86774
   1  12   0   -2.43    3.36   7 0.73667-0.66125 0.37396 0.49494 0.76537-0.74091
   2  -7   7    7.73    2.53   6 0.73973-0.44280 0.38420-0.88992 0.75589-0.24466
   2  -6   4   70.87    2.62   7 0.73648-0.50067 0.37336-0.80684 0.76592-0.45522
   2   3  -3  207.43    1.93   6 0.73990-0.64972 0.38478-0.16832 0.75534-0.90696
   2   7  -3   48.48    2.97   7 0.73706-0.64757 0.37526 0.13113 0.76418-0.91481
   2  12  -1    6.86    4.06   6 0.73720-0.60562 0.37571 0.49231 0.76377-0.78206
   3  -8  10   49.89    4.88   7 0.73641-0.29888 0.37313-0.95242 0.76613-0.03393
   3  -7   5   -3.42    2.66   7 0.73685-0.40468 0.37457-0.87999 0.76481-0.36382
   3  -6   3   62.19    2.05   6 0.73894-0.44881 0.38153-0.81503 0.75839-0.48915
   3   5  -4  250.03    2.53   6 0.74023-0.59481 0.38594-0.02479 0.75425-0.94878
   3   6  -4   81.81    2.20   6 0.74057-0.59502 0.38710 0.04653 0.75316-0.94770
   3  10  -3    5.65    2.49   6 0.73893-0.57218 0.38149 0.34145 0.75842-0.88637
   3  12  -2   39.86    3.21   6 0.73984-0.55263 0.38458 0.48343 0.75552-0.81665
   3  13  -1   12.06    4.18   7 0.73567-0.53047 0.37072 0.57013 0.76832-0.76065
   4  -8   7   23.50    3.62   7 0.73600-0.28474 0.37179-0.95019 0.76735-0.21102
   4  -8   8   18.12    3.06   6 0.73956-0.27049 0.38362-0.96162 0.75643-0.13196
   4  -7   4    5.23    2.29   6 0.73803-0.35081 0.37848-0.88459 0.76122-0.40247
   4  -6   2   80.81    1.86   6 0.73768-0.39230 0.37730-0.81081 0.76230-0.53592
   4   9  -4  105.71    3.98   6 0.73793-0.51645 0.37812 0.27281 0.76155-0.93187
   5  -8   6   -0.81    2.95   7 0.73735-0.23148 0.37622-0.95526 0.76330-0.24841
   5  -7   3   33.48    2.13   7 0.73647-0.29298 0.37334-0.87860 0.76594-0.45060
   5   0  -4   87.96    1.71   7 0.73607-0.43915 0.37202-0.37033 0.76714-0.91495
   5   3  -5  109.67    2.18   6 0.73887-0.46208 0.38129-0.16421 0.75861-0.97222
   5   7  -5   62.67    3.30   7 0.73703-0.46190 0.37514 0.13188 0.76429-0.97717
   5   8  -5   25.65    2.54   6 0.74057-0.46362 0.38710 0.19126 0.75316-0.96631
   6  -8   5    2.09    2.86   6 0.73696-0.17617 0.37494-0.95236 0.76448-0.29248
   6  -1  -4    0.16    1.32   7 0.73518-0.36219 0.36915-0.43918 0.76974-0.89447
   6   1  -5    1.28    1.39   6 0.73990-0.38710 0.38478-0.31237 0.75534-0.94521
   6   9  -5   15.23    3.90   7 0.73611-0.38530 0.37214 0.28066 0.76703-0.95509
   7   0  -5   -0.66    1.61   6 0.73910-0.31017 0.38207-0.38190 0.75788-0.92423
   7   4  -6   40.22    2.96   7 0.73711-0.32970 0.37542-0.08458 0.76403-0.99628
   7   5  -6  109.49    3.53   7 0.73604-0.32913 0.37192-0.00807 0.76723-0.99980
   7   6  -6  226.02    4.19   7 0.73648-0.32953 0.37336 0.06263 0.76592-0.99779
   7   7  -6    0.45    2.73   6 0.73864-0.33001 0.38052 0.12569 0.75933-0.99171
   7  10  -5    0.26    4.06   7 0.73623-0.30731 0.37253 0.35511 0.76667-0.93436
   8  -8   4    3.48    2.36   7 0.73566-0.04247 0.37071-0.94710 0.76833-0.31621
   8   2  -6  537.50    3.95   6 0.73743-0.25315 0.37647-0.23061 0.76307-0.97184
   8   8  -6    0.50    3.73   7 0.73639-0.25183 0.37307 0.20884 0.76618-0.97624
   8   9  -6    2.88    3.18   6 0.74029-0.25547 0.38613 0.26494 0.75407-0.96291
   9  -1  -5  269.11    2.34   7 0.73547-0.15481 0.37009-0.43926 0.76889-0.88946
   9   1  -6   26.75    1.72   6 0.73910-0.17876 0.38207-0.30948 0.75788-0.94342
   9   9  -6    8.57    4.82   7 0.73613-0.17806 0.37223 0.28171 0.76695-0.95119
  11   4  -7    0.17    2.97   6 0.73984-0.04741 0.38458-0.09531 0.75552-0.95971
  11   5  -7   20.37    3.73   6 0.73860-0.04590 0.38036-0.01750 0.75947-0.96344
  11   6  -7   64.94    3.54   6 0.73899-0.04671 0.38168 0.05391 0.75824-0.96237
  12   4  -7  111.08    3.60   6 0.73967 0.02879 0.38400-0.09304 0.75607-0.93686
  12   5  -7    1.83    3.97   7 0.73700 0.02659 0.37507-0.01087 0.76436-0.94162
  13  -1  -5   84.55    2.63   7 0.73505 0.15051 0.36876-0.43734 0.77009-0.79591
  13   1  -6   34.44    3.34   7 0.73566 0.12860 0.37071-0.29387 0.76833-0.86019
  -6   1  12    4.17    2.86   7 0.73259-0.93967 0.36107-0.29202 0.77705-0.12224
  -6   1  13   15.22    2.33   7 0.73480-0.92126 0.36801-0.29839 0.77087-0.04909
  -6   1  15    1.13    3.05   7 0.73412-0.87862 0.36585-0.29745 0.77281 0.08174
  -6   4   9   17.38    1.62   8 0.72809-0.99806 0.34756-0.05812 0.78876-0.33421
  -6   5   9   13.45    1.29   8 0.72977-0.99976 0.35252 0.00960 0.78451-0.32950
  -6   6   9   -0.09    1.10   9 0.72525-0.99507 0.33938 0.09306 0.79564-0.33998
  -5  -1  10   83.90    3.07   8 0.73025-0.90412 0.35396-0.42566 0.78327-0.23884
  -5   2   7    0.21    1.51   8 0.73159-0.96699 0.35800-0.21404 0.77975-0.43389
  -4  -3  11  268.73    4.50   7 0.73222-0.80771 0.35992-0.57920 0.77806-0.14383
  -4  -3  12   74.49    3.15   7 0.73462-0.78896 0.36742-0.58673 0.77140-0.07060
  -4  -3  13    8.19    2.95   7 0.73524-0.76888 0.36938-0.58894 0.76964-0.00176
  -4  -3  14    1.37    3.53   7 0.73462-0.74749 0.36742-0.58724 0.77140 0.06306
  -4  -1   7    3.77    2.30   7 0.73230-0.89060 0.36019-0.43402 0.77783-0.40903
  -4   0   6 1546.67    4.05   7 0.73161-0.91150 0.35808-0.35858 0.77968-0.47682
  -3  -4  10   31.10    2.55   7 0.73362-0.75377 0.36428-0.65547 0.77421-0.18283
  -3  -2   6  210.63    2.22   7 0.73406-0.83736 0.36565-0.51125 0.77299-0.44677
  -3  11   5   -0.03    1.94   8 0.72937-0.85277 0.35133 0.44388 0.78553-0.52572
  -3  12   6   17.07    2.09   8 0.73124-0.83531 0.35694 0.50984 0.78068-0.45366
  -2  -5   9   89.79    3.46   8 0.73095-0.69751 0.35606-0.71700 0.78144-0.23240
  -2  -5  10   22.35    2.58   7 0.73511-0.67909 0.36899-0.73226 0.76999-0.15584
  -2  -4   7   73.49    2.33   7 0.73511-0.74139 0.36899-0.65911 0.76999-0.35426
  -2  -2   4  437.28    2.79   8 0.73109-0.80068 0.35650-0.50021 0.78106-0.56393
  -2   9   2    6.79    1.72   7 0.73189-0.84260 0.35893 0.29087 0.77894-0.69250
  -1  -6  10    5.92    2.73   7 0.73324-0.60068 0.36309-0.79822 0.77526-0.13682
  -1  -6  11  175.34    3.73   7 0.73511-0.58185 0.36899-0.80459 0.76999-0.06574
  -1  -6  13    7.80    3.65   7 0.73499-0.54001 0.36859-0.80452 0.77035 0.06775
  -1  -4   5 1565.31    4.57   7 0.73560-0.70751 0.37055-0.66014 0.76858-0.46197
  -1   6   0  168.51    2.15   8 0.72950-0.80477 0.35172 0.08203 0.78520-0.80915
   0  -7  12    7.83    4.60   8 0.73016-0.48284 0.35369-0.85907 0.78350 0.01256
   0  -6   7  104.34    2.60   7 0.73356-0.58753 0.36408-0.79831 0.77439-0.31203
   0   3  -1 6315.05    5.64   8 0.73147-0.75184 0.35765-0.14095 0.78005-0.84644
   0   7  -1    0.79    2.10   7 0.73225-0.75391 0.36002 0.14632 0.77797-0.84319
   1  -7   8  111.62    3.57   7 0.73299-0.48973 0.36231-0.86910 0.77596-0.22386
   1  -6   5  406.22    3.81   8 0.73122-0.55199 0.35690-0.79025 0.78071-0.42657
   1  -4   2 3460.68    5.17   8 0.73063-0.61402 0.35510-0.64335 0.78228-0.62682
   1  -3   1 1706.62    3.03   8 0.73100-0.63485 0.35622-0.57220 0.78130-0.69198
   1   3  -2 2321.30    4.02   7 0.73375-0.69943 0.36467-0.14760 0.77386-0.88255
   1   7  -2   27.67    1.92   7 0.73331-0.69974 0.36329 0.14315 0.77509-0.88282
   1  10  -1    3.25    2.73   7 0.73263-0.67868 0.36119 0.36243 0.77695-0.81785
   2  -7   6  125.71    3.33   7 0.73267-0.45534 0.36131-0.86757 0.77684-0.33394
   2  -4   1    6.19    1.39   7 0.73230-0.55926 0.36017-0.64823 0.77784-0.66618
   2  -3   0 3562.69    3.37   8 0.72841-0.57710 0.34850-0.56487 0.78795-0.74098
   2   4  -3  120.74    1.87   7 0.73425-0.64492 0.36624-0.07683 0.77246-0.92351
   2   5  -3  111.26    2.45   7 0.73269-0.64345 0.36140 0.00059 0.77676-0.92781
   2   6  -3    2.07    1.83   7 0.73400-0.64508 0.36545 0.06915 0.77316-0.92395
   2  10  -2   14.15    2.52   7 0.73493-0.62565 0.36840 0.35554 0.77052-0.85422
   2  13   0    8.01    3.30   7 0.73362-0.58327 0.36428 0.57649 0.77421-0.72462
   3  -8   8    9.63    3.92   7 0.73205-0.33688 0.35942-0.93870 0.77851-0.17843
   3  -8   9   34.45    3.25   7 0.73517-0.31909 0.36918-0.94798 0.76982-0.10495
   3   9  -3  188.54    3.89   8 0.73119-0.56439 0.35681 0.29347 0.78079-0.90863
   3  11  -2    3.14    3.33   8 0.73045-0.54405 0.35455 0.44455 0.78275-0.84511
   4  -8   6    2.54    2.97   7 0.73124-0.30192 0.35694-0.93085 0.78067-0.29127
   4   2  -4    3.85    2.09   8 0.73130-0.50984 0.35714-0.21293 0.78050-0.95106
   4   8  -4   78.44    3.47   7 0.73191-0.51126 0.35899 0.22033 0.77888-0.94837
   4  11  -3   14.07    3.18   7 0.73511-0.49583 0.36899 0.42800 0.76999-0.87198
   5  -8   5   -1.28    2.41   8 0.73062-0.24673 0.35507-0.93088 0.78231-0.33409
   5  -6   1   54.89    1.61   8 0.73004-0.32970 0.35335-0.78670 0.78380-0.59951
   5   4  -5   33.49    1.93   7 0.73499-0.45949 0.36859-0.07784 0.77035-0.98394
   5   5  -5   12.86    2.16   7 0.73349-0.45787 0.36388-0.00083 0.77456-0.98740
   5   6  -5  178.68    2.74   7 0.73462-0.45935 0.36742 0.06778 0.77140-0.98461
   5  10  -4    1.71    2.96   7 0.73400-0.43846 0.36545 0.35976 0.77316-0.91883
   5  12  -3    4.09    3.60   7 0.73493-0.41882 0.36840 0.50139 0.77052-0.84936
   6  -7   2  448.97    2.98   8 0.72889-0.23200 0.34993-0.85583 0.78674-0.51241
   6   8  -5   91.90    3.70   8 0.73077-0.37711 0.35554 0.22252 0.78190-0.97157
   6  11  -4    6.86    3.53   7 0.73362-0.36223 0.36428 0.43387 0.77421-0.89633
   7  -8   4   36.46    2.76   7 0.73217-0.11605 0.35978-0.93714 0.77819-0.34969
   7  -6   0   39.15    1.23   8 0.72960-0.19733 0.35203-0.78538 0.78493-0.61966
   8   3  -6   -0.62    2.80   8 0.73166-0.24784 0.35822-0.14007 0.77956-0.98824
   8   7  -6   71.37    4.12   7 0.73198-0.24827 0.35919 0.14891 0.77871-0.98677
   8  10  -5   16.53    4.29   8 0.73000-0.22403 0.35321 0.36962 0.78391-0.92641
   9   2  -6  162.26    3.04   8 0.73043-0.16975 0.35451-0.21007 0.78279-0.96797
   9   8  -6   50.34    4.84   8 0.73121-0.17092 0.35684 0.22150 0.78076-0.96539
  10  -1  -5   -0.18    1.68   8 0.73033-0.07215 0.35421-0.42563 0.78305-0.87990
  10   1  -6    7.07    1.83   7 0.73418-0.09820 0.36604-0.29024 0.77263-0.93534
  11   1  -6    3.14    2.46   7 0.73186-0.01960 0.35882-0.28456 0.77903-0.91707
  12  -1  -5  106.39    2.57   8 0.72950 0.08126 0.35172-0.42434 0.78520-0.83191
  12   1  -6   33.67    2.99   7 0.73258 0.05584 0.36105-0.28528 0.77707-0.89199
  -6   0  13    4.23    3.51   9 0.72559-0.91320 0.34041-0.34255 0.79492-0.07333
  -6   0  14   20.88    3.66   8 0.72700-0.89447 0.34444-0.34405 0.79153-0.00626
  -6   0  15   -0.08    4.56   9 0.72587-0.87220 0.34120-0.34298 0.79426 0.06050
  -6   1  11   87.62    2.59   8 0.72776-0.95681 0.34665-0.27375 0.78967-0.20237
  -6   2  10   12.58    1.56   8 0.72882-0.97821 0.34975-0.20465 0.78703-0.26596
  -6   3   9   81.07    2.00   9 0.72262-0.99257 0.33209-0.11640 0.80178-0.34625
  -6   8  10   -0.27    0.76  13 0.69655-0.94953 0.26714 0.31084 0.85021-0.32711
  -5  -2  12  101.21    3.81   8 0.72643-0.85922 0.34279-0.48694 0.79293-0.11593
  -5  -2  13   -0.23    2.77   8 0.72828-0.84063 0.34815-0.49164 0.78839-0.04426
  -5  -2  14    2.07    2.98   8 0.72862-0.82001 0.34915-0.49245 0.78754 0.02296
  -5  -2  15   22.55    4.40   8 0.72739-0.79733 0.34556-0.49055 0.79059 0.08668
  -5   9   8    0.32    0.74  11 0.70498-0.92054 0.28684 0.36227 0.83645-0.42282
  -4  -3  10   11.57    2.39   8 0.72787-0.82651 0.34696-0.56254 0.78941-0.22131
  -4  -2   8    3.19    2.06   8 0.72794-0.86748 0.34716-0.49065 0.78924-0.35389
  -4   8   5   65.69    1.03   9 0.72043-0.92083 0.32611 0.25188 0.80662-0.56863
  -3  -5  13   66.65    4.49   9 0.72419-0.68216 0.33645-0.69932 0.79820-0.00760
  -3  -4   9    3.86    2.18   8 0.72848-0.77154 0.34875-0.63664 0.78788-0.26236
  -3  -3   7   98.01    2.27   8 0.72841-0.81246 0.34855-0.56445 0.78805-0.39539
  -3   0   4  511.44    2.01   8 0.72916-0.87456 0.35074-0.34987 0.78618-0.59262
  -3   2   3  401.02    1.10   9 0.72483-0.89042 0.33826-0.19372 0.79671-0.66924
  -2  -5   8  233.04    3.44   9 0.72395-0.71025 0.33579-0.69761 0.79875-0.31663
  -2  -3   5  790.42    3.32   8 0.72896-0.77821 0.35014-0.56597 0.78669-0.50308
  -2  -1   3   13.21    1.76   9 0.72401-0.81350 0.33595-0.40752 0.79861-0.64874
  -1  -6   9    1.87    2.54   8 0.72936-0.62081 0.35134-0.78441 0.78567-0.21248
  -1  -5   6   10.39    2.83   8 0.72567-0.67888 0.34064-0.70106 0.79473-0.42160
  -1   4   0   49.67    1.37   8 0.72759-0.80284 0.34616-0.05720 0.79008-0.81406
  -1   5   0    9.45    1.64   8 0.72587-0.80074 0.34120 0.01976 0.79426-0.81822
  -1   9   1  332.56    2.96   9 0.72323-0.77844 0.33376 0.31693 0.80041-0.75659
  -1  11   2   17.80    2.17   8 0.72758-0.76111 0.34612 0.44869 0.79012-0.68101
  -1  12   3   -0.41    2.76   9 0.72447-0.73871 0.33723 0.53247 0.79756-0.62135
  -1  13   4   -0.14    3.20   9 0.72455-0.71906 0.33747 0.60132 0.79736-0.55321
   0  -7   9   57.32    3.62   9 0.72419-0.53753 0.33645-0.84305 0.79820-0.20270
   0  -7  10    3.10    3.02   8 0.72801-0.52254 0.34736-0.85228 0.78907-0.12576
   0  -7  11    0.78    3.43   8 0.72963-0.50369 0.35213-0.85769 0.78499-0.05496
   0  -4   3  669.41    3.22   9 0.72418-0.66226 0.33643-0.62503 0.79822-0.60039
   0  -3   2 4560.71    5.43   9 0.72496-0.68378 0.33861-0.55470 0.79642-0.66467
   0   4  -1  349.71    2.26   9 0.72395-0.74442 0.33577-0.04690 0.79876-0.86484
   0   5  -1 1371.24    3.70   9 0.72341-0.74404 0.33428 0.02702 0.79998-0.86603
   0   6  -1  350.67    2.69   8 0.72677-0.74660 0.34377 0.08973 0.79210-0.85873
   1  -7   7   32.17    3.24   8 0.72660-0.50641 0.34329-0.84897 0.79250-0.30477
   1  -5   3  680.62    3.35   9 0.72396-0.58591 0.33581-0.69673 0.79873-0.57726
   1   4  -2  510.56    2.50   8 0.72753-0.69209 0.34596-0.05733 0.79025-0.89937
   1   5  -2  199.62    2.48   8 0.72654-0.69102 0.34313 0.01784 0.79264-0.90184
   1   6  -2   21.99    1.73   8 0.72902-0.69324 0.35034 0.08347 0.78652-0.89599
   2  -8   9    2.84    3.87   8 0.72662-0.38981 0.34334-0.92092 0.79247-0.14830
   2  -8  10    0.64    3.25   8 0.72902-0.37135 0.35034-0.92792 0.78652-0.07564
   2  -5   2  544.49    2.76   8 0.72623-0.53368 0.34223-0.70324 0.79340-0.61390
   2   9  -2    3.60    2.98   8 0.72565-0.61349 0.34058 0.31064 0.79478-0.88048
   2  11  -1    8.54    3.29   9 0.72519-0.59419 0.33926 0.45660 0.79588-0.81351
   3  -8   7   -0.23    3.21   9 0.72622-0.35223 0.34219-0.92329 0.79343-0.25817
   3  -7   4    9.36    2.20   9 0.72344-0.41222 0.33435-0.83993 0.79993-0.46542
   3  -4   0  845.14    2.07   9 0.72447-0.49690 0.33724-0.62546 0.79755-0.72738
   3   1  -3  206.73    1.59   8 0.72848-0.56233 0.34875-0.27690 0.78788-0.91595
   3   8  -3  236.27    3.50   9 0.72344-0.55751 0.33435 0.24420 0.79993-0.92724
   4   7  -4   37.32    2.82   8 0.72677-0.50438 0.34377 0.16194 0.79211-0.96284
   4  10  -3   32.22    3.67   9 0.72560-0.48292 0.34042 0.38256 0.79491-0.89837
   4  12  -2   19.65    3.24   8 0.72835-0.46314 0.34835 0.51938 0.78822-0.82595
   5   9  -4   21.39    3.61   8 0.72633-0.42819 0.34250 0.30828 0.79317-0.94020
   5  11  -3  154.81    5.12   9 0.72465-0.40722 0.33775 0.45828 0.79713-0.87698
   6  -8   4   45.18    2.72   8 0.72603-0.18815 0.34167-0.91953 0.79387-0.38767
   6   2  -5  356.50    2.65   8 0.72923-0.37594 0.35094-0.20679 0.78601-0.97567
   6   7  -5   67.39    3.52   8 0.72575-0.37230 0.34085 0.16535 0.79455-0.98360
   6  10  -4    5.30    4.17   9 0.72491-0.35220 0.33848 0.38674 0.79652-0.91914
   6  12  -3   86.24    5.16   8 0.72688-0.33097 0.34408 0.52357 0.79184-0.84849
   7  -3  -3  127.45    0.97   9 0.71999-0.24977 0.32491-0.54052 0.80757-0.84179
   7   1  -5  129.31    2.36   9 0.72402-0.29534 0.33597-0.26251 0.79860-0.96519
   7   9  -5   35.75    2.97   8 0.72869-0.29872 0.34935 0.30083 0.78737-0.95336
   7  11  -4  109.16    4.97   8 0.72676-0.27562 0.34374 0.45174 0.79213-0.89167
   8  -2  -4  328.83    1.87   9 0.72493-0.19917 0.33853-0.48199 0.79648-0.87329
   8   0  -5   -0.66    1.76   9 0.72521-0.22115 0.33931-0.33614 0.79583-0.93915
   8   4  -6   84.27    2.46   8 0.72875-0.24405 0.34955-0.06091 0.78720-0.99578
   8   5  -6  332.72    3.74   8 0.72807-0.24287 0.34756 0.01359 0.78890-0.99735
   8   6  -6   76.65    2.97   8 0.72936-0.24415 0.35134 0.08207 0.78567-0.99416
   9  -8   3    2.81    2.51   9 0.72175 0.02718 0.32970-0.90533 0.80372-0.39488
   9  -7   1    5.46    1.41   9 0.72374-0.01727 0.33520-0.83956 0.79923-0.52199
   9   3  -6    4.26    2.75   9 0.72496-0.16556 0.33861-0.11877 0.79642-0.98200
   9   6  -6   -0.55    3.62   9 0.72464-0.16321 0.33771 0.09899 0.79716-0.98354
   9   7  -6   14.02    3.03   8 0.72718-0.16615 0.34496 0.16091 0.79110-0.97611
  10  -7   1    2.55    1.51   9 0.72263 0.06024 0.33211-0.83533 0.80176-0.50099
  10   2  -6    4.30    2.62   9 0.72541-0.09033 0.33990-0.19197 0.79535-0.95693
  10   7  -6    5.19    4.27   9 0.72391-0.08935 0.33566 0.17419 0.79886-0.95958
  10   8  -6    7.21    3.73   8 0.72855-0.09086 0.34895 0.22933 0.78771-0.94902
  11  -1  -5    4.19    2.01   8 0.72752 0.00645 0.34596-0.41857 0.79026-0.86129
  11   2  -6    0.27    2.86   9 0.72465-0.01062 0.33774-0.19128 0.79714-0.93612
  12   2  -6   45.27    3.37   9 0.72495 0.06255 0.33860-0.19181 0.79642-0.91138
  13  -2  -4   10.21    2.25   9 0.72221 0.18447 0.33096-0.47302 0.80270-0.76147
  13   2  -6   83.14    3.19   8 0.72821 0.13759 0.34795-0.20353 0.78856-0.87843
  13   3  -6    1.91    3.50   8 0.72472 0.14352 0.33794-0.11949 0.79697-0.88893
  -7   3  14    2.29    3.14   9 0.71867-0.95829 0.32169-0.11033 0.81017-0.04725
  -7   4  13  167.11    2.94  10 0.71646-0.97976 0.31583-0.02806 0.81478-0.11643
  -7   4  14    2.23    3.00   9 0.71970-0.96216 0.32443-0.03980 0.80800-0.04312
  -7   5  13    2.61    2.29  10 0.71522-0.97949 0.31260 0.04700 0.81728-0.11892
  -6  -1  14    4.30    3.83  10 0.71676-0.88392 0.31661-0.38924 0.81417-0.02739
  -6  -1  15    0.56    4.00  10 0.71772-0.86109 0.31915-0.39298 0.81218 0.03966
  -6   0  11   -3.16    2.38  10 0.71782-0.94470 0.31942-0.32098 0.81197-0.22501
  -6   0  12   19.44    2.50   9 0.72284-0.93034 0.33302-0.33572 0.80107-0.14700
  -6   1  10   16.92    2.28   9 0.71896-0.96792 0.32246-0.25216 0.80956-0.28876
  -5  -2  11   52.08    2.66   9 0.72247-0.87466 0.33201-0.47827 0.80189-0.19119
  -5  -1   9   18.04    2.05   9 0.72130-0.91502 0.32878-0.40224 0.80451-0.32643
  -5   0   8  846.30    3.53   9 0.72291-0.93736 0.33322-0.33439 0.80091-0.38868
  -5   1   7   14.74    1.79  10 0.71753-0.95269 0.31865-0.24651 0.81257-0.46723
  -4  -4  12   30.77    4.28   9 0.72022-0.77513 0.32584-0.61664 0.80687-0.10666
  -4  -4  13   19.80    3.28   9 0.72159-0.75593 0.32959-0.62147 0.80386-0.03731
  -4  -4  14   30.08    3.70   9 0.72159-0.73482 0.32959-0.62180 0.80386 0.03049
  -4  -3   9   -2.68    2.78  10 0.71958-0.83884 0.32412-0.54353 0.80824-0.30509
  -4   1   5  734.67    2.49   9 0.71968-0.92034 0.32440-0.25274 0.80802-0.57123
  -3  -5  11   23.04    3.58   9 0.72063-0.72017 0.32696-0.69015 0.80597-0.14884
  -3  -5  12   45.53    3.15   9 0.72313-0.70248 0.33382-0.69678 0.80041-0.07716
  -3  -5  14  110.65    4.38   9 0.72334-0.66106 0.33442-0.69802 0.79992 0.05748
  -3  -4   8  619.17    4.45   9 0.71980-0.78187 0.32472-0.61455 0.80777-0.34890
  -3   7   3   -0.85    1.02  10 0.71843-0.88456 0.32105 0.18419 0.81068-0.68194
  -2  -6  11    4.76    3.66   9 0.72048-0.64309 0.32655-0.76250 0.80630-0.12516
  -2  -6  12   84.72    3.81   9 0.72240-0.62524 0.33181-0.76727 0.80206-0.05534
  -2  -6  13   -2.58    3.58   9 0.72284-0.60372 0.33302-0.76929 0.80107 0.01305
  -2  -4   6   63.70    2.12   9 0.72218-0.75004 0.33120-0.62076 0.80255-0.45324
  -2   8   2    7.35    1.58  10 0.71601-0.82633 0.31465 0.26300 0.81569-0.72974
  -2  10   3   90.87    2.24  10 0.71797-0.80784 0.31980 0.40287 0.81166-0.65909
  -1  -7  12   25.14    4.99  10 0.71845-0.54543 0.32109-0.82749 0.81065-0.03948
  -1  -6   8    1.22    2.32   9 0.72298-0.63212 0.33342-0.76877 0.80074-0.29545
   0  -7   8    6.56    3.68  10 0.71807-0.55334 0.32007-0.82575 0.81145-0.28165
   0  -6   6   -1.76    2.20   9 0.72342-0.59799 0.33463-0.76898 0.79975-0.40387
   0  -5   4   35.93    2.56  10 0.71749-0.63506 0.31854-0.67931 0.81265-0.54899
   0  12   2   31.66    3.22  10 0.71808-0.67663 0.32010 0.54717 0.81143-0.67756
   0  13   3    3.39    3.68  10 0.71792-0.65551 0.31968 0.62032 0.81176-0.61177
   1  -8  10   85.11    4.80   9 0.71884-0.43535 0.32212-0.90075 0.80983-0.12512
   1  -8  11   20.83    4.54   9 0.72063-0.41511 0.32696-0.90685 0.80597-0.05434
   1   9  -1  324.23    3.11   9 0.72137-0.66645 0.32898 0.32194 0.80435-0.84588
   1  11   0   91.62    2.88   9 0.72255-0.64695 0.33221 0.46315 0.80173-0.77613
   1  12   1    2.61    2.97  10 0.71669-0.61872 0.31644 0.55087 0.81429-0.72377
   2  -8   8   14.53    2.67   9 0.72218-0.40236 0.33120-0.90981 0.80255-0.22686
   2  -7   5    5.02    1.93   9 0.72137-0.46424 0.32898-0.83476 0.80435-0.42798
   2  12   0    1.40    4.02  10 0.71874-0.56708 0.32186 0.54646 0.81004-0.76121
   2  13   1    9.52    3.92  10 0.71694-0.54413 0.31710 0.62567 0.81379-0.69942
   3  -8   6   16.85    3.18  10 0.71860-0.36553 0.32148-0.89963 0.81034-0.34300
   3  -5   1  203.54    1.52   9 0.72211-0.47350 0.33100-0.69161 0.80271-0.66686
   3  10  -2    4.06    3.38  10 0.71811-0.53157 0.32018 0.40409 0.81137-0.87227
   3  12  -1   51.82    3.32   9 0.72276-0.51543 0.33281 0.53607 0.80124-0.79492
   3  13   0    4.55    4.60   9 0.71933-0.49225 0.32345 0.61754 0.80878-0.73520
   4  -8   5  125.12    3.17   9 0.71945-0.31116 0.32377-0.90156 0.80852-0.38424
   4  -7   3   69.50    2.09   9 0.72149-0.35467 0.32931-0.83468 0.80408-0.51217
   4   3  -4   18.94    1.61   9 0.72327-0.50267 0.33422-0.11697 0.80008-0.97059
   4   4  -4   41.96    2.63   9 0.71974-0.49847 0.32455-0.03465 0.80790-0.97838
   4   5  -4   31.06    2.64   9 0.71968-0.49825 0.32439 0.03769 0.80803-0.97821
   4   6  -4    3.60    2.04   9 0.72240-0.50246 0.33181 0.10405 0.80206-0.97193
   5  -8   4    2.81    2.21  10 0.71650-0.25377 0.31594-0.89363 0.81469-0.43207
   5   1  -4   89.06    1.91  10 0.71653-0.41949 0.31600-0.24316 0.81464-0.96200
   5   8  -4   72.52    3.59  10 0.71836-0.42112 0.32086 0.25791 0.81083-0.95713
   5  12  -2   26.54    4.85  10 0.71776-0.37894 0.31925 0.54874 0.81210-0.82542
   6   3  -5  286.25    2.77   9 0.72262-0.37007 0.33241-0.11412 0.80156-0.99148
   6   4  -5  759.16    4.49   9 0.71963-0.36709 0.32426-0.03379 0.80814-0.99769
   6   5  -5  219.70    3.54   9 0.71965-0.36711 0.32429 0.03835 0.80811-0.99744
   6   6  -5   88.84    2.54   9 0.72196-0.36964 0.33060 0.10439 0.80304-0.99236
   7  -8   3    6.28    2.32  10 0.71603-0.12049 0.31471-0.89183 0.81564-0.45272
   7   8  -5  117.55    3.42   9 0.72211-0.29402 0.33100 0.24921 0.80271-0.96817
   7  10  -4    5.02    4.10  10 0.71699-0.26663 0.31722 0.40675 0.81369-0.91295
   8  -8   3    8.63    2.25   9 0.72087-0.04876 0.32761-0.90372 0.80545-0.42008
   8  -7   1  108.44    1.56   9 0.71908-0.08951 0.32277-0.82746 0.80932-0.55535
   8   9  -5   51.01    3.60   9 0.72255-0.21855 0.33221 0.32134 0.80173-0.94336
   9   0  -5    0.84    1.85   9 0.71723-0.13431 0.31785-0.31579 0.81320-0.93468
   9   4  -6   48.99    2.65   9 0.72233-0.16252 0.33160-0.03990 0.80222-0.98755
   9   5  -6    0.25    2.44   9 0.72225-0.16339 0.33140 0.03438 0.80239-0.98782
   9   9  -5   36.55    4.94  10 0.71804-0.13692 0.32000 0.33164 0.81151-0.92941
  10   3  -6    9.90    2.86   9 0.72038-0.08510 0.32627-0.10620 0.80653-0.96806
  10   4  -6    4.96    3.32  10 0.71844-0.08230 0.32106-0.02929 0.81067-0.97234
  10   5  -6    5.17    3.53  10 0.71843-0.08234 0.32103 0.04192 0.81069-0.97187
  10   6  -6   13.73    3.76   9 0.72041-0.08540 0.32636 0.11048 0.80646-0.96752
  11   3  -6   48.40    3.56  10 0.71887-0.00611 0.32221-0.10293 0.80976-0.94724
  11   4  -6  174.20    4.21  10 0.71693-0.00432 0.31707-0.02604 0.81381-0.95136
  11   5  -6   63.60    4.33  10 0.71734-0.00532 0.31815 0.04433 0.81296-0.95102
  11   6  -6    5.90    4.23   9 0.71917-0.00760 0.32300 0.11394 0.80913-0.94641
  11   7  -6   18.34    3.57   9 0.72276-0.01181 0.33281 0.17724 0.80124-0.93879
  12   3  -6    6.29    3.24   9 0.71986 0.06783 0.32488-0.10370 0.80764-0.92196
  12   4  -6   37.29    4.25  10 0.71802 0.06973 0.31994-0.02872 0.81155-0.92594
  12   5  -6   21.08    4.48  10 0.71817 0.07021 0.32035 0.04315 0.81124-0.92523
  13   0  -5   -0.43    2.83  10 0.71870 0.16699 0.32176-0.31874 0.81012-0.83483
  -7   2  13   28.90    2.88  11 0.70868-0.97141 0.29612-0.15455 0.82964-0.13091
  -7   2  14   28.96    3.44  10 0.71199-0.95459 0.30440-0.16143 0.82346-0.05908
  -7   3  13   44.45    2.92  10 0.71381-0.97723 0.30904-0.09321 0.81993-0.12299
  -7   4  12   66.06    2.18  11 0.70884-0.99297 0.29652-0.01039 0.82934-0.19714
  -7   5  12   43.68    2.25  11 0.70678-0.99128 0.29148 0.06666 0.83304-0.20101
  -7   6  13   -2.35    2.27  11 0.70852-0.97387 0.29575 0.13618 0.82991-0.13091
  -6  -1  12    7.63    3.22  11 0.71101-0.91815 0.30193-0.37788 0.82532-0.17122
  -6  -1  13   19.03    2.85  10 0.71506-0.90251 0.31228-0.38536 0.81745-0.09756
  -6   2   9   18.23    1.80  10 0.71423-0.98432 0.31014-0.16621 0.81909-0.36429
  -6   7   9   83.78    0.87  13 0.69539-0.96569 0.26471 0.23947 0.85179-0.39470
  -5  -3  12    1.10    3.70  10 0.71229-0.84459 0.30516-0.52147 0.82289-0.14597
  -5  -3  13    3.55    3.13  10 0.71506-0.82671 0.31228-0.52871 0.81745-0.07367
  -5  -3  14    6.83    3.41  10 0.71600-0.80693 0.31472-0.53119 0.81556-0.00530
  -5  -3  15    3.84    3.51  10 0.71530-0.78563 0.31289-0.52949 0.81698 0.05983
  -5  -2  10   70.90    2.39  10 0.71545-0.88896 0.31330-0.45850 0.81666-0.27231
  -5   4   6   65.62    0.86  11 0.70932-0.96550 0.29772-0.01022 0.82846-0.54798
  -5   5   6   36.51    0.59  12 0.69997-0.95625 0.27524 0.08459 0.84459-0.56370
  -4  -4  10  113.65    3.90  11 0.71038-0.80657 0.30036-0.59158 0.82649-0.25867
  -4  -4  11  131.19    3.27  10 0.71647-0.79291 0.31595-0.60572 0.81460-0.18032
  -4  -2   7    0.46    2.65  11 0.71154-0.87219 0.30327-0.45076 0.82431-0.45371
  -4  -1   6   36.69    2.15  11 0.71120-0.89065 0.30241-0.37542 0.82496-0.52214
  -3  -5  10   97.22    2.93  10 0.71585-0.73718 0.31432-0.67613 0.81587-0.22454
  -3  -3   6  174.18    2.94  11 0.71140-0.81454 0.30293-0.52044 0.82457-0.49851
  -3  -2   5 1647.34    4.46  11 0.71108-0.83508 0.30211-0.44727 0.82518-0.56543
  -3   9   4    5.58    1.36  10 0.71182-0.85722 0.30399 0.34585 0.82377-0.62880
  -2  -6   9    9.30    3.17  11 0.71019-0.67406 0.29987-0.73562 0.82686-0.27842
  -2  -6  10    1.85    2.52  10 0.71655-0.66255 0.31615-0.74938 0.81445-0.19901
  -2  -5   7   84.72    3.14  10 0.71280-0.71996 0.30647-0.66779 0.82189-0.40573
  -2  11   4  156.84    2.76  11 0.71077-0.78107 0.30133 0.49337 0.82577-0.60604
  -2  12   5   -1.64    2.39  11 0.71124-0.76057 0.30252 0.56501 0.82487-0.53959
  -1  -7  10   92.63    4.03  10 0.71319-0.58204 0.30747-0.81351 0.82114-0.18256
  -1  -7  11    9.43    3.25  10 0.71647-0.56581 0.31595-0.82179 0.81460-0.10893
  -1  -6   7  139.41    3.37  10 0.71328-0.64435 0.30768-0.74123 0.82097-0.38142
  -1  -4   4   62.14    1.80  10 0.71395-0.70774 0.30941-0.59776 0.81965-0.57932
  -1  -3   3 1747.81    3.85  10 0.71427-0.72836 0.31023-0.52636 0.81902-0.64457
  -1  10   2   38.43    2.32  11 0.70870-0.74457 0.29618 0.42666 0.82959-0.71908
   1  -8   9   33.73    3.13  10 0.71490-0.45229 0.31187-0.89014 0.81777-0.19832
   1  -7   6   32.40    2.28  10 0.71624-0.51592 0.31533-0.82102 0.81508-0.39455
   1  -6   4    8.11    2.42  10 0.71317-0.55495 0.30741-0.74099 0.82118-0.53330
   1   8  -1    4.51    2.48  11 0.70945-0.65526 0.29803 0.28128 0.82823-0.86993
   2  -8   7    3.96    2.49  10 0.71482-0.41843 0.31166-0.88939 0.81792-0.30709
   2  -6   3  127.05    1.86  10 0.71585-0.50181 0.31432-0.74768 0.81587-0.57061
   2   8  -2    8.43    2.08  10 0.71538-0.60437 0.31309 0.26426 0.81682-0.90212
   2  10  -1   54.11    3.26  11 0.71111-0.58053 0.30220 0.42095 0.82512-0.84261
   3  -9   9   13.61    4.59  11 0.71105-0.29434 0.30204-0.95330 0.82523-0.15906
   3  -6   2   46.99    1.88  10 0.71320-0.44397 0.30749-0.74056 0.82112-0.61853
   3   2  -3  386.78    2.59  11 0.71162-0.54592 0.30348-0.15831 0.82415-0.95202
   3   7  -3    0.92    2.27  10 0.71600-0.54953 0.31472 0.19164 0.81556-0.94368
   4  -9   8    0.45    3.18  10 0.71498-0.24534 0.31207-0.96188 0.81761-0.19299
   4   9  -3   40.32    2.61  10 0.71553-0.47328 0.31350 0.33784 0.81650-0.92013
   4  11  -2   14.88    2.98  10 0.71569-0.45291 0.31391 0.48120 0.81619-0.85376
   4  12  -1    1.48    3.76  10 0.71154-0.42696 0.30327 0.57184 0.82431-0.79802
   5  -9   7    6.54    2.74  10 0.71592-0.19074 0.31452-0.96459 0.81571-0.23377
   5  -7   2    0.84    1.72  10 0.71240-0.28993 0.30545-0.81137 0.82266-0.57347
   5   7  -4   70.01    3.20  11 0.71121-0.41530 0.30243 0.20494 0.82495-0.97136
   5  10  -3    9.94    3.72  10 0.71331-0.39500 0.30778 0.41556 0.82090-0.90117
   6  -9   6   28.88    3.53  10 0.71379-0.13203 0.30900-0.95886 0.81997-0.28091
   6  -5  -1    0.88    0.73  12 0.70409-0.26762 0.28496-0.64477 0.83774-0.76434
   6   9  -4   21.30    2.79  10 0.71553-0.34261 0.31350 0.33728 0.81650-0.93962
   6  11  -3   55.08    3.82  10 0.71522-0.32130 0.31268 0.48256 0.81714-0.87389
   7  -7   1   85.34    1.79  11 0.70819-0.15389 0.29491-0.79919 0.83053-0.60077
   7  -1  -4  153.79    1.81  11 0.70864-0.25921 0.29604-0.36580 0.82970-0.93046
   7   2  -5   92.73    2.49  10 0.71362-0.28468 0.30855-0.16337 0.82031-0.98643
   7   6  -5    0.70    3.37  11 0.71136-0.28306 0.30282 0.13271 0.82465-0.99067
   7   7  -5    9.29    2.54  10 0.71616-0.28758 0.31513 0.19089 0.81524-0.98126
   8   1  -5  259.58    2.84  11 0.71064-0.20605 0.30100-0.22599 0.82602-0.96910
   8   8  -5   24.18    3.06  10 0.71522-0.21057 0.31268 0.26692 0.81714-0.95902
   8  10  -4    7.88    4.71  11 0.71102-0.18675 0.30196 0.42343 0.82530-0.90019
   9  -2  -4   32.17    1.34  11 0.71062-0.10924 0.30095-0.44268 0.82605-0.88011
   9   8  -5   46.24    4.53  11 0.71039-0.13123 0.30037 0.27987 0.82648-0.94438
  10   0  -5   -0.02    2.19  11 0.71019-0.05355 0.29988-0.29651 0.82685-0.92301
  11   0  -5    0.15    2.35  10 0.71154 0.02555 0.30327-0.30322 0.82431-0.89746
  12  -2  -4   44.17    1.93  11 0.71157 0.11869 0.30335-0.44486 0.82425-0.80688
  12   0  -5   -1.42    2.52  11 0.71209 0.09698 0.30465-0.30239 0.82327-0.87108
  13  -3  -3   38.71    1.90  11 0.70843 0.21864 0.29552-0.50982 0.83008-0.72286
  -7   1  13    3.97    2.78  12 0.70120-0.96414 0.27832-0.20982 0.84252-0.14498
  -7   1  14    1.11    3.47  12 0.70454-0.94741 0.28625-0.21819 0.83690-0.07201
  -7   2  12    2.38    2.32  12 0.70245-0.98493 0.28126-0.14042 0.84045-0.20976
  -7   3  12    9.58    2.32  11 0.70663-0.99066 0.29132-0.07809 0.83324-0.20179
  -7   6  12   28.64    1.81  12 0.69799-0.98261 0.27083 0.15911 0.84770-0.21601
  -6  -2  13    2.52    3.42  11 0.70320-0.88784 0.28306-0.43019 0.83918-0.11988
  -6  -2  14    5.02    4.19  12 0.70422-0.87038 0.28549-0.43411 0.83744-0.04935
  -6  -2  15   -1.05    4.60  12 0.70457-0.84986 0.28632-0.43527 0.83685 0.01833
  -6  -1  11   78.12    3.17  11 0.70416-0.93203 0.28534-0.36056 0.83755-0.24990
  -6   0  10   42.24    1.99  11 0.70683-0.95573 0.29181-0.29460 0.83288-0.31178
  -6   1   9   37.14    2.10  11 0.70372-0.97318 0.28429-0.21468 0.83830-0.38349
  -5  -3  11    3.82    2.52  11 0.70683-0.85835 0.29181-0.51146 0.83288-0.22186
  -5  -2   9   -1.02    2.89  12 0.70423-0.89803 0.28552-0.43268 0.83742-0.35898
  -5  -1   8    1.24    2.32  11 0.70555-0.92089 0.28869-0.36357 0.83514-0.42238
  -5   3   6   60.19    1.06  12 0.70358-0.95965 0.28397-0.06903 0.83853-0.55805
  -4  -5  12    1.13    4.08  12 0.70330-0.75687 0.28328-0.64615 0.83901-0.13928
  -4  -5  13    0.36    4.53  12 0.70462-0.73903 0.28645-0.65214 0.83676-0.06798
  -4  -5  14    2.99    4.60  12 0.70458-0.71921 0.28636-0.65386 0.83682 0.00031
  -4  -3   8    3.18    2.14  11 0.70885-0.84639 0.29676-0.51528 0.82925-0.39412
  -4   9   6   16.43    1.33  13 0.69394-0.87404 0.26161 0.38734 0.85394-0.54968
  -4  11   8   22.88    1.68  12 0.69791-0.83697 0.27065 0.52329 0.84782-0.41037
  -3  -6  12    4.36    4.25  12 0.70444-0.68281 0.28601-0.72327 0.83707-0.11164
  -3  -6  13   21.00    3.62  11 0.70666-0.66428 0.29140-0.72743 0.83318-0.04191
  -3  -5   9   29.98    2.39  11 0.70835-0.74914 0.29553-0.65867 0.83016-0.30555
  -3  -4   7   89.61    3.08  11 0.70581-0.78816 0.28933-0.58015 0.83468-0.44272
  -3  10   5   48.97    1.86  12 0.69951-0.82513 0.27437 0.44766 0.84527-0.58324
  -3  11   6   25.62    2.08  12 0.69767-0.80214 0.27011 0.52457 0.84820-0.51938
  -2  -7  12   59.95    4.81  12 0.70299-0.60431 0.28254-0.79054 0.83954-0.09098
  -2  -7  13   39.26    5.19  11 0.70413-0.58571 0.28527-0.79361 0.83760-0.02443
  -1  -7   9    8.68    2.84  11 0.70717-0.59528 0.29264-0.80007 0.83228-0.26110
  -1  -5   5   33.93    1.93  11 0.70785-0.67942 0.29429-0.65628 0.83107-0.52488
  -1   8   1    2.92    1.36  11 0.70734-0.76387 0.29305 0.28477 0.83198-0.78768
  -1  11   3   79.81    2.62  12 0.70040-0.71555 0.27644 0.51842 0.84383-0.66674
   0  -8  10   12.14    4.14  11 0.70542-0.49616 0.28837-0.86839 0.83537-0.17365
   0  -8  11   32.38    3.82  11 0.70877-0.47962 0.29656-0.87640 0.82940-0.10228
   0  -7   7   53.08    2.52  11 0.70852-0.56191 0.29594-0.80252 0.82986-0.36777
   0  -6   5   88.96    2.39  11 0.70726-0.60254 0.29284-0.72685 0.83213-0.50235
   1  -8   8    2.93    2.73  11 0.70843-0.46464 0.29573-0.87479 0.83001-0.27793
   1  10   0   35.92    2.10  11 0.70675-0.63220 0.29160 0.43164 0.83303-0.80763
   2  -8   6   27.34    3.17  12 0.70353-0.42522 0.28383-0.86229 0.83862-0.39540
   2  -7   4   24.39    2.70  12 0.70273-0.46669 0.28193-0.78706 0.83997-0.52994
   2   1  -2 1097.84    2.59  11 0.70436-0.59401 0.28582-0.21266 0.83720-0.92250
   2   7  -2  181.10    3.23  11 0.70539-0.59597 0.28829 0.21833 0.83543-0.91960
   2  11   0   -0.52    3.14  12 0.70265-0.55291 0.28175 0.51780 0.84010-0.79178
   3  -9   8   16.57    4.16  11 0.70562-0.30983 0.28886-0.93976 0.83502-0.23592
   3  -8   5   48.03    2.85  11 0.70516-0.37197 0.28775-0.86562 0.83582-0.43570
   3  -1  -2   23.22    0.76  12 0.70146-0.51510 0.27892-0.34978 0.84209-0.90443
   3   3  -3  264.76    2.62  12 0.70360-0.53835 0.28400-0.06625 0.83850-0.96605
   3   4  -3 3807.74    6.70  12 0.70204-0.53687 0.28029 0.00981 0.84113-0.96881
   3   5  -3  691.59    3.80  11 0.70403-0.53880 0.28504 0.07744 0.83776-0.96482
   3   6  -3  625.69    3.52  11 0.70918-0.54430 0.29759 0.13716 0.82864-0.95575
   3   9  -2   44.39    3.28  11 0.70508-0.51986 0.28755 0.36368 0.83596-0.89593
   3  11  -1   63.16    2.92  11 0.70759-0.50106 0.29367 0.50245 0.83153-0.82493
   3  12   0    1.58    3.75  12 0.70187-0.47583 0.27990 0.58884 0.84140-0.76823
   4  -9   7   20.17    2.88  11 0.70801-0.25719 0.29470-0.94456 0.83077-0.27564
   4  -8   4   36.02    2.56  12 0.70247-0.31410 0.28132-0.85909 0.84040-0.48298
   4  -6   1  148.51    1.74  12 0.70068-0.37485 0.27710-0.70965 0.84337-0.68451
   4  -5   0  154.92    1.34  12 0.70335-0.39837 0.28341-0.64335 0.83893-0.74609
   4   0  -3   -0.62    1.36  12 0.70402-0.46249 0.28500-0.28326 0.83779-0.94273
   4   8  -3   26.99    3.31  11 0.70504-0.46502 0.28745 0.29129 0.83603-0.93888
   4  10  -2   -0.98    3.32  12 0.70287-0.44183 0.28227 0.44519 0.83973-0.87715
   5  -9   6   -2.45    2.85  12 0.70543-0.19691 0.28839-0.94199 0.83536-0.32086
   5   2  -4   37.33    2.22  12 0.70410-0.40755 0.28521-0.13871 0.83764-0.98477
   5   6  -4   -1.75    2.74  12 0.70428-0.40842 0.28563 0.14954 0.83735-0.98270
   5  11  -2   28.51    4.61  12 0.70355-0.36689 0.28388 0.51205 0.83859-0.85170
   6  -9   5   34.26    2.91  12 0.70148-0.13913 0.27898-0.92909 0.84205-0.36998
   6  -8   3   11.08    2.09  11 0.70706-0.18730 0.29237-0.86942 0.83247-0.49373
   6  -6   0  170.24    1.53  12 0.70325-0.24588 0.28317-0.71503 0.83910-0.69922
   6   0  -4    5.63    1.19  11 0.70717-0.33379 0.29264-0.29056 0.83228-0.95641
   6   8  -4   65.08    2.74  11 0.70632-0.33397 0.29057 0.28960 0.83379-0.95608
   6  10  -3   -2.91    4.15  12 0.70327-0.31061 0.28321 0.44392 0.83907-0.89496
   6  12  -2   17.47    4.06  11 0.70885-0.29552 0.29676 0.57300 0.82925-0.81782
   7  -9   5    2.41    2.85  11 0.70671-0.06779 0.29152-0.94030 0.83310-0.33893
   7   3  -5   21.35    2.13  11 0.70810-0.28019 0.29491-0.07535 0.83062-0.99673
   7   4  -5  130.41    2.57  11 0.70649-0.27844 0.29098 0.00083 0.83349-0.99941
   7   5  -5   73.56    2.49  11 0.70768-0.27966 0.29388 0.07004 0.83138-0.99695
   7   9  -4   32.23    3.23  11 0.70683-0.25925 0.29181 0.36083 0.83288-0.93170
   7  11  -3    9.18    3.75  11 0.70785-0.24000 0.29429 0.50404 0.83107-0.86264
   8   2  -5 2267.13    6.36  12 0.70156-0.19695 0.27917-0.13173 0.84192-0.98468
   8   6  -5    0.65    3.61  12 0.70302-0.19976 0.28263 0.15428 0.83948-0.98158
   8   7  -5    2.07    2.66  11 0.70868-0.20553 0.29635 0.21316 0.82956-0.97147
   9   1  -5  256.74    2.88  12 0.70186-0.12117 0.27988-0.20448 0.84142-0.96097
   9   7  -5   17.01    4.14  12 0.70355-0.12411 0.28389 0.22550 0.83859-0.95672
  10  -2  -4  189.80    1.92  12 0.70420-0.02599 0.28544-0.42676 0.83747-0.86751
  10   8  -5    1.43    3.69  11 0.70785-0.05290 0.29429 0.28783 0.83107-0.92492
  11  -2  -4   19.86    1.61  11 0.70511 0.04928 0.28763-0.42865 0.83591-0.84227
  12   1  -5  106.19    3.17  12 0.70072 0.10863 0.27719-0.20139 0.84331-0.89141
  13   1  -5   85.16    2.87  11 0.70751 0.17846 0.29346-0.21734 0.83168-0.85653
  13   2  -5   74.94    3.51  12 0.70051 0.18502 0.27669-0.12900 0.84365-0.86830
  -7   0  14   41.49    4.09  12 0.69644-0.93820 0.26754-0.27029 0.85007-0.08652
  -7   1  12    1.53    2.64  13 0.69439-0.97742 0.26289-0.19346 0.85321-0.22271
  -7   3  11    8.70    2.08  13 0.69386-0.99864 0.26168-0.04763 0.85402-0.28980
  -7   4  11    1.22    1.74  13 0.69496-0.99943 0.26417 0.02199 0.85235-0.28765
  -6  -2  12   67.33    3.56  12 0.69735-0.90443 0.26964-0.41723 0.84864-0.19516
  -6   3   8   12.29    1.37  13 0.69455-0.98517 0.26325-0.04813 0.85297-0.46379
  -6   4   8   75.17    1.31  12 0.69566-0.98649 0.26576 0.02118 0.85128-0.46175
  -5  -4  12    2.11    4.22  13 0.69546-0.82642 0.26531-0.55657 0.85158-0.17385
  -5  -4  13  105.67    3.99  12 0.69925-0.80926 0.27404-0.56594 0.84562-0.10115
  -5  -4  14    3.40    3.55  12 0.70113-0.78995 0.27842-0.57077 0.84257-0.03244
  -5  -3  10    9.93    2.36  12 0.69835-0.87079 0.27195-0.49107 0.84706-0.30313
  -5   0   7    2.53    1.37  12 0.70077-0.93556 0.27759-0.27955 0.84316-0.49752
  -5   2   6  386.92    2.00  13 0.69264-0.94853 0.25894-0.11575 0.85584-0.57602
  -4  -5  11   -0.50    3.46  12 0.69781-0.77280 0.27070-0.63446 0.84792-0.21380
  -4  -4   9    8.44    2.26  12 0.70104-0.81765 0.27821-0.56896 0.84272-0.34166
  -4   0   5    0.79    1.59  13 0.69631-0.89708 0.26724-0.26832 0.85028-0.61374
  -4  10   7   16.84    1.36  13 0.68826-0.84837 0.24924 0.47194 0.86216-0.49121
  -3  -6  10    5.31    3.40  13 0.69472-0.71476 0.26362-0.69866 0.85272-0.26114
  -3  -6  11   56.76    3.12  12 0.70104-0.69989 0.27821-0.71383 0.84272-0.18536
  -3  -5   8  363.07    3.91  12 0.69717-0.75820 0.26922-0.63207 0.84893-0.39042
  -3  -1   4  643.32    2.44  12 0.69934-0.84412 0.27425-0.34731 0.84548-0.65180
  -3   6   3  621.11    1.79  13 0.69542-0.86218 0.26522 0.16789 0.85165-0.72266
  -2  -7  10   97.56    4.03  13 0.69397-0.63821 0.26194-0.76909 0.85384-0.23948
  -2  -7  11  113.66    3.84  12 0.69961-0.62244 0.27488-0.78241 0.84504-0.16451
  -2  -6   8  112.19    2.73  12 0.70050-0.68538 0.27696-0.71179 0.84359-0.36181
  -2  -5   6 1281.99    5.36  13 0.69566-0.72238 0.26578-0.62782 0.85127-0.50178
  -2  -4   5  219.14    2.40  12 0.70104-0.74843 0.27821-0.56803 0.84272-0.55956
  -2  -3   4    1.94    1.65  12 0.70006-0.76864 0.27592-0.49302 0.84432-0.62763
  -2   7   2  159.96    1.83  12 0.69622-0.80769 0.26704 0.23835 0.85041-0.76388
  -2   9   3    3.41    1.82  13 0.69284-0.78362 0.25940 0.39018 0.85553-0.70307
  -1  -8  11    5.82    4.41  12 0.69530-0.54077 0.26496-0.84124 0.85182-0.14887
  -1  -8  12   28.72    5.45  12 0.69683-0.52212 0.26843-0.84849 0.84947-0.07815
  -1  -7   8    2.74    3.44  12 0.69826-0.60694 0.27174-0.77876 0.84721-0.34196
  -1  -6   6   95.58    3.17  12 0.69780-0.64867 0.27068-0.70503 0.84793-0.47577
  -1  -2   2 9413.87    6.77  12 0.69979-0.73402 0.27529-0.41965 0.84475-0.73667
  -1  12   4   -0.32    2.58  13 0.69745-0.69121 0.26986 0.59464 0.84850-0.60481
   0  -8   9    2.38    2.92  12 0.69979-0.51126 0.27529-0.85452 0.84475-0.24962
   0  -7   6   87.62    2.98  13 0.69418-0.56876 0.26241-0.76850 0.85353-0.45700
   0  12   3   18.49    3.31  13 0.69365-0.63213 0.26120 0.60756 0.85433-0.65328
   1  -9  10   28.91    4.35  13 0.69365-0.40915 0.26121-0.91171 0.85433-0.16864
   1  -8   7   23.05    3.30  12 0.69853-0.47583 0.27237-0.85103 0.84677-0.36080
   1  -7   5   54.98    2.31  12 0.70006-0.51913 0.27592-0.78189 0.84432-0.49083
   1  -2   0  218.72    1.04  12 0.69965-0.62337 0.27497-0.41870 0.84498-0.82220
   1   7  -1  119.61    2.82  12 0.69610-0.64181 0.26678 0.23965 0.85059-0.89200
   1  11   1   25.03    3.31  12 0.69718-0.60215 0.26924 0.52628 0.84892-0.75762
   1  12   2   27.00    3.09  13 0.69294-0.57629 0.25961 0.60864 0.85539-0.69722
   2  -9   8    9.85    3.67  13 0.69350-0.37402 0.26087-0.91216 0.85455-0.27738
   2  -9   9   12.31    3.25  12 0.70059-0.35947 0.27717-0.92869 0.84345-0.20117
   2   6  -2    1.99    2.53  12 0.69590-0.58652 0.26632 0.16841 0.85090-0.93544
   2   9  -1   17.75    2.95  13 0.69574-0.56587 0.26595 0.38424 0.85115-0.86919
   2  12   1   37.37    4.09  13 0.69581-0.52459 0.26612 0.60108 0.85104-0.73584
   2  13   2   32.07    4.60  13 0.69559-0.50309 0.26560 0.67383 0.85139-0.67036
   3  -9   7   13.56    3.84  12 0.69710-0.32231 0.26907-0.91949 0.84904-0.31549
   3  -7   3   13.71    1.56  12 0.70015-0.40876 0.27613-0.78137 0.84417-0.57622
   4  -9   6    7.13    3.09  12 0.69736-0.26620 0.26967-0.91932 0.84863-0.35923
   4   7  -3   38.62    2.97  13 0.69485-0.45384 0.26393 0.24309 0.85251-0.95586
   5  -9   5    2.82    2.82  13 0.69298-0.20699 0.25969-0.90985 0.85534-0.40692
   5  -8   3   70.70    2.39  13 0.69353-0.25005 0.26094-0.83821 0.85451-0.53906
   5   3  -4  309.07    2.54  12 0.69844-0.40184 0.27216-0.05341 0.84692-0.99390
   5   4  -4  247.71    3.01  12 0.69761-0.40137 0.27023 0.02060 0.84824-0.99516
   5   5  -4   97.79    2.42  12 0.69979-0.40356 0.27529 0.08780 0.84475-0.99109
   5   9  -3  147.54    3.29  12 0.70139-0.38491 0.27905 0.37327 0.84213-0.92177
   5  12  -1    2.68    4.10  12 0.69781-0.34089 0.27070 0.59926 0.84792-0.79410
   6   7  -4   74.12    3.19  12 0.69754-0.32558 0.27008 0.23786 0.84834-0.97085
   6  11  -2   68.39    4.61  13 0.69347-0.27900 0.26082 0.53586 0.85459-0.84380
   7   8  -4    6.91    3.57  12 0.69657-0.24897 0.26784 0.31303 0.84987-0.94828
   7  10  -3    0.93    4.34  13 0.69511-0.22601 0.26452 0.46268 0.85212-0.88470
   8  -8   2   27.67    2.04  13 0.69164-0.03938 0.25670-0.83364 0.85731-0.53613
   8   3  -5   13.85    2.85  12 0.69710-0.19340 0.26906-0.04897 0.84904-0.99139
   8   4  -5  430.82    4.14  12 0.69647-0.19237 0.26762 0.02425 0.85002-0.99209
   8   5  -5   54.14    2.52  12 0.69871-0.19484 0.27279 0.09122 0.84649-0.98861
   8   9  -4    3.26    3.13  12 0.70042-0.17712 0.27676 0.37739 0.84374-0.91867
   9  -8   2   30.12    2.11  13 0.69165 0.03617 0.25672-0.83329 0.85730-0.51322
   9   2  -5   82.64    2.81  13 0.69375-0.11292 0.26143-0.11434 0.85418-0.97308
   9   6  -5   15.93    3.36  12 0.69739-0.11821 0.26972 0.16716 0.84859-0.96681
   9   9  -4   31.08    4.68  12 0.69615-0.09631 0.26689 0.38632 0.85052-0.90144
  10   1  -5   -1.68    2.45  13 0.69670-0.04088 0.26815-0.19268 0.84966-0.94439
  10   6  -5   66.41    4.35  13 0.69494-0.03892 0.26412 0.17215 0.85238-0.94731
  10   7  -5    6.27    3.51  12 0.70104-0.04585 0.27821 0.23203 0.84272-0.93740
  11   1  -5   10.10    2.45  12 0.69713 0.03521 0.26912-0.19309 0.84900-0.92080
  11   6  -5    7.65    4.17  13 0.69477 0.03711 0.26375 0.17285 0.85263-0.92357
  11   7  -5   44.66    3.85  12 0.70077 0.03175 0.27759 0.23211 0.84316-0.91374
  12  -3  -3  105.55    1.92  13 0.68927 0.16230 0.25147-0.46558 0.86073-0.77621
  12   2  -5   37.08    3.40  13 0.69372 0.11488 0.26137-0.11402 0.85423-0.90188
  12   5  -5   15.56    4.09  13 0.69311 0.11523 0.26000 0.10391 0.85514-0.90271
  12   6  -5   12.16    4.47  12 0.69711 0.11042 0.26908 0.16889 0.84903-0.89614
  13  -1  -4    0.55    2.46  13 0.69681 0.20903 0.26840-0.33691 0.84949-0.80724
  13   3  -5   11.09    4.00  12 0.69684 0.18747 0.26847-0.04722 0.84944-0.87383
  -7  -1  14    6.15    3.62  14 0.68551-0.92761 0.24337-0.31838 0.86603-0.10242
  -7   0  12  131.19    3.30  14 0.68423-0.96783 0.24061-0.24316 0.86776-0.23742
  -7   0  13   -2.18    2.26  13 0.69207-0.95472 0.25774-0.26053 0.85676-0.15975
  -7   2  11  205.62    2.94  13 0.68949-0.99395 0.25204-0.10976 0.86049-0.29612
  -7   5  11    0.12    1.36  14 0.68819-0.99377 0.24918 0.10987 0.86233-0.29750
  -6  -3  13   17.49    4.03  13 0.68766-0.87408 0.24802-0.46724 0.86307-0.14388
  -6  -3  14   -1.85    3.20  13 0.69064-0.85652 0.25458-0.47416 0.85884-0.07195
  -6  -2  11   84.77    3.53  13 0.68953-0.91736 0.25212-0.39862 0.86043-0.27297
  -6  -1  10   18.09    2.13  13 0.69301-0.94186 0.25985-0.33400 0.85537-0.33512
  -6   0   9   -0.18    1.68  13 0.69074-0.96047 0.25479-0.25664 0.85870-0.40389
  -6   2   8    1.06    1.53  13 0.68812-0.97840 0.24903-0.10633 0.86243-0.47390
  -6   5   8    1.03    0.86  14 0.68601-0.97663 0.24444 0.11491 0.86535-0.47631
  -5  -4  11   -3.61    3.64  14 0.68816-0.84126 0.24912-0.54123 0.86237-0.25035
  -5  -3   9  376.07    4.02  14 0.68580-0.87894 0.24400-0.46253 0.86563-0.38767
  -5  -2   8  315.53    3.62  13 0.68776-0.90180 0.24825-0.39431 0.86293-0.45108
  -4  -6  13    9.75    4.72  14 0.68654-0.72056 0.24560-0.68092 0.86462-0.09756
  -4  -5  10  101.54    2.99  13 0.68997-0.78660 0.25310-0.61617 0.85980-0.29275
  -4  -4   8   24.75    3.09  14 0.68703-0.82467 0.24666-0.53677 0.86394-0.42891
  -4  -3   7   24.56    2.08  13 0.69055-0.84920 0.25437-0.47253 0.85897-0.49041
  -4  -2   6  235.21    2.91  13 0.68789-0.86739 0.24853-0.39411 0.86274-0.56023
  -3  -7  13   76.00    5.29  14 0.68689-0.64431 0.24636-0.75338 0.86413-0.07337
  -3  -6   9   16.34    3.24  14 0.68522-0.72607 0.24273-0.67758 0.86643-0.34151
  -3   1   3  205.93    1.24  14 0.68326-0.84900 0.23854-0.16695 0.86905-0.74130
  -2  -7   9    0.66    3.42  13 0.68727-0.65076 0.24718-0.75043 0.86361-0.31669
  -2  -6   7  896.33    5.21  14 0.68596-0.69236 0.24433-0.67887 0.86542-0.45019
  -2  -2   3 1686.48    3.75  14 0.68618-0.77567 0.24481-0.38946 0.86512-0.71444
  -2  12   6    4.69    2.60  14 0.68242-0.71099 0.23676 0.62936 0.87015-0.51795
  -1  -8  10  224.19    5.23  13 0.68869-0.55662 0.25028-0.82964 0.86162-0.22344
  -1  -7   7    6.09    3.08  14 0.68563-0.61561 0.24363-0.74893 0.86586-0.42700
  -1   7   1  131.80    2.06  13 0.68879-0.74471 0.25051 0.25534 0.86148-0.81752
  -1   9   2  119.65    2.45  14 0.68467-0.72001 0.24157 0.40876 0.86716-0.75649
   0  -8   8    2.36    2.80  13 0.69093-0.52413 0.25521-0.83414 0.85842-0.32931
   0  -5   3 4241.05    6.81  14 0.68508-0.62209 0.24244-0.60342 0.86661-0.66901
   1  -9   9   -1.83    3.99  14 0.68724-0.42331 0.24711-0.89868 0.86366-0.24443
   1   9   0  127.79    3.00  13 0.68832-0.61308 0.24946 0.40136 0.86215-0.83702
   2  -8   5  325.07    3.69  14 0.68650-0.42970 0.24551-0.82332 0.86467-0.48769
   2   2  -2  264.81    2.25  14 0.68573-0.57544 0.24383-0.09874 0.86574-0.95089
   2   5  -2    7.79    2.24  14 0.68737-0.57717 0.24739 0.11430 0.86347-0.94802
   3  -8   4   -4.79    2.31  14 0.68576-0.37378 0.24390-0.81902 0.86569-0.53134
   3  -3  -1   17.59    0.59  14 0.67981-0.47234 0.23124-0.44659 0.87354-0.86983
   3   8  -2    2.50    2.18  13 0.69188-0.50600 0.25732 0.32191 0.85704-0.91763
   3  10  -1    9.51    2.49  13 0.69083-0.48462 0.25500 0.46889 0.85856-0.85206
   4  -7   2    7.11    1.78  13 0.69012-0.34489 0.25342-0.75775 0.85959-0.63483
   4   6  -3  389.15    3.69  14 0.68513-0.44362 0.24254 0.19237 0.86655-0.96975
   4   9  -2    0.31    3.37  14 0.68685-0.42511 0.24626 0.40542 0.86420-0.90095
   4  11  -1   -0.58    2.77  13 0.69216-0.40978 0.25795 0.53849 0.85662-0.82664
   4  12   0   36.87    4.46  14 0.68691-0.38402 0.24640 0.62098 0.86411-0.76818
   5  -1  -3  151.53    1.43  14 0.68676-0.36886 0.24606-0.31644 0.86432-0.94574
   5   8  -3   96.12    3.32  13 0.68921-0.37197 0.25141 0.32844 0.86089-0.94051
   5  10  -2   31.91    4.16  13 0.68786-0.34972 0.24846 0.47572 0.86279-0.87534
   6  -7   1  163.01    1.81  13 0.68984-0.21204 0.25280-0.75758 0.85999-0.65349
   6  -2  -3   34.78    0.97  14 0.68762-0.29348 0.24793-0.39029 0.86313-0.92108
   6   1  -4   -1.87    1.88  14 0.68840-0.31610 0.24963-0.17565 0.86204-0.98459
   6   6  -4   -1.11    2.09  13 0.68978-0.31719 0.25268 0.18291 0.86007-0.98287
   6   9  -3    5.08    2.63  13 0.68978-0.29672 0.25268 0.39997 0.86007-0.91603
   7  -9   4   54.33    2.84  13 0.68857-0.07154 0.25001-0.89947 0.86180-0.43273
   7  -8   2   14.25    1.93  14 0.68421-0.10966 0.24058-0.81835 0.86778-0.57101
   7   7  -4   21.10    3.36  14 0.68692-0.23854 0.24642 0.26056 0.86409-0.96302
   7  11  -2   -0.39    4.82  14 0.68677-0.19684 0.24609 0.55252 0.86430-0.83039
   8  -3  -3  780.56    2.13  14 0.68265-0.13591 0.23724-0.45142 0.86986-0.88075
   8  -1  -4  328.22    2.34  13 0.68907-0.16321 0.25112-0.32088 0.86108-0.93765
   8   8  -4   35.50    3.02  13 0.68978-0.16510 0.25268 0.32765 0.86007-0.93508
   8  10  -3    1.28    4.17  14 0.68807-0.14371 0.24893 0.47458 0.86249-0.86951
   9   3  -5   54.40    2.34  13 0.69017-0.10949 0.25352-0.03409 0.85952-0.97809
   9   4  -5   23.71    2.52  13 0.69026-0.10982 0.25373 0.03756 0.85939-0.97797
   9   5  -5    9.42    2.53  13 0.69282-0.11263 0.25942 0.10419 0.85565-0.97396
   9   8  -4   15.28    4.24  14 0.68575-0.08474 0.24388 0.33664 0.86571-0.91724
  10   2  -5   36.21    2.54  13 0.68989-0.03321 0.25291-0.10551 0.85992-0.95481
  10   3  -5   11.71    3.14  14 0.68685-0.03053 0.24626-0.02695 0.86420-0.95895
  10   4  -5   12.56    3.36  13 0.68738-0.03082 0.24742 0.04450 0.86345-0.95838
  10   5  -5    0.81    2.57  13 0.69017-0.03381 0.25352 0.11071 0.85952-0.95426
  11   2  -5   59.07    2.92  13 0.69035 0.04294 0.25394-0.10660 0.85925-0.93061
  11   3  -5   -4.52    3.44  14 0.68747 0.04537 0.24761-0.02789 0.86333-0.93474
  11   4  -5   40.96    4.00  14 0.68751 0.04518 0.24770 0.04437 0.86328-0.93419
  11   5  -5   53.60    3.12  13 0.69026 0.04361 0.25373 0.10996 0.85939-0.92986
  12  -1  -4    4.54    2.20  14 0.68633 0.14405 0.24514-0.31462 0.86491-0.84682
  12   3  -5   10.12    2.75  13 0.69074 0.11740 0.25479-0.03510 0.85870-0.90648
  12   4  -5   68.34    3.38  13 0.69083 0.11803 0.25500 0.03718 0.85856-0.90610
  -7  -1  13    4.17    3.37  14 0.68009-0.94360 0.23199-0.30727 0.87307-0.17531
  -7   1  11  251.29    3.16  14 0.68180-0.98629 0.23560-0.16576 0.87086-0.30646
  -7   6  11   31.69    1.46  15 0.66984-0.97539 0.21094 0.21907 0.88548-0.31969
  -7   7  12    7.25    1.32  15 0.67074-0.95596 0.21275 0.28886 0.88445-0.25211
  -6  -3  12    1.45    2.71  14 0.68183-0.88889 0.23566-0.45440 0.87082-0.21705
  -6  -2  10    7.85    2.93  15 0.67709-0.92546 0.22573-0.37283 0.87685-0.35614
  -6  -1   9   40.33    2.63  15 0.67582-0.94508 0.22310-0.29824 0.87841-0.42324
  -6   1   8   -3.75    1.78  15 0.67803-0.96823 0.22768-0.15736 0.87568-0.48698
  -5  -5  12    5.82    3.96  15 0.67658-0.80696 0.22467-0.58869 0.87748-0.20004
  -5  -5  13   32.95    3.67  14 0.68153-0.79126 0.23503-0.59879 0.87122-0.12655
  -5  -5  14   22.89    3.94  14 0.68422-0.77328 0.24077-0.60426 0.86766-0.05711
  -5  -4  10    0.22    3.57  15 0.67828-0.85149 0.22820-0.52065 0.87537-0.32988
  -5  -1   7   15.93    1.72  14 0.68233-0.91701 0.23673-0.31035 0.87017-0.52481
  -5   1   6   71.84    1.71  14 0.67837-0.93415 0.22839-0.15773 0.87525-0.59564
  -4  -6  11   28.84    3.87  15 0.67674-0.75116 0.22501-0.66062 0.87728-0.24419
  -4  -6  12    3.04    3.32  14 0.68273-0.73751 0.23758-0.67281 0.86964-0.16895
  -4  -5   9    4.28    3.27  14 0.67855-0.79573 0.22877-0.59176 0.87503-0.37360
  -4   7   5  324.79    1.39  15 0.67322-0.87462 0.21778 0.28699 0.88154-0.64299
  -3  -7  11    5.04    4.11  14 0.67849-0.67755 0.22863-0.73597 0.87511-0.21754
  -3  -7  12   15.77    3.48  14 0.68373-0.66237 0.23970-0.74681 0.86832-0.14467
  -3  -5   7   20.12    2.81  14 0.68052-0.76254 0.23290-0.59492 0.87252-0.48089
  -3  -4   6  347.23    2.85  14 0.68482-0.78802 0.24204-0.53217 0.86686-0.54108
  -3  -3   5   56.51    1.90  14 0.68293-0.80681 0.23800-0.45553 0.86938-0.60995
  -3   8   4   -0.70    1.26  15 0.67855-0.82468 0.22877 0.34843 0.87503-0.67944
  -2  -8  12   -2.12    5.12  15 0.67922-0.58140 0.23016-0.81187 0.87418-0.12511
  -2  10   4    3.80    1.96  15 0.67906-0.74902 0.22983 0.49143 0.87438-0.65452
  -2  11   5    4.07    2.26  15 0.67709-0.72734 0.22574 0.56844 0.87684-0.59063
  -1  -8   9   -1.18    3.84  14 0.68092-0.56929 0.23375-0.81248 0.87200-0.30013
  -1  -5   4   -2.81    2.60  15 0.67881-0.67160 0.22930-0.59136 0.87471-0.63456
   0  -9  10    7.53    4.70  14 0.67891-0.47016 0.22951-0.88022 0.87458-0.21307
   0  -8   7    6.19    3.45  15 0.67802-0.53133 0.22766-0.80676 0.87569-0.41310
   0  -6   4  381.70    2.93  14 0.68143-0.59778 0.23481-0.66851 0.87135-0.60791
   0  -4   2  225.97    2.36  15 0.67789-0.63580 0.22739-0.51579 0.87586-0.74458
   1  -9   8   -3.88    3.77  15 0.67819-0.43454 0.22802-0.87925 0.87547-0.32304
   1  -8   6  124.02    2.93  14 0.68422-0.48237 0.24077-0.81876 0.86766-0.44782
   1  -6   3    0.57    1.64  14 0.68323-0.54443 0.23864-0.67176 0.86898-0.64807
   1  -5   2  337.73    2.14  14 0.68413-0.56602 0.24055-0.60140 0.86779-0.71311
   1   6  -1   -0.62    1.56  14 0.68303-0.62817 0.23822 0.19549 0.86925-0.91101
   2  -9   7    5.85    2.78  14 0.68303-0.38426 0.23822-0.88862 0.86925-0.35944
   2  -6   2    1.06    1.88  15 0.67774-0.48306 0.22708-0.66010 0.87604-0.69812
   2   3  -2  380.02    2.49  14 0.68008-0.57007 0.23196-0.01468 0.87309-0.95819
   2   4  -2  133.00    1.90  14 0.68153-0.57151 0.23503 0.05466 0.87122-0.95598
   2   8  -1  142.14    3.31  14 0.67879-0.54848 0.22927 0.34957 0.87472-0.89213
   2  10   0    5.63    2.31  14 0.68143-0.53040 0.23481 0.48881 0.87135-0.82266
   3  -9   6   62.31    2.87  14 0.68432-0.33012 0.24098-0.89101 0.86752-0.40047
   3   7  -2  378.82    3.88  15 0.67793-0.49241 0.22748 0.27969 0.87580-0.93619
   3  11   0    9.90    2.42  14 0.68163-0.45478 0.23524 0.56066 0.87109-0.79842
   3  12   1   37.00    4.41  15 0.67763-0.43125 0.22685 0.64073 0.87618-0.73703
   4  -9   5    0.98    2.54  14 0.68126-0.27166 0.23445-0.88406 0.87157-0.44729
   4  -8   3   95.29    2.36  15 0.67550-0.30707 0.22245-0.79928 0.87880-0.58762
   4  -4  -1   17.03    0.71  15 0.66989-0.38608 0.21104-0.49839 0.88542-0.85852
   4   1  -3   73.44    1.84  14 0.68033-0.43887 0.23249-0.15893 0.87277-0.97729
   4   5  -3   15.49    2.60  15 0.67703-0.43621 0.22560 0.13740 0.87693-0.98075
   5   7  -3   46.24    3.07  15 0.67674-0.35982 0.22500 0.28294 0.87728-0.95659
   5  11  -1   69.27    4.61  14 0.67913-0.32084 0.22997 0.56680 0.87430-0.82030
   5  12   0   10.33    4.22  15 0.67529-0.29776 0.22200 0.64745 0.87906-0.75858
   6  -9   4   23.20    2.45  14 0.68227-0.13982 0.23659-0.88628 0.87025-0.46416
   6   2  -4   80.80    2.44  14 0.68014-0.30712 0.23209-0.08549 0.87301-0.99643
   6   3  -4   23.34    2.63  15 0.67731-0.30509 0.22618-0.00724 0.87658-0.99996
   6   4  -4   43.37    2.82  14 0.67843-0.30589 0.22852 0.06256 0.87518-0.99795
   6   5  -4   -0.33    2.10  14 0.68333-0.31066 0.23885 0.12451 0.86885-0.99207
   6   8  -3   37.66    3.29  15 0.67633-0.28380 0.22415 0.35677 0.87779-0.93375
   6  10  -2   23.92    4.29  15 0.67736-0.26479 0.22630 0.49878 0.87651-0.86613
   7   0  -4  160.05    1.70  14 0.68333-0.23397 0.23885-0.23646 0.86885-0.96928
   7   6  -4   25.21    3.23  15 0.67805-0.23002 0.22772 0.20820 0.87566-0.97478
   7   9  -3   -1.70    2.86  14 0.68092-0.21192 0.23375 0.41928 0.87200-0.90441
   8   7  -4   98.65    3.89  14 0.67962-0.15482 0.23101 0.27723 0.87367-0.94901
   9  -1  -4   -1.20    1.68  15 0.67849-0.07669 0.22864-0.29804 0.87510-0.92831
  10  -1  -4    2.25    1.85  15 0.67538 0.00246 0.22220-0.29095 0.87895-0.90864
  10   8  -4    2.95    3.55  14 0.68413-0.00763 0.24055 0.34063 0.86779-0.89545
  11  -3  -3    1.83    1.45  15 0.67637 0.09990 0.22424-0.43831 0.87774-0.81808
  11  -1  -4   34.40    2.13  15 0.67841 0.07579 0.22848-0.29688 0.87520-0.88120
  11   7  -4   16.62    4.59  15 0.67567 0.07631 0.22279 0.28804 0.87860-0.88306
  13  -2  -3   24.40    2.43  15 0.67229 0.25502 0.21588-0.35541 0.88264-0.77533
  13   0  -4   17.72    2.78  14 0.68152 0.22444 0.23500-0.23292 0.87123-0.82943
  -8   2  14    0.08    2.84  15 0.66873-0.98367 0.20890-0.06869 0.88653-0.14818
  -8   3  14   22.84    3.05  16 0.66712-0.98580 0.20571 0.00995 0.88833-0.14774
  -7  -2  13   33.99    3.99  16 0.66729-0.93030 0.20604-0.35171 0.88815-0.19004
  -7  -2  14   32.57    3.46  15 0.67298-0.91406 0.21749-0.36632 0.88160-0.11888
  -7  -1  12   -4.89    3.17  16 0.67044-0.95683 0.21234-0.28692 0.88457-0.25229
  -7   0  11    0.21    2.40  16 0.66873-0.97776 0.20890-0.20944 0.88653-0.31991
  -7   2  10   35.67    2.07  15 0.66894-0.99432 0.20932-0.06725 0.88630-0.38838
  -7   3  10  300.14    2.50  15 0.67123-0.99693 0.21395-0.00020 0.88365-0.38491
  -7   4  10   37.04    1.48  16 0.66772-0.99319 0.20690 0.08064 0.88766-0.38886
  -6  -4  13   -0.78    4.41  16 0.66971-0.85776 0.21088-0.50254 0.88541-0.16342
  -6  -4  14    1.54    3.53  15 0.67466-0.83980 0.22092-0.51311 0.87959-0.09255
  -6  -3  11   61.86    2.83  15 0.67246-0.89976 0.21642-0.43642 0.88222-0.29521
  -5  -5  11   28.17    4.06  15 0.66862-0.82054 0.20869-0.57146 0.88665-0.27644
  -5  -3   8   44.78    3.00  16 0.66675-0.88156 0.20497-0.42178 0.88875-0.47686
  -4  -6  10  103.26    3.95  16 0.66694-0.76432 0.20535-0.63921 0.88854-0.32105
  -4  -1   5  756.67    2.89  15 0.67267-0.87270 0.21685-0.29019 0.88197-0.64533
  -3  -7  10    5.96    3.96  15 0.67033-0.68978 0.21213-0.71955 0.88470-0.29356
  -3  -6   8  121.63    3.38  15 0.67108-0.73209 0.21363-0.64905 0.88383-0.42572
  -3  -2   4  261.57    2.63  16 0.66856-0.81342 0.20857-0.35309 0.88672-0.69302
  -3   5   3  749.44    1.66  16 0.65962-0.82579 0.19102 0.17003 0.89638-0.76799
  -2  -8  10   23.53    4.31  16 0.66803-0.61275 0.20751-0.78589 0.88732-0.27217
  -2  -8  11    1.19    3.44  15 0.67528-0.59750 0.22221-0.80199 0.87883-0.19745
  -2  -7   8   94.71    2.89  15 0.67340-0.65758 0.21835-0.72539 0.88110-0.39935
  -2  -5   5   57.05    2.84  15 0.66912-0.71696 0.20969-0.57151 0.88608-0.60331
  -2   0   2 1463.11    2.15  15 0.67476-0.78506 0.22114-0.22130 0.87946-0.79450
  -2   6   2    1.14    1.26  15 0.67176-0.78330 0.21502 0.21805 0.88304-0.79692
  -1  -9  11   10.36    5.27  16 0.66756-0.51531 0.20658-0.85689 0.88785-0.18218
  -1  -8   8  100.07    4.04  15 0.66907-0.57782 0.20959-0.78852 0.88614-0.38132
  -1  -6   5   37.57    2.23  15 0.67518-0.64630 0.22199-0.65593 0.87896-0.57258
  -1  -4   3 1900.79    4.36  15 0.67487-0.68784 0.22135-0.51041 0.87934-0.70520
  -1   6   1    1.89    1.61  15 0.66808-0.72400 0.20762 0.22629 0.88726-0.84449
  -1  10   3   20.19    2.39  15 0.67123-0.68733 0.21395 0.50820 0.88365-0.70667
  -1  11   4   13.51    2.66  16 0.66656-0.65939 0.20458 0.59054 0.88896-0.64685
  -1  12   5    2.60    3.07  15 0.67049-0.64498 0.21245 0.65485 0.88451-0.57445
   0  -9   9   -0.02    4.04  15 0.67069-0.48197 0.21285-0.86419 0.88428-0.28890
   0  -7   5  825.80    4.32  15 0.67267-0.56731 0.21685-0.72303 0.88197-0.55205
   0  12   4   33.85    3.03  16 0.66532-0.58275 0.20214 0.66500 0.89032-0.62468
   1  -7   4  239.41    2.67  15 0.67518-0.51456 0.22199-0.72774 0.87896-0.59187
   1  -4   1  632.54    2.44  15 0.67008-0.57271 0.21162-0.49983 0.88499-0.79625
   1   5  -1   24.52    2.12  15 0.67043-0.61591 0.21232 0.14905 0.88458-0.92681
   1   8   0   -2.27    2.56  16 0.66737-0.59094 0.20619 0.37162 0.88806-0.86412
   1  10   1    1.23    1.90  15 0.67382-0.57887 0.21921 0.50394 0.88060-0.78900
   1  11   2    0.27    3.23  16 0.66649-0.54876 0.20444 0.59069 0.88904-0.73251
   2  -9   6    4.84    3.52  16 0.66726-0.39058 0.20597-0.85645 0.88819-0.44325
   2  -7   3  138.81    2.49  15 0.67224-0.45636 0.21599-0.72123 0.88247-0.63798
   2  -5   1   62.19    1.33  15 0.67298-0.49944 0.21749-0.57781 0.88160-0.76947
   2  11   1   -0.51    2.59  15 0.67267-0.50188 0.21685 0.57891 0.88197-0.76648
   2  12   2   -0.06    3.85  16 0.66963-0.47694 0.21071 0.65579 0.88551-0.70407
   3 -10   8   65.08    4.38  15 0.67235-0.27480 0.21621-0.93924 0.88235-0.28206
   3   9  -1   -1.83    2.25  15 0.67224-0.46661 0.21599 0.43563 0.88247-0.87642
   4 -10   7   -2.21    3.58  16 0.67025-0.21809 0.21196-0.93767 0.88479-0.32586
   4   2  -3   16.07    2.12  15 0.66956-0.42811 0.21058-0.06482 0.88558-0.98995
   4   3  -3  176.60    2.55  16 0.66747-0.42560 0.20640 0.01077 0.88795-0.99239
   4   4  -3  595.58    3.57  15 0.67020-0.42901 0.21187 0.07861 0.88485-0.98867
   4   8  -2  181.34    3.50  15 0.67084-0.40984 0.21316 0.36646 0.88411-0.92112
   4  10  -1    3.15    2.54  15 0.67319-0.39176 0.21792 0.50649 0.88135-0.85152
   5 -10   6   -0.21    3.27  16 0.66754-0.16131 0.20653-0.92688 0.88787-0.37303
   5  -9   4   -0.26    2.59  15 0.67150-0.20569 0.21449-0.86373 0.88334-0.50191
   5  -7   1  268.34    2.26  16 0.66452-0.26327 0.20055-0.70592 0.89120-0.70737
   5  -6   0  361.24    1.87  16 0.66306-0.28259 0.19770-0.63074 0.89276-0.77525
   5  -3  -2 1645.45    1.43  18 0.64463-0.30580 0.16286-0.37886 0.91071-0.92555
   5   9  -2   -0.42    3.39  16 0.66873-0.33025 0.20890 0.43720 0.88653-0.89746
   6  -8   2   77.77    2.05  15 0.67251-0.17242 0.21654-0.79285 0.88215-0.60971
   6  11  -1    0.80    4.78  16 0.66873-0.23335 0.20890 0.58540 0.88653-0.81008
   7   1  -4  147.61    2.40  16 0.66866-0.21918 0.20878-0.13498 0.88661-0.98660
   7   5  -4    0.42    2.99  16 0.66949-0.22116 0.21044 0.15165 0.88566-0.98423
   7   8  -3   87.48    3.55  16 0.66651-0.19607 0.20448 0.37424 0.88902-0.92209
   7  10  -2   34.57    4.73  16 0.66900-0.17941 0.20946 0.51485 0.88622-0.85213
   8   0  -4 1433.30    4.25  16 0.66728-0.14135 0.20602-0.20491 0.88816-0.96451
   8   6  -4  105.20    3.95  15 0.66996-0.14567 0.21137 0.22516 0.88513-0.96067
   8   9  -3   96.77    3.51  15 0.67487-0.13059 0.22135 0.43248 0.87934-0.88814
   9  -3  -3   66.93    1.27  16 0.66766-0.04487 0.20678-0.42196 0.88774-0.87471
   9   7  -4   -0.53    3.00  15 0.67528-0.07528 0.22221 0.28716 0.87883-0.93069
   9   9  -3    3.94    3.56  15 0.67172-0.05142 0.21492 0.43910 0.88309-0.86809
  10  -3  -3   30.31    1.43  16 0.66663 0.03223 0.20473-0.42005 0.88888-0.85204
  10   7  -4   56.28    3.67  15 0.67414 0.00157 0.21985 0.28977 0.88022-0.90882
  10   9  -3   22.17    4.85  15 0.67086 0.02599 0.21320 0.43986 0.88408-0.84468
  11   6  -4   31.74    3.97  16 0.66669 0.08906 0.20484 0.22945 0.88882-0.89316
  12  -4  -2   34.93    1.54  16 0.66321 0.20905 0.19800-0.48685 0.89260-0.74108
  12   0  -4   35.60    2.77  15 0.66971 0.16159 0.21088-0.20839 0.88541-0.86642
  12   6  -4    0.88    4.43  15 0.67118 0.15747 0.21385 0.22397 0.88371-0.86479
  13   1  -4   -0.69    3.09  16 0.67030 0.23449 0.21206-0.13774 0.88474-0.84149
  13   2  -4    8.94    3.50  16 0.66717 0.23980 0.20579-0.06042 0.88829-0.84610
  13   3  -4    6.24    3.60  16 0.66613 0.24097 0.20373 0.01367 0.88944-0.84711
  -8   1  14   13.79    3.40  16 0.66097-0.97986 0.19386-0.12183 0.89485-0.15464
  -8   2  13   15.99    2.59  17 0.65573-0.99523 0.18380-0.04183 0.90018-0.22601
  -8   3  13   15.93    2.33  17 0.65545-0.99552 0.18327 0.03199 0.90046-0.22538
  -7  -3  14   -5.38    4.55  16 0.65877-0.90100 0.18962-0.40579 0.89712-0.13463
  -7  -2  12    4.28    3.48  17 0.65785-0.94197 0.18785-0.33467 0.89806-0.26678
  -7  -1  11  234.33    3.76  16 0.65915-0.96417 0.19035-0.26317 0.89673-0.33338
  -7   1  10  383.26    3.25  16 0.66238-0.98789 0.19660-0.12448 0.89336-0.39584
  -7   5  10    6.85    1.28  17 0.65063-0.97668 0.17418 0.18515 0.90511-0.40689
  -6  -5  14   -2.85    4.73  17 0.65753-0.82254 0.18723-0.54824 0.89838-0.11232
  -6  -4  12    1.60    2.96  16 0.66378-0.87215 0.19934-0.48805 0.89186-0.23766
  -6  -3  10   12.34    3.23  16 0.65889-0.90842 0.18985-0.40653 0.89700-0.37634
  -6  -2   9   17.26    2.93  16 0.65874-0.92865 0.18956-0.33418 0.89715-0.44269
  -6   0   8  206.95    2.17  16 0.66477-0.95553 0.20129-0.20128 0.89079-0.50253
  -5  -6  13    5.88    4.47  17 0.65981-0.77212 0.19162-0.62833 0.89605-0.14974
  -5  -5  10    0.15    3.68  17 0.65716-0.82970 0.18653-0.54929 0.89876-0.35385
  -5  -4   9    9.30    2.34  16 0.66455-0.85880 0.20086-0.48916 0.89103-0.41287
  -5  -2   7   -3.70    2.50  17 0.66017-0.89742 0.19232-0.33793 0.89568-0.54930
  -5   0   6    9.63    1.80  16 0.66159-0.91759 0.19506-0.19460 0.89420-0.61527
  -4  -7  12    4.21    4.57  16 0.65985-0.71628 0.19170-0.69727 0.89601-0.19467
  -4  -7  13   -1.53    3.88  16 0.66499-0.70024 0.20172-0.70685 0.89055-0.12259
  -4  -5   8   76.97    2.45  16 0.66190-0.80086 0.19567-0.55703 0.89387-0.45900
  -4  -4   7   -0.09    2.17  16 0.66586-0.82558 0.20344-0.49184 0.88960-0.52046
  -4  -3   6  162.31    2.34  16 0.66257-0.84256 0.19697-0.41365 0.89316-0.59055
  -4   2   4    8.28    0.97  17 0.65345-0.87421 0.17947-0.03586 0.90242-0.73231
  -4   3   4   21.30    0.57  17 0.65219-0.87360 0.17711 0.03937 0.90363-0.73283
  -3  -8  12   19.95    5.18  16 0.65918-0.63936 0.19040-0.76848 0.89670-0.17222
  -3  -7   9    9.58    3.45  17 0.65863-0.70022 0.18935-0.69560 0.89726-0.37176
  -3   9   5  182.70    1.92  17 0.65688-0.78229 0.18599 0.46441 0.89903-0.63749
  -3  10   6   58.18    2.05  17 0.65142-0.75586 0.17566 0.54721 0.90437-0.57628
  -3  11   7   31.76    2.14  17 0.65871-0.74240 0.18950 0.60504 0.89718-0.50374
  -2  -8   9   11.75    4.04  17 0.65761-0.62238 0.18739-0.76560 0.89830-0.34950
  -2  -6   6  485.79    3.61  16 0.66521-0.69288 0.20215-0.63538 0.89031-0.54035
  -2  -4   4  235.16    2.29  16 0.66586-0.73510 0.20344-0.49217 0.88960-0.67243
  -2   8   3   -1.90    1.60  17 0.65962-0.74951 0.19124 0.38608 0.89625-0.74393
  -1  -9  10   37.00    5.06  16 0.66036-0.52829 0.19268-0.84378 0.89548-0.25578
  -1  -7   6   61.52    2.48  16 0.66586-0.61788 0.20344-0.70901 0.88960-0.51611
  -1   8   2    2.03    1.81  17 0.65578-0.69145 0.18389 0.39403 0.90013-0.79026
   0  -9   8    0.58    3.73  17 0.65861-0.49128 0.18931-0.84155 0.89728-0.36733
   0  -8   6   22.84    3.26  16 0.65959-0.53586 0.19119-0.76836 0.89628-0.50018
   1  -9   7   12.90    2.47  16 0.66488-0.44416 0.20150-0.85179 0.89067-0.40316
   1  -8   5   10.14    2.22  16 0.66268-0.48308 0.19719-0.77461 0.89304-0.53904
   1   1  -1    0.54    0.98  16 0.66543-0.61014 0.20258-0.13061 0.89008-0.93267
   1   4  -1 1335.13    3.68  17 0.65883-0.60376 0.18972 0.09938 0.89707-0.93949
   2 -10   8    2.81    4.33  16 0.65922-0.34057 0.19049-0.91330 0.89666-0.31925
   2  -8   4    2.02    2.48  16 0.66059-0.42572 0.19312-0.77098 0.89525-0.58337
   2   7  -1    1.74    2.76  16 0.66070-0.52901 0.19334 0.31270 0.89513-0.91409
   2   9   0   23.12    2.99  17 0.65862-0.50741 0.18933 0.46094 0.89727-0.84940
   3 -10   7    6.90    4.08  16 0.65975-0.28521 0.19149-0.91484 0.89612-0.36134
   3  -9   5   39.12    2.26  16 0.66499-0.33303 0.20172-0.85189 0.89055-0.48859
   3  -7   2  216.16    2.37  16 0.66029-0.39035 0.19254-0.69786 0.89556-0.69282
   3  -6   1  122.91    1.88  16 0.65961-0.41048 0.19123-0.62430 0.89626-0.75996
   3   6  -2   -0.13    1.82  16 0.66367-0.47671 0.19913 0.23422 0.89198-0.95336
   3  10   0   16.11    3.36  17 0.65868-0.43153 0.18944 0.53302 0.89722-0.82547
   4 -10   6    6.36    3.07  17 0.65611-0.22481 0.18453-0.90729 0.89980-0.40852
   4  -9   4    4.84    2.51  17 0.65621-0.26718 0.18471-0.83468 0.89971-0.54157
   4  -2  -2  485.89    1.08  17 0.65311-0.39045 0.17885-0.32210 0.90274-0.94141
   4  11   0    3.84    2.80  16 0.66488-0.36033 0.20150 0.59363 0.89067-0.79545
   4  12   1   19.81    3.40  16 0.66224-0.33684 0.19632 0.67164 0.89351-0.73134
   5  -8   2    6.72    2.02  17 0.65388-0.23099 0.18029-0.75749 0.90200-0.65284
   5   6  -3  357.36    3.17  16 0.66499-0.34702 0.20172 0.23230 0.89055-0.97131
   5  10  -1   97.73    4.47  17 0.65870-0.29937 0.18948 0.53404 0.89719-0.84412
   6 -10   5   11.41    3.35  17 0.65365-0.09138 0.17987-0.90228 0.90222-0.42964
   6   7  -3   21.17    2.33  16 0.66235-0.26846 0.19654 0.30942 0.89340-0.95022
   6   9  -2    0.76    3.80  17 0.65877-0.24579 0.18962 0.46123 0.89712-0.88631
   7  -9   3   25.71    2.36  16 0.65883-0.06331 0.18973-0.83928 0.89706-0.53357
   7   2  -4  490.56    3.04  16 0.66212-0.21241 0.19611-0.05080 0.89363-0.99354
   7   3  -4    0.97    2.56  17 0.65952-0.21171 0.19106 0.02614 0.89635-0.99433
   7   4  -4    5.90    2.16  16 0.66433-0.21465 0.20042 0.08881 0.89127-0.99106
   7  11  -1   25.30    3.88  16 0.66235-0.15075 0.19654 0.59828 0.89340-0.79430
   8  -9   3    0.50    2.21  16 0.66138 0.01026 0.19467-0.84445 0.89441-0.50642
   8   1  -4  321.83    2.84  17 0.65542-0.12981 0.18321-0.10887 0.90049-0.97708
   8   5  -4    4.63    2.28  16 0.66168-0.13582 0.19524 0.16640 0.89410-0.97028
   8   8  -3    0.16    3.80  17 0.65957-0.11445 0.19116 0.38716 0.89630-0.90474
   8  10  -2    9.94    3.35  16 0.66411-0.09690 0.19999 0.52320 0.89151-0.83435
   9   0  -4  122.70    2.29  17 0.65903-0.05760 0.19010-0.18850 0.89686-0.94976
   9   5  -4   25.17    3.40  17 0.65712-0.05582 0.18644 0.17725 0.89880-0.95100
   9   6  -4   59.59    2.85  16 0.66565-0.06367 0.20301 0.23107 0.88984-0.94225
   9   8  -3    3.45    4.38  17 0.65762-0.03542 0.18740 0.39314 0.89830-0.88385
  10   0  -4  129.55    2.57  17 0.65788 0.01980 0.18791-0.18569 0.89803-0.92759
  10   5  -4   16.20    3.32  17 0.65636 0.02036 0.18500 0.17879 0.89956-0.92833
  10   6  -4    3.33    2.91  16 0.66455 0.01353 0.20086 0.23310 0.89103-0.91966
  10   8  -3   23.73    4.82  17 0.65761 0.04009 0.18739 0.39151 0.89830-0.86084
  11   0  -4   25.39    2.29  16 0.66178 0.09219 0.19544-0.19447 0.89399-0.89952
  11   5  -4    3.43    3.73  16 0.65892 0.09501 0.18990 0.17275 0.89697-0.90196
  12  -2  -3   99.10    2.50  17 0.65307 0.19879 0.17876-0.32108 0.90279-0.81833
  12   1  -4    5.58    3.12  16 0.66082 0.17034 0.19357-0.12131 0.89501-0.87638
  12   2  -4   44.30    3.35  17 0.65650 0.17349 0.18527-0.03823 0.89942-0.88124
  12   3  -4   10.34    3.33  17 0.65735 0.17466 0.18688 0.03195 0.89857-0.88083
  12   4  -4   19.88    4.17  17 0.65895 0.17043 0.18995 0.10067 0.89694-0.87839
  12   5  -4    8.79    3.39  16 0.66422 0.16622 0.20021 0.16133 0.89139-0.87261
  -8   0  14    0.70    2.71  17 0.65326-0.97208 0.17938-0.18230 0.90255-0.16229
  -8   1  13   48.91    3.41  17 0.65122-0.99116 0.17555-0.10541 0.90451-0.23203
  -8   4  13    0.47    2.21  17 0.65011-0.99037 0.17348 0.11260 0.90555-0.23185
  -7  -3  13   44.04    3.88  17 0.65164-0.91522 0.17633-0.39474 0.90411-0.20789
  -7   0  10   67.83    2.56  17 0.65233-0.97794 0.17764-0.17954 0.90344-0.40620
  -6  -5  13   -1.66    4.14  18 0.64983-0.83921 0.17296-0.53759 0.90581-0.18321
  -6  -4  11   -2.57    2.89  17 0.65337-0.88148 0.17960-0.47044 0.90244-0.31479
  -6  -1   8   -1.74    2.39  18 0.64885-0.94036 0.17113-0.24406 0.90672-0.51825
  -5  -6  11    1.75    3.76  18 0.64589-0.79898 0.16566-0.59924 0.90943-0.29808
  -5  -6  12    5.92    3.34  17 0.65475-0.78601 0.18220-0.61787 0.90110-0.22340
  -4  -7  11   -0.08    3.00  17 0.65198-0.72763 0.17699-0.68462 0.90378-0.26908
  -4  -6   9   43.32    2.70  17 0.65360-0.77043 0.18003-0.61479 0.90222-0.40090
  -4  -2   5  922.99    3.71  18 0.64706-0.84793 0.16781-0.31139 0.90837-0.67198
  -3  -8  11    5.99    3.46  17 0.65268-0.65155 0.17829-0.75741 0.90311-0.24496
  -3  -6   7  311.80    3.29  17 0.65152-0.73388 0.17612-0.61046 0.90422-0.51219
  -3  -5   6   -0.19    2.08  17 0.65566-0.75900 0.18394-0.54580 0.90019-0.57416
  -3  -4   5  293.47    2.62  17 0.65268-0.77654 0.17829-0.46769 0.90311-0.64339
  -3   0   3   -0.22    1.31  18 0.64943-0.81599 0.17221-0.17195 0.90619-0.77868
  -2  -9  11    6.64    5.22  18 0.64744-0.57131 0.16851-0.81926 0.90802-0.22612
  -2  -7   7  183.53    3.12  17 0.65566-0.66168 0.18394-0.69039 0.90019-0.48457
  -2  -3   3  185.19    2.49  18 0.64793-0.73786 0.16942-0.38531 0.90758-0.75666
  -1  -9   9    1.03    4.35  17 0.65008-0.53825 0.17343-0.82470 0.90558-0.33339
  -1  -8   7   30.31    2.68  17 0.65268-0.58270 0.17829-0.75673 0.90311-0.46371
  -1  -3   2 2210.61    3.96  17 0.65175-0.68591 0.17655-0.39289 0.90400-0.79594
   1 -10   9   34.10    3.56  17 0.65440-0.39046 0.18155-0.90523 0.90143-0.28168
   1  -9   6   16.28    3.17  18 0.64596-0.44712 0.16579-0.81544 0.90937-0.48921
   1   2  -1   71.26    1.77  17 0.64909-0.59414 0.17157-0.02709 0.90651-0.94896
   1   3  -1   20.98    1.86  17 0.65019-0.59535 0.17362 0.04265 0.90548-0.94779
   1   9   1   42.95    2.88  18 0.64680-0.54921 0.16733 0.48334 0.90861-0.81847
   2 -10   7   26.17    3.85  18 0.64482-0.34867 0.16369-0.88624 0.91039-0.39906
   2  -9   5    0.53    2.76  18 0.64636-0.38955 0.16653-0.81417 0.90900-0.53106
   2  10   1   32.39    3.13  18 0.64622-0.47308 0.16628 0.55691 0.90913-0.79563
   3  -8   3   11.14    2.20  17 0.65108-0.35932 0.17529-0.75325 0.90464-0.63596
   3   5  -2  103.56    2.73  17 0.64986-0.46370 0.17302 0.18880 0.90578-0.96685
   3   8  -1   54.05    2.30  17 0.65175-0.44525 0.17655 0.40226 0.90400-0.89854
   3  11   1   29.20    2.85  17 0.65187-0.40340 0.17677 0.61983 0.90389-0.76480
   3  12   2   26.48    3.95  17 0.65117-0.38317 0.17546 0.69201 0.90455-0.70018
   4   7  -2   95.30    2.46  17 0.65406-0.39228 0.18090 0.32592 0.90177-0.93932
   4   9  -1    5.14    2.58  17 0.65222-0.37014 0.17742 0.47415 0.90355-0.87406
   5 -10   5    7.28    3.15  18 0.64635-0.16097 0.16651-0.88816 0.90901-0.45978
   5   0  -3   -0.08    1.08  17 0.65337-0.33533 0.17960-0.17822 0.90244-0.98364
   5   5  -3  795.41    3.98  17 0.65337-0.33578 0.17960 0.18309 0.90244-0.98246
   5   8  -2  137.38    2.92  17 0.65337-0.31551 0.17960 0.39969 0.90244-0.91581
   5  11   0   56.96    3.51  17 0.65210-0.27196 0.17720 0.61961 0.90366-0.78393
   5  12   1    0.18    4.18  18 0.64954-0.24976 0.17242 0.69349 0.90608-0.71947
   6  -9   3   10.45    2.34  17 0.65067-0.13079 0.17452-0.82403 0.90503-0.56515
   6   6  -3   17.77    2.99  17 0.64897-0.25500 0.17136 0.26344 0.90661-0.96333
   6  10  -1  178.82    4.97  18 0.64802-0.21203 0.16959 0.55360 0.90749-0.83094
   7  -2  -3  265.61    1.58  18 0.64683-0.17635 0.16739-0.31184 0.90858-0.94234
   7   7  -3   20.31    2.56  17 0.65198-0.18373 0.17699 0.33054 0.90378-0.93669
   7   9  -2   20.29    3.73  17 0.65043-0.16096 0.17407 0.47707 0.90525-0.87084
   8  -7   0    1.23    1.01  19 0.63009-0.01890 0.13732-0.64207 0.92258-0.73464
   8   2  -4  339.51    3.34  17 0.65050-0.12523 0.17420-0.02764 0.90518-0.98146
   8   3  -4  367.93    3.75  17 0.65092-0.12573 0.17500 0.04394 0.90479-0.98094
   8   4  -4  315.76    3.20  17 0.65486-0.12974 0.18242 0.10872 0.90098-0.97690
   8   7  -3   17.28    3.34  18 0.64644-0.09932 0.16667 0.34104 0.90893-0.91901
   8   9  -2   57.80    3.89  18 0.64655-0.07891 0.16687 0.48422 0.90883-0.85230
   9  -7   0   61.98    0.95  19 0.62785 0.05701 0.13342-0.63861 0.92429-0.71195
   9   1  -4   -1.69    2.15  18 0.64856-0.04681 0.17059-0.09717 0.90699-0.95939
   9   2  -4   30.22    2.60  18 0.64526-0.04316 0.16450-0.02023 0.90999-0.96266
   9   3  -4   18.40    2.91  18 0.64605-0.04409 0.16596 0.05052 0.90928-0.96185
   9   4  -4  117.80    3.54  17 0.65027-0.04905 0.17377 0.11770 0.90541-0.95773
  10   1  -4    3.86    2.52  17 0.64842 0.02993 0.17033-0.09661 0.90712-0.93616
  10   2  -4  192.12    3.18  18 0.64476 0.03366 0.16359-0.01926 0.91043-0.93911
  10   3  -4  109.03    3.30  18 0.64557 0.03283 0.16507 0.05156 0.90971-0.93826
  10   4  -4   12.91    3.44  17 0.64949 0.02745 0.17232 0.11827 0.90613-0.93463
  11   1  -4   31.32    1.95  17 0.65256 0.10144 0.17807-0.10326 0.90322-0.90877
  11   2  -4   15.06    3.09  17 0.64857 0.10528 0.17060-0.02540 0.90699-0.91194
  11   3  -4   54.79    3.67  17 0.64924 0.10506 0.17187 0.04694 0.90636-0.91123
  11   4  -4   -1.18    2.72  17 0.65256 0.10079 0.17807 0.11353 0.90322-0.90782
  11   7  -3    2.91    4.88  17 0.64778 0.12705 0.16915 0.33912 0.90771-0.84601
  12  -5  -1   16.23    1.34  19 0.63379 0.26007 0.14384-0.50321 0.91968-0.70248
  13  -1  -3   22.92    2.73  17 0.65020 0.27768 0.17365-0.24443 0.90546-0.79657
  -8  -1  13   49.38    3.40  19 0.63399-0.97391 0.14448-0.21934 0.91949-0.24677
  -8  -1  14   12.03    3.04  18 0.64342-0.96280 0.16144-0.23414 0.91158-0.17112
  -8   0  13   -2.25    2.39  18 0.64402-0.98404 0.16253-0.16297 0.91106-0.23773
  -8   1  12    4.56    2.60  18 0.63702-0.99692 0.14987-0.07880 0.91703-0.31038
  -8   2  12    5.54    2.55  18 0.63928-0.99995 0.15393-0.00996 0.91515-0.30847
  -8   3  12   48.93    2.34  18 0.63726-0.99782 0.15030 0.06562 0.91683-0.31059
  -8   5  13   25.68    2.15  19 0.63500-0.97493 0.14626 0.21356 0.91868-0.24501
  -7  -4  13  162.94    4.55  19 0.63473-0.89740 0.14579-0.43734 0.91890-0.22195
  -7  -4  14   -0.90    3.50  18 0.64162-0.88458 0.15816-0.44749 0.91315-0.14978
  -7  -3  12   15.43    2.70  18 0.64234-0.92660 0.15947-0.37632 0.91253-0.28213
  -7  -2  11  204.04    3.21  18 0.64462-0.95009 0.16363-0.30764 0.91053-0.34715
  -7  -1  10  369.75    3.71  18 0.64007-0.96622 0.15536-0.22705 0.91448-0.41744
  -7   2   9   32.67    1.86  19 0.63513-0.98161 0.14651-0.00383 0.91857-0.48686
  -7   3   9   57.05    1.80  19 0.63055-0.97760 0.13842 0.07634 0.92219-0.49042
  -6  -5  12   16.93    3.21  18 0.64366-0.85226 0.16188-0.52335 0.91137-0.25773
  -6  -4  10   26.54    3.55  18 0.63889-0.88872 0.15323-0.44169 0.91547-0.39485
  -6  -3   9   73.23    3.29  18 0.63961-0.91012 0.15451-0.37057 0.91487-0.46041
  -6   1   7   11.62    1.51  19 0.63328-0.94482 0.14322-0.07233 0.92006-0.59783
  -6   2   7    0.92    1.37  19 0.63729-0.94924 0.15035-0.00724 0.91681-0.59428
  -6   3   7    2.63    1.27  19 0.63254-0.94454 0.14191 0.07351 0.92064-0.59798
  -5  -7  13    2.17    5.20  18 0.63826-0.74963 0.15209-0.65891 0.91601-0.17200
  -5  -5   9   21.10    2.46  18 0.64078-0.83580 0.15663-0.51730 0.91388-0.43627
  -5  -4   8   29.06    2.32  18 0.64366-0.85922 0.16188-0.45016 0.91137-0.49943
  -5  -3   7   75.76    3.06  18 0.63935-0.87509 0.15405-0.36994 0.91509-0.56961
  -5  -1   6   75.31    1.67  18 0.64294-0.89924 0.16057-0.23174 0.91200-0.63289
  -4  -7  10    0.91    2.79  18 0.64126-0.73882 0.15750-0.66331 0.91346-0.34511
  -4  -6   8   36.95    3.08  19 0.63504-0.77271 0.14634-0.58104 0.91865-0.48454
  -4  -5   7  158.34    3.42  18 0.63888-0.79897 0.15322-0.51377 0.91548-0.54664
  -4  -4   6   13.84    2.84  19 0.63562-0.81487 0.14737-0.43702 0.91818-0.61624
  -4   1   4  526.29    1.93  18 0.64031-0.86165 0.15579-0.08269 0.91427-0.74414
  -4   8   6    8.75    1.14  19 0.63047-0.81117 0.13828 0.43959 0.92225-0.61824
  -4  10   8   -0.29    1.52  19 0.63210-0.77175 0.14115 0.58115 0.92098-0.48437
  -3  -8  10   15.16    3.19  18 0.64270-0.66492 0.16013-0.73763 0.91221-0.32063
  -3  -7   8   75.70    2.82  18 0.64222-0.70578 0.15926-0.66468 0.91263-0.45391
  -3  -3   4 1101.86    4.02  19 0.63660-0.78152 0.14913-0.36588 0.91737-0.72402
  -3   7   4   45.33    1.40  19 0.62971-0.77588 0.13694 0.36842 0.92284-0.72761
  -2  -9  10   98.81    5.20  18 0.63838-0.58335 0.15231-0.80292 0.91590-0.30012
  -2  -8   8   94.84    3.18  18 0.64222-0.62996 0.15926-0.73693 0.91263-0.43040
  -2  -6   5  182.71    3.22  19 0.63492-0.68249 0.14613-0.58009 0.91874-0.63585
  -2   5   2    5.73    1.12  18 0.63841-0.74866 0.15236 0.20904 0.91588-0.83060
  -2   9   4   14.23    1.92  18 0.63924-0.70839 0.15385 0.49673 0.91518-0.69626
  -2  10   5  158.60    2.59  19 0.63347-0.68331 0.14356 0.57899 0.91990-0.63450
  -2  11   6    0.05    2.39  19 0.63737-0.66726 0.15050 0.64280 0.91674-0.56421
  -1  -9   8    2.85    4.03  19 0.63637-0.54511 0.14871-0.79908 0.91756-0.41205
  -1  -7   5   87.24    3.28  18 0.63854-0.61202 0.15260-0.65772 0.91577-0.60875
  -1  -6   4  227.95    2.73  18 0.64078-0.63488 0.15663-0.58942 0.91388-0.67313
  -1   5   1   24.02    1.39  18 0.64159-0.69632 0.15811 0.20330 0.91318-0.87059
  -1   9   3   66.67    2.28  19 0.63527-0.65036 0.14675 0.50376 0.91846-0.74203
  -1  12   6    3.40    3.21  18 0.63970-0.59150 0.15468 0.71367 0.91479-0.53958
   0 -10   9   21.77    4.65  18 0.63715-0.45040 0.15011-0.87248 0.91692-0.32188
   0  -9   7  138.65    3.22  18 0.64282-0.49876 0.16035-0.81036 0.91211-0.44870
   0  -7   4  767.22    3.94  18 0.64114-0.55894 0.15729-0.66246 0.91357-0.64883
   0  -6   3  543.36    3.08  18 0.64114-0.57977 0.15729-0.59006 0.91357-0.71519
   0  -3   1 6968.84    5.82  18 0.64282-0.62270 0.16035-0.37625 0.91211-0.84628
   0  12   5   61.37    3.59  19 0.63497-0.53278 0.14622 0.72154 0.91870-0.58501
   1 -10   8    1.59    3.06  18 0.64234-0.40037 0.15947-0.88300 0.91253-0.35877
   1  -7   3   67.75    2.63  19 0.63687-0.49833 0.14961-0.65493 0.91715-0.69582
   1   7   0   71.83    1.98  18 0.64378-0.56688 0.16210 0.34390 0.91127-0.88740
   1  10   2   56.70    2.98  19 0.63561-0.51960 0.14736 0.57578 0.91818-0.76089
   2  -4   0  174.85    1.41  18 0.63745-0.48561 0.15065-0.43908 0.91667-0.87003
   2   6  -1  216.45    2.37  18 0.64090-0.50876 0.15685 0.27679 0.91377-0.93272
   2  11   2    2.90    3.23  19 0.63833-0.44597 0.15222 0.63959 0.91594-0.73303
   2  12   3   17.08    2.86  18 0.64222-0.42746 0.15926 0.70843 0.91263-0.66586
   3 -10   6   -0.75    2.47  18 0.64222-0.28904 0.15926-0.88220 0.91263-0.44433
   3  -9   4   20.48    2.72  19 0.63683-0.32464 0.14954-0.79943 0.91718-0.58239
   3  -5   0   -1.49    1.16  19 0.63690-0.40816 0.14966-0.50980 0.91713-0.84732
   3   0  -2 5322.19    4.40  18 0.64258-0.45595 0.15991-0.16002 0.91232-0.97411
   3   4  -2  326.26    2.91  19 0.63751-0.45088 0.15074 0.13852 0.91663-0.97814
   4 -10   5   29.52    3.00  19 0.63355-0.22403 0.14369-0.86581 0.91984-0.49593
   4   6  -2   53.51    2.94  19 0.63688-0.37522 0.14962 0.28475 0.91715-0.95476
   4  10   0  145.89    3.26  18 0.64066-0.33565 0.15641 0.56660 0.91398-0.81897
   4  11   1   10.31    3.88  19 0.63545-0.31296 0.14706 0.64907 0.91832-0.75559
   4  12   2    6.33    4.57  19 0.63650-0.29283 0.14894 0.72003 0.91746-0.68819
   5  -9   3    9.47    2.41  18 0.63720-0.19380 0.15020-0.79992 0.91688-0.60095
   5   1  -3  149.64    2.09  18 0.63809-0.32002 0.15180-0.07926 0.91614-0.99689
   5   2  -3   -0.08    1.99  19 0.63583-0.31671 0.14775-0.00143 0.91800-0.99998
   5   3  -3   67.12    2.49  19 0.63716-0.31978 0.15013 0.06744 0.91691-0.99760
   5   4  -3  255.90    2.59  18 0.64414-0.32556 0.16275 0.12590 0.91095-0.99174
   5   7  -2   42.50    2.84  19 0.63511-0.29717 0.14647 0.36095 0.91859-0.93216
   5   9  -1  405.37    5.04  19 0.63693-0.27825 0.14972 0.50197 0.91710-0.86427
   6  -1  -3  502.56    2.18  18 0.63883-0.24476 0.15312-0.22500 0.91552-0.97270
   6   5  -3   19.51    2.90  19 0.63611-0.24304 0.14824 0.21514 0.91778-0.97429
   6   8  -2    3.76    2.45  18 0.64066-0.22564 0.15641 0.42240 0.91398-0.90405
   6  11   0   30.00    3.64  18 0.64294-0.18649 0.16057 0.63570 0.91200-0.76923
   7  -4  -2   26.33    0.68  21 0.60873-0.11668 0.10132-0.38839 0.93738-0.90540
   7   6  -3  257.39    4.05  18 0.63777-0.16739 0.15121 0.28301 0.91641-0.94929
   7  10  -1    6.34    3.29  18 0.64126-0.12947 0.15750 0.56622 0.91346-0.81330
   7  11   0    3.77    5.38  18 0.63729-0.10582 0.15035 0.64708 0.91681-0.74981
   8  10  -1   63.22    5.16  19 0.63766-0.05058 0.15101 0.57229 0.91650-0.79300
   9   7  -3   92.93    3.38  18 0.64294-0.02016 0.16057 0.34488 0.91200-0.89775
   9   9  -2    0.49    3.47  18 0.64438-0.00123 0.16319 0.48800 0.91074-0.82939
  10   7  -3   16.45    3.40  18 0.64366 0.05594 0.16188 0.34459 0.91137-0.87280
  11  -4  -2   20.25    1.41  19 0.63308 0.16296 0.14286-0.42841 0.92022-0.79431
  11  -2  -3  134.27    2.19  19 0.63700 0.13844 0.14983-0.29219 0.91705-0.85648
  11   6  -3    6.15    4.49  19 0.63517 0.13802 0.14658 0.29085 0.91854-0.85651
  12  -1  -3  114.66    2.91  19 0.63143 0.22024 0.13996-0.20935 0.92151-0.83705
  13   0  -3   -3.47    3.22  19 0.63751 0.29046 0.15074-0.14878 0.91663-0.80804
  -8  -2  14    2.06    3.30  19 0.63159-0.94987 0.14024-0.28960 0.92141-0.18146
  -8   0  12    6.15    2.63  19 0.62987-0.99005 0.13723-0.14159 0.92274-0.31554
  -8   4  12   12.15    1.89  19 0.62665-0.98791 0.13161 0.15355 0.92518-0.31797
  -7  -4  12   59.33    4.13  20 0.62445-0.90913 0.12780-0.41728 0.92680-0.29543
  -7  -3  11    7.37    3.44  19 0.62843-0.93232 0.13471-0.35496 0.92384-0.36080
  -7  -2  10   30.80    2.99  19 0.62596-0.95119 0.13041-0.27642 0.92569-0.42856
  -7   0   9   -1.26    2.13  20 0.62529-0.97046 0.12925-0.13133 0.92618-0.49505
  -7   1   9  357.37    2.62  19 0.63196-0.97831 0.14090-0.07129 0.92112-0.48969
  -6  -6  13   21.39    3.79  19 0.63046-0.81697 0.13826-0.57493 0.92229-0.20247
  -6  -5  11   31.67    3.12  19 0.63246-0.86021 0.14178-0.50617 0.92073-0.33360
  -6  -2   8    2.96    2.02  19 0.63209-0.92233 0.14112-0.28835 0.92102-0.53271
  -6   0   7    1.42    1.91  20 0.62383-0.93529 0.12674-0.12739 0.92724-0.60527
  -6   8  10    0.52    0.75  25 0.55911-0.81019 0.02385 0.55106 0.96162-0.43933
  -5  -7  12    5.47    3.33  19 0.63121-0.76150 0.13958-0.64893 0.92171-0.24473
  -5  -6  10   43.41    3.09  19 0.63321-0.80528 0.14310-0.57886 0.92014-0.37651
  -5   7   7    1.21    0.66  22 0.59659-0.83226 0.08150 0.42301 0.94452-0.59821
  -4  -8  11    0.35    4.60  20 0.62582-0.70112 0.13017-0.70962 0.92579-0.29185
  -4  -8  12   16.27    3.70  19 0.63445-0.68875 0.14530-0.72572 0.91915-0.21905
  -4  -7   9    7.43    3.56  19 0.62651-0.74304 0.13136-0.63860 0.92528-0.42432
  -4   0   4  967.17    2.77  20 0.62373-0.84490 0.12657-0.12631 0.92732-0.75721
  -4   9   7   69.79    1.62  20 0.62149-0.78005 0.12272 0.52868 0.92892-0.55917
  -3  -9  11    7.40    4.49  20 0.62428-0.62384 0.12751-0.77824 0.92692-0.26955
  -3  -8   9   28.08    3.70  19 0.62905-0.66973 0.13579-0.71598 0.92337-0.39865
  -3  -6   6  372.30    3.98  20 0.62444-0.72895 0.12778-0.56120 0.92681-0.60087
  -3  11   8   -1.72    2.49  20 0.61957-0.68438 0.11945 0.67665 0.93026-0.46886
  -2  -9   9   -5.64    4.36  20 0.62582-0.59040 0.13017-0.78169 0.92579-0.37759
  -2  -7   6  558.81    4.05  19 0.63146-0.65815 0.14002-0.64680 0.92151-0.57260
  -2  -5   4   36.84    2.01  19 0.62971-0.69824 0.13694-0.49859 0.92287-0.70650
  -2  -1   2 1120.26    2.38  19 0.62983-0.74002 0.13716-0.20938 0.92277-0.83811
  -1 -10  10   28.95    5.21  19 0.62807-0.49559 0.13408-0.85815 0.92411-0.28542
  -1  -8   6   -0.54    2.34  19 0.62996-0.57975 0.13738-0.71672 0.92267-0.55033
  -1  -5   3  174.36    2.12  19 0.63321-0.64625 0.14310-0.50433 0.92014-0.74633
  -1  10   4    8.57    2.41  19 0.62693-0.62125 0.13210 0.59054 0.92497-0.68168
  -1  11   5   87.06    2.70  19 0.62943-0.60351 0.13646 0.65852 0.92308-0.61368
   0 -10   8   61.15    4.01  20 0.62305-0.45791 0.12539-0.84830 0.92781-0.39728
   0  -8   5    5.68    2.15  19 0.63358-0.52783 0.14376-0.72232 0.91984-0.59028
   0  -5   2  208.52    2.51  19 0.62791-0.58582 0.13381-0.49469 0.92423-0.79319
   0  11   4    7.81    2.94  19 0.62782-0.54683 0.13364 0.66142 0.92430-0.65680
   1 -10   7   58.41    4.32  19 0.62623-0.40470 0.13088-0.85330 0.92549-0.44009
   1  -8   4    5.63    1.99  19 0.63146-0.47031 0.14002-0.71832 0.92151-0.63476
   1  -6   2  220.26    2.05  19 0.63234-0.51401 0.14156-0.57451 0.92083-0.76618
   1  11   3    0.37    2.40  19 0.63246-0.49681 0.14178 0.65394 0.92073-0.69578
   2 -10   6   -2.83    3.42  20 0.62547-0.34715 0.12957-0.85163 0.92605-0.48262
   2  -7   2  263.72    2.55  20 0.62270-0.42978 0.12479-0.63030 0.92806-0.74906
   2   8   0    1.33    2.06  19 0.63308-0.48278 0.14288 0.43625 0.92024-0.87128
   3   1  -2   24.66    1.70  20 0.62331-0.43714 0.12584-0.05359 0.92762-0.98931
   3   3  -2  587.54    2.99  19 0.62704-0.44083 0.13230 0.08532 0.92488-0.98624
   3   7  -1   23.23    2.16  19 0.62983-0.42359 0.13716 0.36996 0.92277-0.91716
   3   9   0  238.13    3.19  19 0.63358-0.40687 0.14376 0.50781 0.91984-0.84759
   3  10   1   -0.45    3.16  20 0.62468-0.37674 0.12819 0.59864 0.92663-0.78826
   3  12   3    0.43    4.24  20 0.62389-0.33382 0.12683 0.74143 0.92720-0.65611
   4  -8   2   31.12    2.03  19 0.62982-0.28272 0.13714-0.71413 0.92278-0.69740
   4  -7   1   18.25    1.63  19 0.63090-0.30493 0.13904-0.64349 0.92195-0.76288
   4   8  -1   13.23    2.23  19 0.62996-0.34855 0.13738 0.44245 0.92267-0.89321
   5  -5  -1   46.33    0.71  21 0.61321-0.25322 0.10872-0.46861 0.93454-0.88359
   5  10   0   46.94    4.37  19 0.62679-0.24718 0.13185 0.59255 0.92507-0.80490
   5  11   1   -0.68    4.12  20 0.62486-0.22447 0.12851 0.67137 0.92649-0.74039
   6 -10   4   47.11    3.01  20 0.62521-0.08567 0.12912-0.85048 0.92624-0.52064
   6   4  -3  133.19    3.09  20 0.62487-0.23038 0.12853 0.16093 0.92649-0.98359
   6   9  -1   86.13    4.16  20 0.62579-0.18990 0.13011 0.52097 0.92582-0.84946
   7  -8   1   18.76    1.51  20 0.62035-0.06732 0.12077-0.69831 0.92972-0.69877
   7  -7   0  181.70    1.48  20 0.61870-0.08617 0.11797-0.62321 0.93086-0.76604
   7   5  -3   14.99    3.12  20 0.62425-0.15306 0.12747 0.23515 0.92694-0.95960
   7   8  -2   10.23    2.57  19 0.63246-0.14274 0.14178 0.43954 0.92073-0.88680
   8  -8   1    5.78    1.31  20 0.62481 0.00657 0.12843-0.70482 0.92653-0.67260
   8  -2  -3  235.09    1.82  20 0.62611-0.07942 0.13067-0.27358 0.92558-0.93591
   8   6  -3    4.80    2.60  19 0.63171-0.08665 0.14046 0.29709 0.92132-0.93041
   8   8  -2   45.69    4.07  19 0.62775-0.06177 0.13352 0.44754 0.92436-0.86670
   9  -8   1    2.83    1.21  20 0.61729 0.08985 0.11558-0.69256 0.93183-0.65267
   9  -2  -3  142.93    2.02  20 0.62056 0.00191 0.12113-0.26480 0.92957-0.91603
   9   6  -3   91.11    3.08  19 0.62946-0.00805 0.13650 0.30030 0.92306-0.90874
   9   8  -2    5.12    4.38  19 0.62676 0.01498 0.13181 0.45052 0.92509-0.84334
  10  -2  -3   88.60    1.79  20 0.62521 0.07363 0.12912-0.27236 0.92624-0.88901
  10   6  -3   -0.09    3.06  19 0.63071 0.06652 0.13870 0.29944 0.92209-0.88364
  10   8  -2    6.51    4.39  19 0.62895 0.08842 0.13562 0.44717 0.92344-0.81808
  11   5  -3    4.76    3.75  20 0.62417 0.15030 0.12732 0.23621 0.92700-0.86544
  12   4  -3  149.18    4.78  20 0.62400 0.22720 0.12704 0.16251 0.92712-0.84174
  12   5  -3   -0.91    3.31  19 0.63283 0.21729 0.14244 0.22411 0.92043-0.83514
  13   1  -3   20.59    2.73  19 0.63109 0.29667 0.13936-0.06329 0.92180-0.81328
  13   2  -3   26.67    3.56  19 0.62943 0.29822 0.13645 0.01257 0.92308-0.81422
  13   3  -3   41.45    3.52  19 0.63146 0.29610 0.14002 0.08083 0.92151-0.81230
  -8  -3  14   18.68    4.10  20 0.61755-0.93702 0.11613-0.33445 0.93164-0.19244
  -8  -2  13   19.13    2.93  20 0.62216-0.96217 0.12401-0.26971 0.92842-0.25552
  -8  -1  12    3.84    2.36  20 0.62023-0.98082 0.12069-0.19524 0.92979-0.32311
  -8   1  11   66.82    2.56  20 0.61441-0.99534 0.11083-0.04075 0.93374-0.39333
  -8   2  11   44.47    2.46  20 0.61469-0.99560 0.11130 0.03112 0.93356-0.39332
  -7  -5  13    5.51    4.74  21 0.61499-0.87871 0.11182-0.47686 0.93335-0.23648
  -7  -1   9  320.35    3.36  21 0.61342-0.95923 0.10917-0.18426 0.93439-0.50324
  -7   4   9   23.62    1.29  20 0.61382-0.96044 0.10984 0.17727 0.93413-0.50189
  -6  -6  12   -3.04    3.53  20 0.62178-0.82986 0.12335-0.55875 0.92870-0.27511
  -6  -5  10   20.94    3.74  20 0.61689-0.86691 0.11502-0.47669 0.93208-0.41190
  -6  -4   9   14.88    2.38  20 0.61880-0.88885 0.11826-0.40790 0.93078-0.47726
  -6  -3   8   13.99    2.96  21 0.61293-0.90292 0.10835-0.32783 0.93471-0.54660
  -6  -1   7   11.11    2.11  21 0.61065-0.92154 0.10454-0.17887 0.93618-0.61496
  -6   4   7  109.98    1.14  21 0.60531-0.91773 0.09573 0.19046 0.93948-0.61610
  -5  -7  11    7.20    3.34  20 0.62100-0.77360 0.12202-0.62939 0.92924-0.31857
  -5  -6   9    0.82    3.54  21 0.61448-0.80892 0.11095-0.54854 0.93369-0.45561
  -5  -5   8    0.48    2.30  20 0.61893-0.83377 0.11848-0.48094 0.93069-0.51922
  -5  -4   7    9.96    3.03  20 0.61479-0.85038 0.11147-0.40225 0.93349-0.58843
  -5  -2   6  376.77    2.72  20 0.62242-0.87866 0.12445-0.26904 0.92824-0.64915
  -5   9   9    3.99    1.16  22 0.60092-0.79561 0.08855 0.56072 0.94207-0.46282
  -4  -8  10   -3.68    4.15  21 0.61374-0.70968 0.10972-0.68852 0.93418-0.36704
  -4  -3   5  395.50    2.75  20 0.62049-0.82132 0.12113-0.33784 0.92961-0.69334
  -3  -9  10   -0.18    4.26  21 0.61339-0.63299 0.10912-0.75947 0.93441-0.34388
  -3  -7   7   86.23    2.66  20 0.62049-0.70414 0.12113-0.62725 0.92961-0.53734
  -3  -5   5  255.82    2.68  20 0.62049-0.74558 0.12113-0.48251 0.92961-0.67009
  -3  -1   3  201.01    1.58  20 0.62113-0.78705 0.12224-0.19411 0.92915-0.80182
  -2  -8   7   99.12    3.08  20 0.62229-0.62995 0.12423-0.70256 0.92833-0.51265
  -2   7   3   43.97    1.55  20 0.61727-0.70698 0.11566 0.39020 0.93182-0.77975
  -1 -10   9   33.41    4.85  20 0.61606-0.50596 0.11361-0.83652 0.93264-0.36025
  -1  -9   7   -0.24    3.60  21 0.61569-0.54610 0.11298-0.76641 0.93289-0.49332
  -1  -1   1    0.05    0.98  20 0.61841-0.67355 0.11759-0.18908 0.93105-0.88899
  -1   4   1 1611.70    2.87  21 0.60927-0.66547 0.10225 0.18630 0.93705-0.89367
  -1   7   2   29.55    1.31  20 0.61958-0.65415 0.11959 0.38654 0.93024-0.82070
   0  -9   6  112.23    3.04  20 0.62074-0.49700 0.12158-0.77207 0.92942-0.53273
   1  -9   5    2.83    2.28  20 0.61997-0.43973 0.12025-0.77085 0.92997-0.57621
   1   6   0  172.01    2.44  20 0.61748-0.54121 0.11601 0.31779 0.93168-0.90782
   1   8   1  195.07    3.08  20 0.61557-0.51868 0.11278 0.46578 0.93297-0.84206
   2  -9   4   31.07    2.76  21 0.61300-0.37564 0.10847-0.75839 0.93466-0.62422
   2  -8   3   42.22    1.82  20 0.62191-0.40798 0.12357-0.70130 0.92860-0.68353
   2   5  -1  584.66    2.87  20 0.62010-0.48849 0.12047 0.24109 0.92988-0.94865
   2   9   1    7.69    2.96  20 0.61554-0.44321 0.11273 0.53807 0.93299-0.81856
   2  12   4   -4.23    4.20  21 0.61397-0.38030 0.11009 0.75881 0.93403-0.61972
   3 -10   5    2.45    2.77  21 0.61598-0.28164 0.11347-0.83889 0.93270-0.53141
   3   2  -2    1.86    1.53  20 0.62100-0.43447 0.12202 0.02329 0.92924-0.99085
   3  11   2   32.91    2.93  20 0.62010-0.34992 0.12047 0.67494 0.92988-0.72540
   4  -9   3   16.74    2.18  20 0.61897-0.25313 0.11856-0.76849 0.93066-0.63813
   4  -6   0    1.99    1.33  22 0.60510-0.29926 0.09538-0.53123 0.93961-0.84695
   4   5  -2    7.94    1.81  20 0.61945-0.35758 0.11936 0.24229 0.93033-0.96813
   4   9   0   34.01    3.51  21 0.61399-0.31200 0.11012 0.54161 0.93402-0.83832
   5 -10   4   36.48    2.93  20 0.61582-0.15293 0.11322-0.83535 0.93280-0.55020
   5   6  -2   21.28    2.86  20 0.61605-0.27766 0.11359 0.32067 0.93265-0.94671
   5   8  -1   81.43    3.57  21 0.61315-0.25573 0.10872 0.47142 0.93457-0.88123
   6  -8   1  167.90    1.96  21 0.60616-0.12673 0.09711-0.67284 0.93897-0.73266
   6   0  -3    2.61    1.67  20 0.61567-0.22201 0.11295-0.11076 0.93290-0.98982
   6   3  -3  118.34    2.81  20 0.61503-0.22047 0.11188 0.10634 0.93333-0.98995
   6   7  -2   16.33    2.28  20 0.62178-0.20605 0.12335 0.38374 0.92870-0.91925
   6  10   0   87.71    3.59  20 0.61789-0.16130 0.11671 0.60687 0.93140-0.78929
   6  11   1   26.64    4.99  20 0.61561-0.13913 0.11285 0.68400 0.93295-0.72325
   7  -9   2   17.75    1.97  21 0.60662-0.02981 0.09788-0.74536 0.93869-0.64270
   7  -1  -3   14.44    1.58  21 0.61092-0.14033 0.10499-0.17447 0.93601-0.97003
   7   4  -3 1061.38    5.14  21 0.61207-0.14281 0.10691 0.18564 0.93527-0.96821
   7   7  -2   19.35    3.46  21 0.61312-0.12366 0.10867 0.40060 0.93458-0.90097
   7   9  -1    3.39    2.97  20 0.61893-0.10784 0.11848 0.53399 0.93069-0.83010
   7  10   0   10.72    4.72  21 0.61296-0.08174 0.10840 0.61840 0.93469-0.76777
   7  11   1   47.23    5.04  21 0.61177-0.06106 0.10641 0.69149 0.93546-0.70257
   8  -9   2    4.20    1.77  21 0.60714 0.04553 0.09873-0.74534 0.93837-0.61834
   8   5  -3  908.55    5.06  20 0.61802-0.07126 0.11693 0.24547 0.93131-0.94079
   8   9  -1   20.60    4.09  20 0.61630-0.02844 0.11402 0.53849 0.93248-0.80884
   9   5  -3   26.19    3.44  20 0.61619 0.00610 0.11384 0.24926 0.93255-0.91829
   9   9  -1   -2.52    4.28  21 0.61556 0.04603 0.11278 0.53950 0.93297-0.78437
  10  -4  -2   68.61    1.37  21 0.60602 0.11438 0.09689-0.38116 0.93905-0.83644
  10   5  -3  175.65    3.53  20 0.61854 0.08048 0.11782 0.24469 0.93096-0.89312
  10   7  -2   14.14    4.25  21 0.61177 0.10679 0.10641 0.40349 0.93546-0.83020
  11  -1  -3   61.88    2.52  20 0.61500 0.16008 0.11183-0.18088 0.93335-0.87248
  11   4  -3    0.99    3.70  20 0.61501 0.16055 0.11185 0.18056 0.93334-0.87216
  11   7  -2    2.83    3.69  20 0.61815 0.17684 0.11715 0.39193 0.93123-0.80284
  12  -3  -2    1.09    1.87  21 0.61147 0.26091 0.10591-0.31819 0.93565-0.78507
  12   0  -3   -1.96    2.53  21 0.61684 0.23225 0.11494-0.11110 0.93211-0.84608
  12   1  -3  115.75    3.68  21 0.61399 0.23666 0.11013-0.03378 0.93401-0.84917
  12   2  -3  104.58    3.62  21 0.61418 0.23658 0.11044 0.03844 0.93389-0.84903
  12   3  -3  111.78    3.99  20 0.61776 0.23379 0.11650 0.10156 0.93149-0.84618
  13  -2  -2   -1.62    2.42  21 0.61433 0.33449 0.11069-0.25162 0.93379-0.75906
  -9   0  14    5.66    3.34  22 0.59712-0.99287 0.08249-0.08485 0.94418-0.22826
  -9   1  14   31.47    3.52  22 0.60099-0.99592 0.08876-0.02122 0.94198-0.22625
  -8  -3  13   18.07    3.13  21 0.60789-0.94687 0.10006-0.32127 0.93785-0.26569
  -8  -2  12   -1.14    2.70  21 0.60829-0.96821 0.10072-0.24930 0.93760-0.33108
  -8  -1  11   61.76    3.19  22 0.60073-0.98143 0.08833-0.16400 0.94213-0.40173
  -8   0  11    2.79    1.85  21 0.60896-0.99012 0.10183-0.10575 0.93719-0.39683
  -8   3  11   67.28    2.03  21 0.60720-0.98896 0.09893 0.11332 0.93828-0.39699
  -8   5  12    2.81    1.51  21 0.60125-0.96211 0.08917 0.26892 0.94183-0.33491
  -7  -5  12   43.36    4.55  21 0.60476-0.88755 0.09492-0.46035 0.93976-0.31051
  -7  -4  11    2.54    2.76  21 0.60990-0.91404 0.10339-0.39585 0.93660-0.37313
  -7  -3  10  302.02    3.52  21 0.60896-0.93368 0.10183-0.32267 0.93719-0.44039
  -7  -2   9   27.67    2.75  22 0.59931-0.94518 0.08604-0.23321 0.94294-0.51246
  -7   6  10    1.70    0.79  22 0.59219-0.91815 0.07461 0.35595 0.94685-0.44876
  -6  -6  11   25.36    3.18  21 0.60936-0.83711 0.10250-0.53975 0.93693-0.35076
  -5  -8  12   -3.62    4.58  22 0.60373-0.73677 0.09322-0.67614 0.94038-0.26195
  -5  -7  10    0.39    2.83  21 0.60695-0.77920 0.09850-0.60698 0.93843-0.39457
  -5  -3   6   67.82    3.02  22 0.60006-0.85572 0.08725-0.30553 0.94251-0.66395
  -5   1   5   -0.41    1.32  22 0.60129-0.87727 0.08925-0.01818 0.94181-0.72880
  -5   2   5   67.92    1.30  22 0.59592-0.87282 0.08056 0.06263 0.94484-0.73136
  -5   8   8    3.49    1.00  23 0.58198-0.79865 0.05856 0.51752 0.95197-0.53855
  -4  -7   8   10.36    2.51  21 0.60614-0.74333 0.09717-0.60480 0.93893-0.50493
  -4  -6   7    5.38    2.32  21 0.61016-0.76856 0.10383-0.53910 0.93643-0.56812
  -4  -5   6  123.12    2.58  21 0.60695-0.78566 0.09850-0.46198 0.93843-0.63670
  -4  -1   4  533.93    2.66  21 0.60376-0.82479 0.09328-0.16715 0.94036-0.77033
  -3  -8   8    6.61    2.67  21 0.61096-0.67229 0.10516-0.68512 0.93592-0.47785
  -3  -4   4   71.19    2.59  21 0.60448-0.74855 0.09445-0.38463 0.93993-0.74699
  -3   8   5  271.12    2.16  22 0.59744-0.72325 0.08301 0.49447 0.94400-0.68206
  -3  10   7  113.65    2.30  22 0.59786-0.68301 0.08368 0.63794 0.94377-0.54882
  -2 -10  10   18.95    4.71  21 0.60545-0.54885 0.09604-0.82075 0.93935-0.32496
  -2  -9   8   -0.95    3.09  21 0.60883-0.59365 0.10161-0.75337 0.93727-0.45567
  -2  -4   3  115.86    1.93  21 0.60963-0.69853 0.10294-0.39256 0.93677-0.78663
  -2  11   7   17.10    2.58  22 0.59807-0.60661 0.08402 0.71096 0.94365-0.52506
  -1 -10   8   88.94    4.08  22 0.59955-0.50845 0.08642-0.81032 0.94281-0.43704
  -1  -8   5   -0.43    2.79  22 0.60090-0.57215 0.08861-0.66490 0.94203-0.63557
  -1  -7   4    0.47    2.99  22 0.60136-0.59371 0.08936-0.59404 0.94177-0.70161
  -1  -4   2  500.36    2.54  21 0.60614-0.63962 0.09717-0.38606 0.93893-0.83133
   0 -10   7    3.50    3.80  21 0.60371-0.45712 0.09319-0.81693 0.94039-0.47804
   0  12   6   -0.58    3.49  22 0.60347-0.48014 0.09280 0.77342 0.94053-0.54126
   1 -11   8   10.55    4.68  21 0.60301-0.35920 0.09205-0.88729 0.94080-0.38839
   1 -10   6   10.86    3.75  21 0.60357-0.40125 0.09297-0.81654 0.94047-0.52061
   1  -5   1    0.09    1.26  21 0.60816-0.51061 0.10050-0.46095 0.93769-0.84926
   1  -3   0  329.96    1.53  22 0.60121-0.52491 0.08911-0.30465 0.94186-0.91902
   1   9   2  121.41    3.11  22 0.59942-0.48330 0.08621 0.56464 0.94288-0.78541
   2 -11   7   10.86    4.42  21 0.60206-0.30303 0.09051-0.88501 0.94136-0.43152
   2  -6   1   23.88    1.29  21 0.60842-0.43380 0.10095-0.53344 0.93752-0.82569
   2   7   0  161.87    3.11  21 0.60461-0.45439 0.09467 0.41215 0.93985-0.89140
   2  10   2   42.04    2.46  21 0.60721-0.41634 0.09895 0.62451 0.93827-0.75674
   2  11   3   18.41    2.70  21 0.60695-0.39568 0.09850 0.69701 0.93843-0.69053
   3  -8   2   27.73    2.06  22 0.60013-0.32926 0.08736-0.66453 0.94248-0.74068
   3   6  -1 1243.31    4.49  21 0.60587-0.40007 0.09673 0.33841 0.93909-0.93355
   3   8   0    6.21    2.73  21 0.60534-0.37858 0.09586 0.48365 0.93941-0.86724
   4 -10   4   12.07    2.75  21 0.60203-0.21338 0.09045-0.81215 0.94138-0.58326
   4   4  -2   54.20    2.47  22 0.60234-0.34049 0.09095 0.19935 0.94120-0.97901
   4   7  -1   20.49    2.22  21 0.60587-0.32479 0.09673 0.41028 0.93909-0.91052
   4  10   1   -0.78    2.61  21 0.60600-0.28294 0.09695 0.62787 0.93901-0.77649
   4  11   2   75.05    3.91  21 0.60487-0.26172 0.09508 0.70152 0.93970-0.71068
   4  12   3   -0.70    3.51  21 0.60990-0.24571 0.10339 0.76552 0.93660-0.64080
   5   9   0   20.35    3.40  22 0.59956-0.22094 0.08643 0.56523 0.94280-0.82360
   6  -9   2   11.02    2.06  22 0.59685-0.09531 0.08206-0.73236 0.94433-0.67093
   6  -7   0  571.42    2.08  22 0.59288-0.13485 0.07572-0.57979 0.94648-0.80604
   6   1  -3  506.19    2.53  21 0.60842-0.21446 0.10095-0.02543 0.93752-0.99469
   6   2  -3   37.00    1.72  21 0.60950-0.21619 0.10272 0.04501 0.93685-0.99414
   6   6  -2   15.42    2.99  22 0.60185-0.18786 0.09015 0.34534 0.94148-0.93203
   6   8  -1  189.60    4.11  22 0.60193-0.16775 0.09029 0.49023 0.94143-0.86467
   7   3  -3  129.18    3.24  22 0.60154-0.13184 0.08965 0.12957 0.94166-0.97493
   8  -1  -3   37.69    1.75  22 0.59788-0.05124 0.08372-0.15298 0.94375-0.95397
   8   4  -3  957.20    5.06  21 0.60551-0.06025 0.09614 0.19679 0.93931-0.94866
   8   7  -2  400.50    4.36  21 0.60856-0.04325 0.10117 0.40849 0.93744-0.87971
   8  10   0   67.50    4.13  21 0.61083-0.00349 0.10494 0.62223 0.93600-0.74472
   9  -4  -2  188.03    1.45  23 0.58795 0.05682 0.06791-0.35279 0.94904-0.87013
   9  -1  -3   83.10    1.89  22 0.59638 0.02627 0.08132-0.15033 0.94458-0.93116
   9   4  -3    8.83    3.14  21 0.60443 0.01719 0.09437 0.19912 0.93996-0.92575
   9   7  -2  144.16    3.70  21 0.60856 0.03286 0.10117 0.40890 0.93744-0.85631
  10  -1  -3   49.10    2.17  21 0.60282 0.09623 0.09174-0.15976 0.94091-0.90384
  10   3  -3   35.22    2.99  22 0.59857 0.09979 0.08483 0.13570 0.94337-0.90570
  10   4  -3   30.85    2.69  21 0.60735 0.09047 0.09917 0.19468 0.93819-0.89999
  10   8  -1   42.40    4.72  22 0.59959 0.13962 0.08648 0.49582 0.94279-0.77098
  11   0  -3    0.66    2.35  22 0.60316 0.17123 0.09229-0.08904 0.94071-0.87928
  11   1  -3   66.74    2.84  22 0.59996 0.17492 0.08708-0.01072 0.94258-0.88126
  11   2  -3  129.21    3.64  22 0.60134 0.17326 0.08933 0.05950 0.94178-0.88038
  11   3  -3    1.39    2.61  21 0.60654 0.16775 0.09784 0.12355 0.93868-0.87730
  11   6  -2    4.95    4.52  22 0.60259 0.19227 0.09137 0.34583 0.94105-0.81289
  12   5  -2   27.70    4.33  22 0.59978 0.27143 0.08679 0.27930 0.94268-0.79085
  13  -1  -2    1.54    2.74  22 0.59905 0.35103 0.08562-0.15520 0.94309-0.76842
  -9  -1  14   30.63    4.08  22 0.59103-0.98584 0.07300-0.14880 0.94747-0.23215
  -8  -4  13    4.71    4.49  23 0.59026-0.93116 0.07178-0.36490 0.94787-0.27423
  -8  -3  12   52.94    3.71  22 0.59387-0.95402 0.07750-0.29710 0.94597-0.33964
  -8  -2  11   44.55    3.54  22 0.58936-0.96974 0.07035-0.21757 0.94834-0.40852
  -8   4  11   12.62    1.61  23 0.58753-0.96916 0.06747 0.21799 0.94927-0.40940
  -7  -6  13   -0.52    3.75  22 0.59428-0.85868 0.07817-0.51277 0.94574-0.24912
  -7  -5  11    0.74    4.13  23 0.58953-0.89432 0.07063-0.43393 0.94825-0.38477
  -7  -4  10   33.34    3.60  22 0.59033-0.91560 0.07189-0.36277 0.94784-0.45135
  -7   1   8  220.54    2.21  23 0.58540-0.95266 0.06414 0.00522 0.95033-0.58537
  -6  -7  12    4.90    3.74  22 0.59762-0.80662 0.08351-0.59026 0.94391-0.29011
  -6  -6  10   38.10    3.72  22 0.59272-0.84205 0.07568-0.51144 0.94658-0.42709
  -6  -5   9   14.61    2.77  22 0.59595-0.86599 0.08084-0.44356 0.94483-0.49045
  -6  -4   8   71.76    3.28  22 0.59155-0.88196 0.07382-0.36435 0.94720-0.55965
  -6  -2   7    2.40    1.80  22 0.59442-0.90621 0.07839-0.22306 0.94567-0.62395
  -5  -8  11    6.45    3.54  22 0.59428-0.74726 0.07817-0.65640 0.94574-0.33481
  -5  -7   9   23.34    3.89  23 0.58863-0.78151 0.06920-0.57651 0.94872-0.47160
  -5  -6   8   20.91    3.28  22 0.59252-0.80678 0.07536-0.51050 0.94669-0.53515
  -5  -5   7   33.58    3.05  22 0.58970-0.82451 0.07089-0.43312 0.94817-0.60366
  -5   0   5    3.73    1.67  23 0.59145-0.86993 0.07366-0.07456 0.94726-0.73417
  -4  -9  11   -4.43    3.84  22 0.59595-0.67345 0.08084-0.73219 0.94483-0.31023
  -4  -8   9  101.21    3.36  22 0.59651-0.71345 0.08173-0.66138 0.94453-0.44389
  -4  -4   5   52.21    2.69  22 0.59285-0.79316 0.07588-0.36514 0.94652-0.71073
  -4   6   5  171.65    1.09  23 0.58052-0.78243 0.05654 0.37572 0.95268-0.71477
  -3  -9   9    9.61    3.29  22 0.59734-0.63970 0.08307-0.73370 0.94407-0.41874
  -3  -8   7  206.61    4.04  23 0.58698-0.66878 0.06661-0.64629 0.94955-0.55868
  -3  -7   6   77.50    3.46  22 0.59119-0.69455 0.07326-0.57966 0.94739-0.62223
  -3  -6   5   15.14    3.08  23 0.58795-0.71080 0.06814-0.50204 0.94906-0.69030
  -3  -2   3  404.26    2.66  22 0.59285-0.75850 0.07588-0.22027 0.94652-0.81927
  -3   4   3 4002.91    2.59  23 0.58062-0.74730 0.05671 0.23127 0.95263-0.82420
  -3   9   6  106.65    1.85  23 0.58958-0.69517 0.07071 0.57909 0.94822-0.62000
  -2 -10   9   89.22    5.39  22 0.59111-0.55598 0.07311-0.79680 0.94743-0.39982
  -2  -9   7   16.19    3.41  23 0.58696-0.59231 0.06658-0.71709 0.94956-0.53479
  -2  -8   6   19.00    2.70  22 0.59568-0.62252 0.08040-0.65887 0.94499-0.59626
  -2  -7   5   50.05    2.42  22 0.59872-0.64663 0.08529-0.59121 0.94329-0.66032
  -2  -6   4  339.27    3.43  22 0.59288-0.66140 0.07593-0.50965 0.94650-0.72960
  -2  -2   2  255.42    2.21  22 0.59230-0.70268 0.07500-0.21899 0.94681-0.86236
  -2   4   2  128.62    1.04  23 0.58749-0.69891 0.06741 0.22110 0.94929-0.86358
  -2   8   4  186.47    2.13  23 0.58789-0.65894 0.06804 0.50964 0.94909-0.73001
  -2  10   6    6.19    2.45  23 0.58151-0.61114 0.05808 0.66291 0.95221-0.60006
  -1  -9   6  230.51    4.27  22 0.59149-0.54211 0.07373-0.72427 0.94723-0.57484
  -1  -6   3  852.81    4.15  22 0.59075-0.60408 0.07255-0.50618 0.94762-0.77369
  -1   8   3   40.30    1.97  22 0.59020-0.60533 0.07168 0.50629 0.94791-0.77135
  -1  11   6   14.75    2.86  23 0.58990-0.54307 0.07121 0.72349 0.94806-0.57284
   0  -9   5    0.53    3.34  22 0.59149-0.48813 0.07372-0.72359 0.94723-0.61673
   0  -8   4  471.48    3.53  22 0.59748-0.51360 0.08329-0.66137 0.94399-0.68026
   0  -7   3   10.24    1.92  22 0.59526-0.53282 0.07973-0.58484 0.94522-0.74786
   0  -4   1  335.28    2.33  23 0.58630-0.56469 0.06555-0.35373 0.94989-0.88482
   0  11   5    1.70    3.04  22 0.59058-0.48720 0.07228 0.72359 0.94771-0.61522
   1  -8   3   27.97    2.80  23 0.58768-0.44785 0.06771-0.64491 0.94920-0.72873
   1   5   0    9.84    1.97  23 0.58625-0.51159 0.06547 0.29584 0.94991-0.92549
   1  10   3   10.97    2.69  22 0.59373-0.45709 0.07728 0.64614 0.94605-0.72227
   1  11   4   -2.20    2.38  22 0.59637-0.43720 0.08151 0.71393 0.94461-0.65491
   2 -10   5   20.98    2.49  22 0.59762-0.34098 0.08351-0.80599 0.94391-0.56695
   2   4  -1   24.99    1.63  22 0.59789-0.46715 0.08395 0.20471 0.94376-0.96259
   2  12   5    5.52    3.82  23 0.58648-0.33238 0.06583 0.80523 0.94980-0.56911
   3 -11   6    2.95    3.41  22 0.59484-0.24177 0.07906-0.87380 0.94544-0.47723
   3  -9   3   -1.29    1.74  22 0.59595-0.30535 0.08084-0.73095 0.94483-0.67585
   3  -7   1   62.76    1.86  22 0.59083-0.34101 0.07268-0.57746 0.94758-0.81170
   3   9   1   20.11    3.19  22 0.59085-0.34298 0.07271 0.57899 0.94757-0.80906
   3  11   3   26.50    4.05  23 0.58727-0.29909 0.06706 0.73004 0.94940-0.67624
   3  12   4    7.59    3.28  22 0.59595-0.28471 0.08084 0.78722 0.94483-0.60757
   5  -9   2    7.86    2.21  23 0.58220-0.15737 0.05915-0.70886 0.95188-0.70305
   5  -8   1  376.40    2.61  23 0.58350-0.18061 0.06117-0.63762 0.95126-0.76850
   5   5  -2  311.96    2.83  22 0.59679-0.25858 0.08218 0.28053 0.94438-0.95866
   5   7  -1    3.43    2.89  23 0.58856-0.22916 0.06909 0.43965 0.94875-0.89621
   5  10   1  169.85    3.90  22 0.59373-0.19377 0.07728 0.64770 0.94605-0.75994
   5  11   2    0.91    3.31  22 0.59442-0.17258 0.07839 0.71800 0.94567-0.69385
   6   9   0    2.60    3.96  22 0.59056-0.13379 0.07226 0.57985 0.94772-0.80488
   6  10   1   28.46    4.12  23 0.58611-0.10956 0.06525 0.66032 0.94998-0.73958
   6  11   2    6.98    4.89  22 0.58925-0.09142 0.07018 0.72863 0.94840-0.67289
   7 -10   3   13.36    2.42  23 0.58351 0.01395 0.06119-0.78185 0.95125-0.58860
   7   0  -3   -0.22    1.27  22 0.59512-0.12472 0.07951-0.07850 0.94529-0.97885
   7   1  -3   10.52    2.09  22 0.59080-0.12109 0.07263 0.00142 0.94760-0.98103
   7   2  -3  269.91    2.55  22 0.59401-0.12376 0.07772 0.06877 0.94590-0.97922
   7   6  -2   22.93    3.00  22 0.59289-0.10258 0.07594 0.35954 0.94649-0.91304
   7   8  -1    0.90    2.62  22 0.59540-0.08364 0.07995 0.49941 0.94514-0.84511
   8  -4  -2   21.24    0.83  23 0.58169-0.01323 0.05836-0.34370 0.95213-0.89674
   8   0  -3   -4.17    1.89  23 0.58792-0.03968 0.06808-0.06602 0.94908-0.95992
   8   2  -3  229.04    3.17  23 0.58722-0.04108 0.06699 0.08105 0.94943-0.95913
   8   3  -3  781.70    4.23  22 0.59498-0.04888 0.07928 0.13984 0.94537-0.95496
   8   6  -2  220.91    4.19  23 0.58933-0.02339 0.07030 0.36622 0.94836-0.89103
   8   8  -1   93.71    3.37  22 0.59345-0.00678 0.07683 0.50371 0.94620-0.82267
   9   0  -3   -0.17    2.03  23 0.58792 0.03676 0.06808-0.06585 0.94908-0.93624
   9   2  -3  139.28    3.09  23 0.58689 0.03545 0.06647 0.08185 0.94959-0.93546
   9   3  -3   68.68    2.49  22 0.59414 0.02818 0.07795 0.14143 0.94582-0.93153
   9   6  -2   17.30    3.93  23 0.59009 0.05205 0.07150 0.36514 0.94797-0.86687
   9   8  -1    2.14    3.30  22 0.59484 0.06909 0.07906 0.50076 0.94544-0.79812
   9   9   0    7.80    4.75  23 0.58768 0.09461 0.06770 0.58639 0.94920-0.73469
  10   0  -3    0.48    2.39  23 0.59106 0.10687 0.07304-0.07051 0.94746-0.90931
  10   1  -3   55.84    2.69  23 0.58970 0.10893 0.07089 0.00511 0.94817-0.91077
  10   2  -3   94.53    3.03  22 0.59192 0.10652 0.07441 0.07312 0.94701-0.90918
  10   6  -2    3.18    2.98  22 0.59484 0.12460 0.07906 0.35622 0.94544-0.84106
  11  -5  -1   14.06    1.35  24 0.57557 0.24242 0.04894-0.40511 0.95493-0.76255
  11  -3  -2   11.77    1.66  23 0.58301 0.21370 0.06041-0.27426 0.95150-0.82471
  11   5  -2   40.85    4.13  23 0.58727 0.20736 0.06706 0.29775 0.94940-0.82086
  11   7  -1   -0.68    5.19  23 0.58874 0.22825 0.06937 0.44080 0.94866-0.75370
  12  -2  -2   23.27    2.19  23 0.58480 0.28812 0.06320-0.20385 0.95063-0.79963
  12   4  -2   33.17    4.56  23 0.58727 0.28414 0.06706 0.22511 0.94940-0.79715
  13   0  -2   31.68    3.46  23 0.58941 0.35912 0.07044-0.06659 0.94831-0.77295
  13   1  -2   -0.01    3.59  23 0.58862 0.36098 0.06918 0.00604 0.94872-0.77390
  13   2  -2    2.31    3.95  22 0.59029 0.35860 0.07182 0.07499 0.94786-0.77263
  -9  -1  13   59.89    3.78  23 0.57635-0.99200 0.05053-0.12687 0.95462-0.30625
  -9   0  13    2.25    2.93  23 0.58170-0.99805 0.05877-0.06263 0.95215-0.30303
  -9   1  13   58.73    2.71  23 0.58323-0.99992 0.06115 0.00728 0.95142-0.30213
  -9   2  13   -0.62    2.71  24 0.57814-0.99610 0.05327 0.08737 0.95381-0.30419
  -8  -5  13   28.45    4.42  24 0.57307-0.91163 0.04553-0.41164 0.95606-0.28400
  -8  -4  12   11.41    3.92  23 0.57760-0.93703 0.05244-0.34486 0.95406-0.34825
  -8  -3  11   63.94    3.59  24 0.57514-0.95528 0.04868-0.26905 0.95516-0.41561
  -8  -1  10   10.76    2.50  24 0.57303-0.97471 0.04546-0.12084 0.95608-0.48266
  -8   0  10   31.03    2.62  23 0.57917-0.98136 0.05486-0.05809 0.95334-0.47995
  -8   1  10   13.60    2.26  23 0.58101-0.98322 0.05769 0.01135 0.95248-0.47918
  -8   2  10  137.55    2.29  23 0.57627-0.97845 0.05041 0.09073 0.95465-0.48059
  -7  -6  12   33.44    3.69  23 0.58309-0.86573 0.06092-0.49797 0.95149-0.32315
  -7  -3   9   53.78    2.48  23 0.58280-0.92869 0.06048-0.27981 0.95162-0.52140
  -7  -1   8  215.61    2.87  24 0.57520-0.94185 0.04877-0.12383 0.95513-0.59049
  -7   0   8   -1.32    1.45  23 0.58266-0.94981 0.06025-0.06257 0.95169-0.58721
  -7   2   8   15.62    1.57  23 0.57952-0.94719 0.05540 0.08619 0.95317-0.58826
  -6  -7  11   47.03    3.62  23 0.58481-0.81215 0.06360-0.57249 0.95065-0.36290
  -6  -3   7   -0.94    3.01  24 0.57634-0.88706 0.05052-0.26916 0.95462-0.63325
  -5  -8  10    1.64    4.06  23 0.57861-0.75086 0.05400-0.63465 0.95359-0.40968
  -5  -4   6   62.61    3.02  23 0.57656-0.83156 0.05085-0.34138 0.95452-0.67596
  -5  -1   5    0.25    1.79  24 0.57876-0.85750 0.05423-0.12833 0.95352-0.74071
  -4  -9  10    0.78    3.54  23 0.58223-0.67827 0.05959-0.71244 0.95190-0.38441
  -4  -8   8   65.72    3.97  24 0.57478-0.71153 0.04813-0.62864 0.95532-0.52123
  -4  -7   7    6.44    3.23  23 0.57970-0.73790 0.05568-0.56284 0.95309-0.58482
  -4  -6   6  135.99    3.35  23 0.57720-0.75586 0.05183-0.48682 0.95424-0.65229
  -4  -2   4    5.48    1.51  23 0.58208-0.80242 0.05936-0.20473 0.95197-0.78288
  -4  10   9    9.35    1.94  24 0.57383-0.69470 0.04668 0.67411 0.95573-0.45313
  -3 -10  10   23.01    4.75  23 0.57966-0.59946 0.05561-0.77928 0.95311-0.36242
  -3  -9   8   -2.83    4.26  24 0.57695-0.63803 0.05144-0.70416 0.95435-0.49618
  -2   9   5  130.21    2.31  23 0.57746-0.62802 0.05223 0.59743 0.95412-0.66857
  -1 -10   7   17.64    3.94  23 0.57769-0.50652 0.05258-0.77621 0.95401-0.51567
  -1   6   2   19.61    1.65  24 0.57278-0.60848 0.04509 0.38779 0.95619-0.84695
  -1   9   4   73.69    2.37  23 0.57784-0.57296 0.05280 0.59731 0.95395-0.71092
  -1  10   5    1.20    2.31  24 0.57775-0.55193 0.05268 0.66851 0.95399-0.64464
[truncated: 2,120,446 more chars]
