# Supplementary material for: Synthesis and crystal structures of three Schiff bases derived from 3-formyl­acetyl­acetone and benzyl-, tert-butyl- and (S)-methyl­benzyl­amine
Source: Acta Crystallogr E Crystallogr Commun. 2023 Jul 11;79(Pt 8):707–13. doi: 10.1107/S205698902300587X (PMC10439404; doi:10.1107/S205698902300587X)
Supplement: Supplementary file 2 [file e-79-00707-1sup5.hkl]

data_1                                                                          
_shelx_title ' ipds3506_a.res in P2(1)/c'                                       
_shelx_refln_list_code          4                                               
_shelx_F_calc_maximum       92.91                                               
_exptl_crystal_F_000       464.00                                               
_reflns_d_resolution_high  0.8119                                               
                                                                                
loop_                                                                           
 _space_group_symop_operation_xyz                                               
 'x, y, z'                                                                      
 '-x, y+1/2, -z+1/2'                                                            
 '-x, -y, -z'                                                                   
 'x, -y-1/2, z-1/2'                                                             
                                                                                
_cell_length_a    11.7356                                                       
_cell_length_b     9.2401                                                       
_cell_length_c    11.3970                                                       
_cell_angle_alpha  90.000                                                       
_cell_angle_beta  113.148                                                       
_cell_angle_gamma  90.000                                                       
                                                                                
_shelx_F_squared_multiplier     1.000                                           
                                                                                
loop_                                                                           
 _refln_index_h                                                                 
 _refln_index_k                                                                 
 _refln_index_l                                                                 
 _refln_F_squared_calc                                                          
 _refln_F_squared_meas                                                          
 _refln_F_squared_sigma                                                         
 _refln_observed_status                                                         
   2   0   0        939.51        892.45        25.18 o                         
   3   0   0        122.23        108.15        10.29 o                         
   4   0   0       1864.74       1852.54        26.83 o                         
   5   0   0         42.67         48.32         8.91 o                         
   6   0   0         78.02         91.81         7.59 o                         
   7   0   0        453.44        435.95        11.90 o                         
   8   0   0        116.05        113.92         8.76 o                         
   9   0   0         15.71         23.97        10.15 o                         
  10   0   0          8.18          4.30         7.09 o                         
  11   0   0        367.64        394.98        15.81 o                         
  12   0   0          0.00         -2.58        11.07 o                         
  13   0   0        293.27        216.57        19.74 o                         
   1   1   0        975.68        908.11        18.97 o                         
   2   1   0         86.47        102.87         8.52 o                         
   3   1   0       8631.81       9253.82       182.70 o                         
   4   1   0          0.16          1.84         4.38 o                         
   5   1   0        160.49        171.91         6.49 o                         
   6   1   0         84.66         83.73         5.90 o                         
   7   1   0        213.40        227.10         7.56 o                         
   8   1   0          0.16          0.17         5.39 o                         
   9   1   0         68.89         72.93         7.08 o                         
  10   1   0        149.37        145.95         9.16 o                         
  11   1   0         38.03         35.61         6.95 o                         
  12   1   0        106.59        102.60         9.42 o                         
  13   1   0          2.47          4.67         8.70 o                         
   0   2   0       2452.90       2294.84        53.18 o                         
   1   2   0         38.16         46.41         7.18 o                         
   3   2   0        576.56        511.07        91.90 o                         
   4   2   0        122.70        129.01         6.18 o                         
   5   2   0        755.27        730.54        15.52 o                         
   6   2   0         15.52         16.99         5.02 o                         
   7   2   0          0.19         -1.91         4.37 o                         
   8   2   0         21.72         20.50         4.85 o                         
   9   2   0        778.49        752.41        47.10 o                         
  10   2   0          0.18          1.04         5.29 o                         
  11   2   0        244.03        262.85        10.52 o                         
  12   2   0          0.32          1.71         8.23 o                         
  13   2   0         20.12         20.32        12.49 o                         
   1   3   0        289.23        263.31         7.23 o                         
   2   3   0         25.61         17.90         5.74 o                         
   3   3   0        628.52        658.23         9.38 o                         
   4   3   0        642.97        556.30        74.66 o                         
   5   3   0       2476.73       2558.32        28.46 o                         
   6   3   0        151.63        155.82         7.73 o                         
   7   3   0          1.30         -1.17         5.11 o                         
   8   3   0        365.66        390.20         9.67 o                         
   9   3   0          2.51          3.02         6.38 o                         
  10   3   0         53.70         54.20         7.91 o                         
  11   3   0        220.44        208.10         8.36 o                         
  12   3   0         20.62         22.04         8.40 o                         
   0   4   0       2445.65       2346.02        19.75 o                         
   1   4   0        135.65        112.81         6.01 o                         
   2   4   0          0.05          0.93         4.92 o                         
   3   4   0        245.45        224.47         5.76 o                         
   4   4   0       1126.37       1163.28        12.34 o                         
   5   4   0         96.52         95.21         5.29 o                         
   6   4   0         26.85         24.36         4.91 o                         
   7   4   0       1268.31       1271.58        14.78 o                         
   8   4   0          0.34         -2.22         6.51 o                         
   9   4   0        308.48        319.56        11.35 o                         
  10   4   0          5.95         13.93         7.35 o                         
  11   4   0         55.57         62.85         8.12 o                         
  12   4   0          1.70          0.72         8.93 o                         
   1   5   0         21.49         12.65         3.78 o                         
   2   5   0          8.43          6.40         5.76 o                         
   3   5   0        284.40        276.58         6.78 o                         
   4   5   0        141.78        144.35         5.47 o                         
   5   5   0        134.79        140.54         5.32 o                         
   6   5   0        687.95        650.52        11.91 o                         
   7   5   0        535.79        534.34        14.56 o                         
   8   5   0         82.60         73.68         6.34 o                         
   9   5   0         16.75         17.18         6.30 o                         
  10   5   0         48.11         53.61         6.56 o                         
  11   5   0         83.32         89.32         8.12 o                         
   0   6   0         36.68         44.97         6.55 o                         
   1   6   0         24.47         19.21         5.26 o                         
   2   6   0        154.52        168.98         6.67 o                         
   3   6   0        131.27        120.56         7.42 o                         
   4   6   0         20.80         23.87         5.16 o                         
   5   6   0        282.45        265.51        12.82 o                         
   6   6   0        134.91        145.18         7.40 o                         
   7   6   0        676.82        646.47        12.67 o                         
   8   6   0         78.62         79.78         7.73 o                         
   9   6   0         76.22         72.05         6.65 o                         
  10   6   0         41.08         35.93         7.92 o                         
  11   6   0          0.00         -0.82         7.99 o                         
   1   7   0         12.27         10.44         5.05 o                         
   2   7   0        206.38        201.33         6.24 o                         
   3   7   0         68.79         68.99         5.41 o                         
   4   7   0       1080.05       1030.59        20.31 o                         
   5   7   0        207.13        194.35        15.09 o                         
   6   7   0         33.89         34.95         5.03 o                         
   7   7   0         39.63         38.35         6.50 o                         
   8   7   0         99.81        108.81         6.33 o                         
   9   7   0         23.88         25.96         6.64 o                         
  10   7   0         55.92         53.43         8.99 o                         
   0   8   0         50.66         38.26        10.38 o                         
   1   8   0        141.22        147.19         7.60 o                         
   2   8   0         36.57         44.83         7.74 o                         
   3   8   0          3.50          8.90         5.21 o                         
   4   8   0         57.82         56.93         5.88 o                         
   5   8   0          3.39          6.84         5.83 o                         
   6   8   0         72.31         74.87         6.06 o                         
   7   8   0         18.65         18.20         6.22 o                         
   8   8   0          2.88          2.03         6.56 o                         
   9   8   0         55.07         50.86         8.31 o                         
   1   9   0        194.25        193.40        10.77 o                         
   2   9   0        388.33        374.72         8.30 o                         
   3   9   0          5.62          4.88         6.69 o                         
   4   9   0        123.47        125.95         6.65 o                         
   5   9   0         66.69         69.35         6.89 o                         
   6   9   0         98.25        101.89         7.64 o                         
   7   9   0         11.61         11.26         6.68 o                         
   8   9   0          1.23         15.41        13.11 o                         
   0  10   0         55.83         53.61        11.86 o                         
   1  10   0         44.89         48.99         9.67 o                         
   2  10   0         52.56         56.35         9.77 o                         
   3  10   0          5.60         14.88         8.33 o                         
   4  10   0         19.23         22.87         6.61 o                         
   5  10   0          0.12          8.66         7.65 o                         
   6  10   0          3.20         -2.24         7.56 o                         
   1  11   0        108.38        115.92        12.36 o                         
   2  11   0         10.38          3.39        10.58 o                         
   3  11   0         56.96         87.40        14.92 o                         
 -13   1   1         46.00         34.51         9.99 o                         
 -12   1   1        145.36        142.76        11.51 o                         
 -11   1   1          0.04          0.00         7.71 o                         
 -10   1   1          4.96          5.15         5.75 o                         
  -9   1   1         26.03         17.82         5.81 o                         
  -8   1   1          0.01         -0.52         5.02 o                         
  -7   1   1          4.17          0.14         5.16 o                         
  -6   1   1         54.72         51.43         5.71 o                         
  -5   1   1        115.38        111.34         7.07 o                         
  -4   1   1         53.83         50.13         7.68 o                         
  -3   1   1       8517.52       8827.29        55.48 o                         
  -2   1   1         92.49        105.48         8.41 o                         
  -1   1   1       5929.43       5694.42       125.75 o                         
   0   1   1        261.45        277.33         9.92 o                         
   1   1   1        458.34        475.57        12.67 o                         
   2   1   1       2982.17       3173.28        41.96 o                         
   3   1   1        225.48        268.77         7.70 o                         
   4   1   1        286.80        263.70         6.99 o                         
   5   1   1         57.04         56.10         5.10 o                         
   6   1   1         44.48         44.61         5.65 o                         
   7   1   1        174.72        169.36         6.19 o                         
   8   1   1          7.57         11.66         5.04 o                         
   9   1   1        195.80        199.43         6.58 o                         
  10   1   1         20.05         20.27         7.53 o                         
  11   1   1          9.11         13.83         6.52 o                         
  12   1   1         17.76         19.73         7.71 o                         
 -13   2   1         29.29         31.13        10.97 o                         
 -12   2   1          5.64          4.41         9.33 o                         
 -11   2   1        292.60        323.13        12.72 o                         
 -10   2   1          0.70          1.39         6.91 o                         
  -9   2   1        139.39        146.40         8.36 o                         
  -8   2   1         37.62         35.16         6.00 o                         
  -7   2   1         40.98         41.84         6.89 o                         
  -6   2   1         66.25         67.40         6.58 o                         
  -5   2   1         15.37         19.21         5.75 o                         
  -4   2   1         91.92         78.33         6.25 o                         
  -3   2   1        257.67        279.77         9.48 o                         
  -2   2   1       7721.65       7936.21       149.36 o                         
  -1   2   1       1238.91       1218.46        15.99 o                         
   0   2   1       1240.75       1240.27        33.84 o                         
   1   2   1         51.63         67.84         6.67 o                         
   2   2   1       3483.60       3663.92       101.85 o                         
   3   2   1         91.54        101.86         6.29 o                         
   4   2   1       1484.65       1422.97       266.95 o                         
   5   2   1          2.99          5.67         4.04 o                         
   6   2   1        398.67        385.14        17.08 o                         
   7   2   1         36.30         36.71         4.59 o                         
   8   2   1         84.86         87.48         6.52 o                         
   9   2   1          8.95          9.98         4.85 o                         
  10   2   1         14.13         17.32         6.29 o                         
  11   2   1         58.45         50.99         6.56 o                         
  12   2   1          4.30          5.68         7.01 o                         
 -13   3   1         11.19         13.85        14.68 o                         
 -12   3   1        106.80        104.62        13.81 o                         
 -11   3   1          9.43         17.02         8.01 o                         
 -10   3   1         77.75         92.82         8.73 o                         
  -9   3   1         16.04         15.27         6.09 o                         
  -8   3   1        327.49        325.86        15.82 o                         
  -7   3   1         14.07         17.42         5.73 o                         
  -6   3   1         13.09         16.54         5.80 o                         
  -5   3   1       3750.64       3251.96       337.79 o                         
  -4   3   1        176.06        175.26         5.76 o                         
  -3   3   1        358.94        362.62         9.64 o                         
  -2   3   1       1030.72       1066.89        10.90 o                         
  -1   3   1         22.05         28.87         4.98 o                         
   0   3   1         54.03         55.98         6.71 o                         
   1   3   1        155.78        168.22        18.21 o                         
   2   3   1        197.76        183.51         6.90 o                         
   3   3   1        620.30        533.98       129.66 o                         
   4   3   1        156.89        151.82         5.55 o                         
   5   3   1        133.55        134.26         6.23 o                         
   6   3   1         10.38          9.19         4.50 o                         
   7   3   1         18.64         15.18         4.70 o                         
   8   3   1        333.83        324.50        11.26 o                         
   9   3   1          0.08         -0.62         5.26 o                         
  10   3   1         17.41         11.75         7.39 o                         
  11   3   1         10.54          4.20         8.66 o                         
  12   3   1         11.46          7.37        10.89 o                         
 -12   4   1         11.56         11.32        10.74 o                         
 -11   4   1         13.74          8.81         8.10 o                         
 -10   4   1          9.60         12.77         6.80 o                         
  -9   4   1        980.40        981.82        48.29 o                         
  -8   4   1        180.58        183.73         7.83 o                         
  -7   4   1         48.40         46.09         6.51 o                         
  -6   4   1        205.68        199.92         6.45 o                         
  -5   4   1          5.34          3.52         4.96 o                         
  -4   4   1       1229.59       1234.83        33.92 o                         
  -3   4   1        136.39        141.07         6.59 o                         
  -2   4   1        100.91        100.33         4.77 o                         
  -1   4   1        979.06        978.39        18.21 o                         
   0   4   1         50.48         46.61         5.04 o                         
   1   4   1        239.91        214.23         8.44 o                         
   2   4   1       1107.81       1098.97        19.98 o                         
   3   4   1          9.52          6.61         3.76 o                         
   4   4   1       1298.81       1368.44        14.64 o                         
   5   4   1        876.02        866.59        10.52 o                         
   6   4   1        115.61        114.99         6.04 o                         
   7   4   1         54.48         55.97         6.38 o                         
   8   4   1         34.22         37.80         7.21 o                         
   9   4   1          3.58         -0.43         6.77 o                         
  10   4   1        116.17        114.36         9.02 o                         
  11   4   1          3.51          4.53         8.41 o                         
 -12   5   1          1.26          1.50        10.64 o                         
 -11   5   1         10.56         14.68         7.72 o                         
 -10   5   1         21.64         22.13         6.74 o                         
  -9   5   1          0.87          0.02         5.21 o                         
  -8   5   1        114.97        119.15         7.24 o                         
  -7   5   1       1077.32       1043.65        11.25 o                         
  -6   5   1        981.92        911.48        18.28 o                         
  -5   5   1        122.39        112.68         5.87 o                         
  -4   5   1        197.07        210.25         7.67 o                         
  -3   5   1        284.09        284.68         7.24 o                         
  -2   5   1         89.70         99.04         5.90 o                         
  -1   5   1         15.48         17.60         4.00 o                         
   0   5   1        432.12        444.84         7.69 o                         
   1   5   1        349.39        348.53         7.66 o                         
   2   5   1        315.06        313.11         7.49 o                         
   3   5   1          4.60          4.94         4.71 o                         
   4   5   1        386.58        368.33         7.22 o                         
   5   5   1         59.70         65.27         4.82 o                         
   6   5   1        667.74        673.98         8.96 o                         
   7   5   1         44.31         50.50         6.14 o                         
   8   5   1        105.50        103.65         5.99 o                         
   9   5   1         29.52         32.36         5.99 o                         
  10   5   1         76.31         95.84         7.96 o                         
  11   5   1          5.56          3.41         9.58 o                         
 -11   6   1         75.49         70.33         7.68 o                         
 -10   6   1         71.03         80.07         8.80 o                         
  -9   6   1         10.43         12.83         6.66 o                         
  -8   6   1        197.16        192.44         8.62 o                         
  -7   6   1        547.58        540.07        14.84 o                         
  -6   6   1          2.11          6.62         5.50 o                         
  -5   6   1         64.09         62.73         5.02 o                         
  -4   6   1        263.65        248.82         7.10 o                         
  -3   6   1         33.74         36.57         5.69 o                         
  -2   6   1        338.58        363.13         6.63 o                         
  -1   6   1         58.72         50.43         6.00 o                         
   0   6   1        315.39        319.48         7.04 o                         
   1   6   1         23.24         20.27         5.35 o                         
   2   6   1         26.77         35.36         4.55 o                         
   3   6   1         66.30         69.45         4.71 o                         
   4   6   1         67.13         64.64         4.93 o                         
   5   6   1         84.87         80.26         7.87 o                         
   6   6   1         55.61         49.72         5.32 o                         
   7   6   1        157.75        142.51        12.66 o                         
   8   6   1         54.26         53.72         6.08 o                         
   9   6   1         10.27          1.63         6.62 o                         
  10   6   1         40.34         43.07         7.88 o                         
 -10   7   1         61.98         51.05         6.98 o                         
  -9   7   1        154.55        149.52         8.37 o                         
  -8   7   1         23.05         25.86         6.91 o                         
  -7   7   1         16.94          9.83         6.40 o                         
  -6   7   1          7.14         10.60         5.75 o                         
  -5   7   1        317.52        305.68         8.85 o                         
  -4   7   1        772.45        759.23        24.74 o                         
  -3   7   1         80.45         84.35         5.52 o                         
  -2   7   1          0.89          5.09         4.21 o                         
  -1   7   1         96.88         97.79         6.08 o                         
   0   7   1         16.91         19.09         6.07 o                         
   1   7   1         24.52         20.71         5.56 o                         
   2   7   1          7.16          8.98         4.24 o                         
   3   7   1        104.02        114.31         7.79 o                         
   4   7   1        274.55        282.80         6.77 o                         
   5   7   1        113.43        107.28         5.77 o                         
   6   7   1          5.12          7.72         4.94 o                         
   7   7   1          0.00          8.92         6.22 o                         
   8   7   1         36.74         33.30         7.50 o                         
   9   7   1        113.89        127.47         7.68 o                         
  -9   8   1         21.83         20.38         6.78 o                         
  -8   8   1          7.10          7.22         7.11 o                         
  -7   8   1          4.67          5.24         6.13 o                         
  -6   8   1         64.03         62.21         6.43 o                         
  -5   8   1        141.46        139.11         5.70 o                         
  -4   8   1          4.38          6.14         6.06 o                         
  -3   8   1         66.03         70.97         6.18 o                         
  -2   8   1        328.37        332.54         9.12 o                         
  -1   8   1         35.72         33.42         5.86 o                         
   0   8   1         49.03         48.63         6.47 o                         
   1   8   1        228.97        224.56         6.98 o                         
   2   8   1         97.81        101.69         7.23 o                         
   3   8   1          5.56          8.48         5.20 o                         
   4   8   1         18.61         24.28         5.59 o                         
   5   8   1          3.46          0.86         6.12 o                         
   6   8   1         68.72         67.78         6.51 o                         
   7   8   1          0.60         -0.48         6.59 o                         
   8   8   1         29.99         29.31         7.15 o                         
   9   8   1         83.79         88.11        14.62 o                         
  -8   9   1         11.16         10.66         7.51 o                         
  -7   9   1         54.02         36.57         6.92 o                         
  -6   9   1        109.88        126.59         7.62 o                         
  -5   9   1          2.52         -0.11         5.69 o                         
  -4   9   1         13.60         14.43         6.08 o                         
  -3   9   1         10.39          3.33         9.63 o                         
  -2   9   1        162.91        166.75         9.12 o                         
  -1   9   1         87.31         97.01         8.87 o                         
   0   9   1         43.24         41.79         7.63 o                         
   1   9   1         80.12         88.39         6.61 o                         
   2   9   1        104.55         96.75         7.14 o                         
   3   9   1        126.92        124.51         7.61 o                         
   4   9   1         14.06         18.14         5.61 o                         
   5   9   1          0.87         14.89         6.52 o                         
   6   9   1          6.00         10.82         6.58 o                         
   7   9   1          0.06         -3.19         7.49 o                         
  -6  10   1         41.38         48.41         8.71 o                         
  -5  10   1         13.92          3.49         8.49 o                         
  -4  10   1         23.74         36.88        11.80 o                         
  -3  10   1          0.01          2.26         9.50 o                         
  -2  10   1         36.86         36.18        11.04 o                         
  -1  10   1         57.79         55.80         8.59 o                         
   0  10   1        105.76        112.36         8.83 o                         
   1  10   1         80.99         83.31         6.71 o                         
   2  10   1          3.30         -0.52         7.99 o                         
   3  10   1         31.27         30.68         6.79 o                         
   4  10   1          6.70         11.41         6.95 o                         
   5  10   1          6.85         23.52         8.45 o                         
  -3  11   1          0.06         -2.99         8.78 o                         
  -2  11   1         10.99         14.39        12.27 o                         
  -1  11   1         15.01          8.36        10.74 o                         
   0  11   1        107.47        106.04         9.08 o                         
   1  11   1         24.19         21.83         9.86 o                         
   2  11   1         18.70         15.91         8.17 o                         
 -10   0   2          0.00         -0.18        16.91 o                         
  -9   0   2         38.16         43.11         9.71 o                         
  -8   0   2        157.78        142.22        12.41 o                         
  -7   0   2        922.90        925.73        78.18 o                         
  -6   0   2        418.16        406.71        26.49 o                         
  -5   0   2       3518.55       3245.20        82.09 o                         
  -4   0   2        402.38        355.14        94.99 o                         
  -3   0   2       4269.10       4162.02       145.15 o                         
  -2   0   2        976.25       1139.25        24.89 o                         
  -1   0   2        185.24        206.61        12.42 o                         
   0   0   2       4551.86       4657.34        38.12 o                         
   1   0   2        246.04        203.81        10.87 o                         
   2   0   2       1075.12       1069.32        17.43 o                         
   3   0   2       1386.08       1471.67        22.61 o                         
   4   0   2         12.92         17.40         6.58 o                         
   5   0   2         21.68         24.91         6.75 o                         
   6   0   2       4357.34       4286.57       382.49 o                         
   7   0   2          0.41          2.61         6.99 o                         
   8   0   2        100.80         93.31         9.25 o                         
   9   0   2         75.56         69.10         8.74 o                         
  10   0   2         21.36         25.33         8.37 o                         
  11   0   2         55.55         81.44        11.73 o                         
  12   0   2         13.03         12.49        12.32 o                         
 -13   1   2         18.06         21.17        16.19 o                         
 -12   1   2        103.01        104.30        18.84 o                         
 -11   1   2          0.86          6.12         7.69 o                         
 -10   1   2         41.84         46.12        10.48 o                         
  -9   1   2         12.01          7.78         7.11 o                         
  -8   1   2        478.91        462.08        13.59 o                         
  -7   1   2         69.55         67.66         8.74 o                         
  -6   1   2        334.60        332.67        12.67 o                         
  -5   1   2         99.99        103.56         8.96 o                         
  -4   1   2       1110.84       1089.55        27.62 o                         
  -3   1   2       5610.45       5548.20       173.18 o                         
  -2   1   2          7.02          9.43         5.93 o                         
  -1   1   2       2793.47       2473.26       507.01 o                         
   0   1   2         48.46         66.01         6.59 o                         
   1   1   2        983.66       1095.50        17.05 o                         
   2   1   2          0.08         -0.08         5.21 o                         
   3   1   2       1694.01       1790.99        33.31 o                         
   4   1   2          7.66          4.16         4.14 o                         
   5   1   2         54.84         45.04         5.72 o                         
   6   1   2        181.64        204.15         6.25 o                         
   7   1   2         22.01         29.00         4.81 o                         
   8   1   2          3.04          5.75         5.43 o                         
   9   1   2        129.95        129.93         5.96 o                         
  10   1   2         11.51         14.97         6.26 o                         
  11   1   2          2.37          2.03         7.64 o                         
  12   1   2          0.06         -8.34         8.64 o                         
 -13   2   2         19.27         16.19        19.19 o                         
 -12   2   2         14.71         18.03         8.12 o                         
 -11   2   2        606.81        627.72        15.73 o                         
 -10   2   2        103.34        115.99        11.05 o                         
  -9   2   2         14.05         22.35         9.97 o                         
  -8   2   2         60.79         68.30         7.58 o                         
  -7   2   2         31.35         33.24         9.30 o                         
  -6   2   2        372.31        375.02        11.98 o                         
  -5   2   2       1406.63       1347.47        95.66 o                         
  -4   2   2        344.17        328.24         8.64 o                         
  -3   2   2       4326.99       4341.51        89.15 o                         
  -2   2   2        791.62        736.71        16.58 o                         
  -1   2   2         28.44         22.78         7.09 o                         
   0   2   2        488.06        417.67        10.10 o                         
   1   2   2        192.85        174.76         7.02 o                         
   2   2   2        351.60        349.14         8.22 o                         
   3   2   2        405.43        409.24         8.77 o                         
   4   2   2       2222.16       2260.30        40.99 o                         
   5   2   2         97.55         86.96         5.49 o                         
   6   2   2         38.70         41.86         5.13 o                         
   7   2   2          7.98          8.54         4.93 o                         
   8   2   2        425.08        422.89         8.63 o                         
   9   2   2         13.57         13.44         5.37 o                         
  10   2   2          8.88         13.62         6.58 o                         
  11   2   2         20.81         18.24         7.87 o                         
  12   2   2          0.41          4.01         8.46 o                         
 -13   3   2          0.00          9.56        19.39 o                         
 -12   3   2         59.08         75.46        10.67 o                         
 -11   3   2          0.38          3.01         9.49 o                         
 -10   3   2        337.85        345.81        28.00 o                         
  -9   3   2         41.90         40.48         7.76 o                         
  -8   3   2         52.23         50.33         7.70 o                         
  -7   3   2          6.34         10.15         5.92 o                         
  -6   3   2        839.23        790.10        37.93 o                         
  -5   3   2       1932.17       1818.85        42.36 o                         
  -4   3   2        732.87        726.41        18.04 o                         
  -3   3   2         16.74         23.80         5.58 o                         
  -2   3   2        782.69        848.25        16.64 o                         
  -1   3   2       1091.36       1098.44        21.17 o                         
   0   3   2        769.67        728.99        12.12 o                         
   1   3   2       2285.04       2004.05       589.74 o                         
   2   3   2        549.35        554.06        12.76 o                         
   3   3   2        304.58        321.59        10.20 o                         
   4   3   2         84.18         97.77         5.93 o                         
   5   3   2         32.28         27.33         5.29 o                         
   6   3   2         13.30         12.67         4.39 o                         
   7   3   2          1.17          2.36         5.93 o                         
   8   3   2         17.73         18.54         5.18 o                         
   9   3   2          8.35         15.16         5.87 o                         
  10   3   2         29.81         27.45         5.98 o                         
  11   3   2         26.20         26.15         7.21 o                         
 -13   4   2         33.99         35.59        21.76 o                         
 -12   4   2         39.82         48.64        11.12 o                         
 -11   4   2          8.68          8.96         9.75 o                         
 -10   4   2         66.03         60.83         9.04 o                         
  -9   4   2        499.82        491.07        22.32 o                         
  -8   4   2         69.44         62.52         7.07 o                         
  -7   4   2          2.60          3.95         5.53 o                         
  -6   4   2          0.08         -3.62         4.77 o                         
  -5   4   2        191.94        181.35         6.77 o                         
  -4   4   2          0.02          1.62         3.90 o                         
  -3   4   2         47.23         63.33         6.09 o                         
  -2   4   2          6.50          4.56         4.58 o                         
  -1   4   2       1088.91       1088.19        19.83 o                         
   0   4   2         37.69         36.86         4.49 o                         
   1   4   2         53.73         60.13         5.42 o                         
   2   4   2       1615.27       1620.61        43.37 o                         
   3   4   2          2.00          5.92         5.70 o                         
   4   4   2         11.86         12.74         5.16 o                         
   5   4   2        211.63        211.35         6.30 o                         
   6   4   2         34.57         35.14         4.41 o                         
   7   4   2          1.92          4.69         5.36 o                         
   8   4   2          8.88          8.45         5.73 o                         
   9   4   2          0.47         -6.77         6.77 o                         
  10   4   2         11.17         10.21         8.63 o                         
  11   4   2          2.48          3.79         9.51 o                         
 -12   5   2          5.95          5.34         9.25 o                         
 -11   5   2          0.13         -8.60         9.67 o                         
 -10   5   2         31.03         23.24         7.09 o                         
  -9   5   2          6.54          2.64         6.31 o                         
  -8   5   2        242.58        238.44         8.69 o                         
  -7   5   2        168.87        169.66         7.43 o                         
  -6   5   2        269.56        259.57         7.62 o                         
  -5   5   2        111.20        123.95         6.05 o                         
  -4   5   2          1.68          0.84         4.46 o                         
  -3   5   2         23.06         28.53         6.66 o                         
  -2   5   2         27.86         20.30         5.98 o                         
  -1   5   2        635.65        651.67        21.15 o                         
   0   5   2        623.66        596.03        26.16 o                         
   1   5   2         67.77         64.04         5.00 o                         
   2   5   2         86.87         87.61         4.97 o                         
   3   5   2        703.34        666.39        13.30 o                         
   4   5   2         42.68         42.62         5.86 o                         
   5   5   2         99.69         97.06         5.69 o                         
   6   5   2         22.81         18.85         5.92 o                         
   7   5   2         30.20         31.53         5.81 o                         
   8   5   2          0.09         -1.57         7.28 o                         
   9   5   2          2.29          1.21         6.48 o                         
  10   5   2          3.61          7.83         8.45 o                         
 -11   6   2          0.99          0.14         8.11 o                         
 -10   6   2         19.86         12.19         7.28 o                         
  -9   6   2          1.19          1.94         5.78 o                         
  -8   6   2         14.19         14.59         4.97 o                         
  -7   6   2         48.52         49.84         5.65 o                         
  -6   6   2         77.47         77.52         6.31 o                         
  -5   6   2         90.54         87.11         5.95 o                         
  -4   6   2         97.48         89.06         5.22 o                         
  -3   6   2         24.70         23.92         5.72 o                         
  -2   6   2         18.13         18.09         5.37 o                         
  -1   6   2        331.38        356.12         8.96 o                         
   0   6   2          5.89          8.32         4.70 o                         
   1   6   2        207.43        209.80         5.51 o                         
   2   6   2         84.45         81.58         4.80 o                         
   3   6   2        129.39        119.70        19.94 o                         
   4   6   2        288.63        282.69        20.90 o                         
   5   6   2         57.30         64.41         5.26 o                         
   6   6   2        128.53        125.07         6.46 o                         
   7   6   2         33.89         35.49         5.88 o                         
   8   6   2         38.57         40.42         6.25 o                         
   9   6   2          0.57          1.24         6.60 o                         
  10   6   2          0.16          0.78         8.01 o                         
 -11   7   2          7.11         14.23        10.47 o                         
 -10   7   2         13.26         11.34         7.83 o                         
  -9   7   2        180.46        181.67         7.10 o                         
  -8   7   2          1.97          0.53         5.70 o                         
  -7   7   2         13.77         18.16         5.22 o                         
  -6   7   2          2.00          1.79         6.18 o                         
  -5   7   2          0.39         -0.39         6.39 o                         
  -4   7   2         21.84         15.41         7.34 o                         
  -3   7   2          1.25          1.42         5.73 o                         
  -2   7   2         45.26         41.58         5.56 o                         
  -1   7   2        153.02        158.24         7.11 o                         
   0   7   2          7.05          6.89         4.49 o                         
   1   7   2        428.56        405.93        11.67 o                         
   2   7   2        408.50        413.76         9.21 o                         
   3   7   2         27.61         28.01         5.19 o                         
   4   7   2        263.66        261.87         6.96 o                         
   5   7   2         11.53         11.73         4.95 o                         
   6   7   2         78.36         77.55         6.15 o                         
   7   7   2         17.54         17.08         6.18 o                         
   8   7   2          0.19          1.46         7.00 o                         
   9   7   2         34.05         23.18         9.71 o                         
  -9   8   2          5.77          6.78         9.42 o                         
  -8   8   2         10.66          7.93         6.52 o                         
  -7   8   2          2.08         -3.14         6.81 o                         
  -6   8   2          0.24         -7.45         7.45 o                         
  -5   8   2         22.70         18.86         6.89 o                         
  -4   8   2        233.85        222.50         9.75 o                         
  -3   8   2          7.65         13.17         6.20 o                         
  -2   8   2        102.12        108.79         6.90 o                         
  -1   8   2         38.23         50.52         7.13 o                         
   0   8   2          2.88         -4.51         5.79 o                         
   1   8   2         77.79         79.08         5.27 o                         
   2   8   2         42.99         46.13         5.52 o                         
   3   8   2         85.96         79.89         7.79 o                         
   4   8   2         25.72         19.01         6.80 o                         
   5   8   2         40.35         46.28         8.04 o                         
   6   8   2          6.25          5.33         6.19 o                         
   7   8   2          1.20          5.74         6.63 o                         
   8   8   2         43.84         45.25         8.06 o                         
  -8   9   2          3.49          0.52         9.51 o                         
  -7   9   2        150.31        160.57         9.22 o                         
  -6   9   2          4.44         -0.44         9.37 o                         
  -5   9   2          8.56         -1.66         6.62 o                         
  -4   9   2         41.36         50.74         8.36 o                         
  -3   9   2         53.83         60.14         8.41 o                         
  -2   9   2         50.49         53.49         7.76 o                         
  -1   9   2          0.45         -2.73         5.84 o                         
   0   9   2         25.33         22.20         6.33 o                         
   1   9   2         62.91         74.77         6.31 o                         
   2   9   2        157.75        157.30         6.80 o                         
   3   9   2          5.84          7.49         6.63 o                         
   4   9   2          0.40          0.24         7.09 o                         
   5   9   2         10.81         18.94         7.52 o                         
   6   9   2         13.67          7.82         8.46 o                         
  -6  10   2          0.81          8.67        10.46 o                         
  -5  10   2          0.49         -2.13         9.26 o                         
  -4  10   2          1.20         16.80        10.99 o                         
  -3  10   2          2.94         -5.15         9.54 o                         
  -2  10   2        138.53        157.66         9.13 o                         
  -1  10   2        226.37        225.99         8.76 o                         
   0  10   2          2.75          5.97         7.65 o                         
   1  10   2         56.76         55.64         7.81 o                         
   2  10   2         42.94         40.91        10.25 o                         
   3  10   2          6.29          3.35         6.73 o                         
   4  10   2          3.42         16.49         8.00 o                         
   5  10   2         21.32         29.76         9.43 o                         
  -3  11   2         17.32         25.99         8.45 o                         
  -2  11   2         21.93          8.28        10.76 o                         
  -1  11   2         49.48         44.77         9.63 o                         
   0  11   2          0.45         -7.57         7.57 o                         
   1  11   2         71.85         66.57         8.24 o                         
 -12   1   3         11.19          6.58        13.95 o                         
 -11   1   3          0.11         -2.12        10.32 o                         
 -10   1   3         31.32         39.06        10.45 o                         
  -9   1   3         17.27         17.83         7.23 o                         
  -8   1   3        649.92        690.81        23.97 o                         
  -7   1   3        105.65        106.16         8.51 o                         
  -6   1   3       1474.09       1488.09        63.26 o                         
  -5   1   3        305.31        283.50        10.04 o                         
  -4   1   3         12.88         12.10         5.85 o                         
  -3   1   3          0.98          0.81         5.11 o                         
  -2   1   3        182.71        181.44         7.80 o                         
  -1   1   3        257.75        236.51         7.77 o                         
   0   1   3         67.96         75.87         5.73 o                         
   1   1   3        610.43        660.25         8.84 o                         
   2   1   3         47.15         48.22         4.58 o                         
   3   1   3        395.43        467.69         8.15 o                         
   4   1   3          7.52          9.60         4.06 o                         
   5   1   3         91.75        109.43         5.46 o                         
   6   1   3         45.51         50.95         4.99 o                         
   7   1   3          6.64         12.14         5.13 o                         
   8   1   3        196.34        218.23         6.37 o                         
   9   1   3         32.65         33.82         6.99 o                         
  10   1   3          6.32          5.10         6.20 o                         
  11   1   3         33.34         38.84         7.24 o                         
 -13   2   3          7.27          9.86        12.64 o                         
 -12   2   3         10.73         11.78         8.64 o                         
 -11   2   3          7.11         12.52        13.51 o                         
 -10   2   3          8.79         13.12        10.14 o                         
  -9   2   3          0.80         -3.89         8.52 o                         
  -8   2   3         69.04         76.58        13.58 o                         
  -7   2   3         67.30         58.22        13.85 o                         
  -6   2   3         44.87         41.90         8.74 o                         
  -5   2   3        719.54        724.29        38.12 o                         
  -4   2   3        112.35        110.89         6.10 o                         
  -3   2   3        804.87        861.06        15.53 o                         
  -2   2   3         33.22         28.00         5.36 o                         
  -1   2   3         78.78         85.31         5.71 o                         
   0   2   3        127.64        108.40        27.00 o                         
   1   2   3        696.23        709.38        21.00 o                         
   2   2   3          6.43          6.58         4.29 o                         
   3   2   3         31.22         35.43         4.05 o                         
   4   2   3        931.27       1032.54         9.70 o                         
   5   2   3        306.18        323.23         7.01 o                         
   6   2   3          0.77         -2.80         4.99 o                         
   7   2   3          3.29          5.73         5.36 o                         
   8   2   3         28.56         32.07         5.49 o                         
   9   2   3          0.25          1.82         6.07 o                         
  10   2   3          5.57         13.15         6.51 o                         
  11   2   3         40.73         27.03         7.35 o                         
 -13   3   3         20.49         20.78         9.15 o                         
 -12   3   3         18.42         10.17        16.51 o                         
 -11   3   3         15.40         22.10        16.15 o                         
 -10   3   3         72.54         68.09        10.73 o                         
  -9   3   3          3.73         10.16        14.26 o                         
  -8   3   3        138.31        154.60        14.76 o                         
  -7   3   3         71.75         71.42         9.01 o                         
  -6   3   3        391.83        456.42        14.10 o                         
  -5   3   3        476.90        456.10        10.49 o                         
  -4   3   3        209.07        224.30         6.41 o                         
  -3   3   3       1203.19       1139.94        30.24 o                         
  -2   3   3       1652.69       1650.69        35.26 o                         
  -1   3   3          4.06          4.09         5.16 o                         
   0   3   3          1.80          0.83         4.00 o                         
   1   3   3       2580.82       2723.18        56.63 o                         
   2   3   3        141.09        142.06         5.42 o                         
   3   3   3          1.87         -2.35         4.52 o                         
   4   3   3         17.06         24.40         4.63 o                         
   5   3   3        110.83        102.15        21.66 o                         
   6   3   3         28.12         24.59         9.35 o                         
   7   3   3         67.55         61.90         5.65 o                         
   8   3   3          3.29          3.95         5.56 o                         
   9   3   3         86.35         86.48         7.22 o                         
  10   3   3          2.86          1.77         7.59 o                         
  11   3   3         11.07         -1.15         8.73 o                         
 -13   4   3         54.54         52.43        22.12 o                         
 -12   4   3          0.51         -3.22        18.85 o                         
 -11   4   3          9.25          2.19        11.67 o                         
 -10   4   3          9.07          3.88        10.20 o                         
  -9   4   3          9.06         13.42        10.15 o                         
  -8   4   3        286.15        263.81         9.49 o                         
  -7   4   3          4.86          5.79         6.09 o                         
  -6   4   3        155.04        128.64         7.85 o                         
  -5   4   3        186.70        154.23        15.80 o                         
  -4   4   3         96.78        109.52         6.82 o                         
  -3   4   3       1310.16       1292.85        19.74 o                         
  -2   4   3         47.48         38.76         4.22 o                         
  -1   4   3        466.40        470.44        12.08 o                         
   0   4   3        255.96        293.66         6.62 o                         
   1   4   3          4.93          3.22         4.25 o                         
   2   4   3         13.48         20.99         5.27 o                         
   3   4   3          2.21          3.71         4.80 o                         
   4   4   3          4.65          3.88         4.47 o                         
   5   4   3          4.68          5.25         4.55 o                         
   6   4   3         16.50         21.36         5.91 o                         
   7   4   3         17.10         16.99         5.94 o                         
   8   4   3          1.38          5.04         6.68 o                         
   9   4   3          4.78          5.96         5.65 o                         
  10   4   3         14.14         21.60         7.07 o                         
 -12   5   3         58.86         93.21        14.00 o                         
 -11   5   3         20.04          6.62        16.90 o                         
 -10   5   3          6.57         12.48        11.90 o                         
  -9   5   3          2.12          4.66         8.16 o                         
  -8   5   3        182.90        183.03        10.03 o                         
  -7   5   3        434.24        409.47        10.68 o                         
  -6   5   3          0.84         -0.10         6.13 o                         
  -5   5   3        244.62        214.75        23.09 o                         
  -4   5   3         49.11         34.67         6.03 o                         
  -3   5   3        185.70        173.22         5.80 o                         
  -2   5   3         45.35         51.07         5.10 o                         
  -1   5   3       1711.36       1714.86        28.22 o                         
   0   5   3        472.53        464.25         6.92 o                         
   1   5   3        198.56        202.52        66.45 o                         
   2   5   3         23.92         17.53         7.52 o                         
   3   5   3        305.31        311.60         6.90 o                         
   4   5   3         19.13         16.52         5.04 o                         
   5   5   3         28.41         28.61         6.08 o                         
   6   5   3          0.90         -1.72         6.17 o                         
   7   5   3         79.53         70.76         5.98 o                         
   8   5   3          1.00          2.29         7.19 o                         
   9   5   3          5.22          7.75         8.41 o                         
  10   5   3          2.61         -2.82         8.79 o                         
 -12   6   3         48.82         65.67        15.47 o                         
 -11   6   3         60.84         76.90        14.21 o                         
 -10   6   3        125.67        114.91         9.31 o                         
  -9   6   3         12.42          6.87         7.56 o                         
  -8   6   3          1.78         -0.25         5.11 o                         
  -7   6   3        158.61        145.78         8.82 o                         
  -6   6   3         53.27         56.61         8.23 o                         
  -5   6   3          8.27         11.24         6.03 o                         
  -4   6   3        104.17         89.52         5.62 o                         
  -3   6   3         31.56         29.30         5.59 o                         
  -2   6   3        176.75        182.23         5.72 o                         
  -1   6   3         95.48        103.09         5.55 o                         
   0   6   3         20.63         21.34         4.79 o                         
   1   6   3         58.29         58.21         5.75 o                         
   2   6   3        334.82        339.50         7.64 o                         
   3   6   3          8.35          9.52         4.37 o                         
   4   6   3         40.20         43.01         5.24 o                         
   5   6   3          0.81          8.74         5.64 o                         
   6   6   3          3.27          6.08         7.12 o                         
   7   6   3          4.71         10.54         6.52 o                         
   8   6   3          3.89         -7.70         7.70 o                         
   9   6   3          5.75         -3.26         7.29 o                         
 -11   7   3         33.72         34.68        11.16 o                         
 -10   7   3        142.29        130.45         9.59 o                         
  -9   7   3          0.68         -0.93         8.01 o                         
  -8   7   3          3.49          6.94         8.06 o                         
  -7   7   3          2.23          3.92         6.17 o                         
  -6   7   3         16.50         16.19         8.04 o                         
  -5   7   3         92.22         91.26         6.94 o                         
  -4   7   3         34.22         40.71         6.50 o                         
  -3   7   3        322.97        317.89         7.49 o                         
  -2   7   3          3.40          0.04         4.38 o                         
  -1   7   3         11.35         15.62         5.04 o                         
   0   7   3         29.44         36.62         5.17 o                         
   1   7   3        507.87        511.16        11.07 o                         
   2   7   3          6.75         10.13         5.65 o                         
   3   7   3         15.43         17.23         5.80 o                         
   4   7   3          1.31          3.86         4.86 o                         
   5   7   3          5.62          7.02         5.84 o                         
   6   7   3          0.62          1.48         6.14 o                         
   7   7   3         60.79         71.78         6.93 o                         
   8   7   3          9.58         19.99         7.56 o                         
 -10   8   3         85.06         93.89        10.37 o                         
  -9   8   3          0.25         -6.37         9.42 o                         
  -8   8   3          0.01          0.15         9.54 o                         
  -7   8   3         49.47         43.49         7.58 o                         
  -6   8   3         37.27         37.10         8.56 o                         
  -5   8   3          8.24         12.27         7.40 o                         
  -4   8   3         12.21         10.78         5.72 o                         
  -3   8   3          9.91          8.46         5.20 o                         
  -2   8   3         54.81         60.93         5.46 o                         
  -1   8   3          3.86          1.21         5.62 o                         
   0   8   3         74.01         82.26         8.64 o                         
   1   8   3         75.24         68.10         6.07 o                         
   2   8   3          0.94         -0.06         4.63 o                         
   3   8   3          1.77          5.59         5.63 o                         
   4   8   3        138.10        136.89         6.88 o                         
   5   8   3          0.40          1.93         6.00 o                         
   6   8   3          0.90         -1.96         6.58 o                         
   7   8   3          6.44         13.48         6.60 o                         
  -8   9   3          5.02          1.88         9.67 o                         
  -7   9   3         13.23         18.05         9.50 o                         
  -6   9   3          1.15          2.45        10.81 o                         
  -5   9   3          0.65          1.21         7.88 o                         
  -4   9   3         22.64         20.18         7.21 o                         
  -3   9   3         15.36         21.99         5.67 o                         
  -2   9   3          2.08         -0.23         6.18 o                         
  -1   9   3        238.04        239.88         6.77 o                         
   0   9   3         28.11         29.56         5.82 o                         
   1   9   3          2.41          2.36         8.50 o                         
   2   9   3         47.71         51.15        12.31 o                         
   3   9   3          1.88         -1.71         6.64 o                         
   4   9   3         28.57          9.50         7.23 o                         
   5   9   3         56.63         69.85         7.39 o                         
   6   9   3         55.85         48.52         7.73 o                         
  -6  10   3         43.01         48.94        10.61 o                         
  -5  10   3         26.42         39.75        15.39 o                         
  -4  10   3         55.92         61.33         8.70 o                         
  -3  10   3          0.33         -4.83         6.61 o                         
  -2  10   3          0.00          0.86         6.54 o                         
  -1  10   3         28.28         32.43         6.71 o                         
   0  10   3         12.34         17.44         8.39 o                         
   1  10   3          5.14         11.85         7.47 o                         
   2  10   3          9.76          1.00         6.33 o                         
   3  10   3          0.34         -2.41         7.85 o                         
   4  10   3         10.18         16.18         7.44 o                         
  -2  11   3          2.51          4.97         8.65 o                         
  -1  11   3          2.29         -2.92         9.63 o                         
   0  11   3         50.47         66.27         8.73 o                         
  -7   0   4       1767.96       1590.50       131.53 o                         
  -6   0   4         27.42         33.82         8.57 o                         
  -5   0   4         47.45         42.30         7.51 o                         
  -4   0   4       2667.82       2533.19        26.22 o                         
  -3   0   4        112.90        129.24         9.15 o                         
  -2   0   4        357.07        404.03        11.89 o                         
  -1   0   4        284.14        349.15        10.14 o                         
   0   0   4        302.41        338.09         9.51 o                         
   1   0   4         37.08         37.99         6.18 o                         
   2   0   4        147.80        142.42         7.02 o                         
   3   0   4        440.51        429.65         9.50 o                         
   4   0   4          2.27          2.36         8.46 o                         
   5   0   4          0.01          4.68         6.93 o                         
   6   0   4         17.75         24.61         7.02 o                         
   7   0   4          7.68          2.84         8.26 o                         
   8   0   4          0.53         -3.56         6.94 o                         
   9   0   4         14.05         18.81         8.10 o                         
  10   0   4          5.03          6.71         9.28 o                         
  11   0   4          8.54         19.25        10.44 o                         
 -11   1   4          0.32          0.40        12.95 o                         
 -10   1   4        244.91        250.03        14.86 o                         
  -9   1   4          6.93          7.45         8.46 o                         
  -8   1   4          1.98          1.77         6.01 o                         
  -7   1   4         41.50         33.22         7.01 o                         
  -6   1   4         62.94         70.33         6.67 o                         
  -5   1   4         89.52        102.67         7.33 o                         
  -4   1   4        479.01        452.69        23.41 o                         
  -3   1   4          3.71          3.41         4.38 o                         
  -2   1   4        159.03        162.32         6.49 o                         
  -1   1   4        857.41        847.81        11.33 o                         
   0   1   4        731.32        792.29        15.62 o                         
   1   1   4        328.81        372.75         7.31 o                         
   2   1   4         39.09         55.49         4.78 o                         
   3   1   4         86.12         88.26         5.14 o                         
   4   1   4          4.61          3.18         4.66 o                         
   5   1   4          1.02          2.92         4.66 o                         
   6   1   4          4.13          7.67         4.51 o                         
   7   1   4          1.69          0.13         4.98 o                         
   8   1   4         11.40         12.56         4.93 o                         
   9   1   4         19.11         22.32         7.28 o                         
  10   1   4         41.90         49.94         9.07 o                         
  11   1   4          0.01          3.26         8.41 o                         
 -13   2   4          0.00          1.80        12.66 o                         
 -12   2   4          7.02          4.56         9.05 o                         
 -11   2   4        104.12        106.78         9.61 o                         
 -10   2   4         27.01         24.32         8.27 o                         
  -9   2   4         49.44         42.02         6.72 o                         
  -8   2   4         34.38         31.33         8.94 o                         
  -7   2   4        292.34        293.10        12.55 o                         
  -6   2   4        115.52        100.17         7.03 o                         
  -5   2   4        987.18        910.65       194.19 o                         
  -4   2   4         19.67         21.10         4.91 o                         
  -3   2   4         94.86         94.42         5.04 o                         
  -2   2   4        399.65        400.06        11.17 o                         
  -1   2   4          3.94          7.21         4.42 o                         
   0   2   4         10.30          7.01         5.13 o                         
   1   2   4         59.83         51.05         4.83 o                         
   2   2   4         70.87         68.20         4.81 o                         
   3   2   4          0.61          0.11         4.84 o                         
   4   2   4          2.43          4.06         4.41 o                         
   5   2   4         41.56         43.28         4.57 o                         
   6   2   4        120.31        123.54         6.03 o                         
   7   2   4          6.50          0.55         5.77 o                         
   8   2   4          5.64          2.09         6.84 o                         
   9   2   4          1.50         -3.11         6.11 o                         
  10   2   4         33.30         23.56         7.16 o                         
 -13   3   4          0.89          0.22        12.81 o                         
 -12   3   4         47.61         51.78         9.88 o                         
 -11   3   4         15.73         17.85         8.20 o                         
 -10   3   4         34.66         27.18         8.43 o                         
  -9   3   4          1.67          1.99         8.18 o                         
  -8   3   4        284.39        281.27         9.10 o                         
  -7   3   4        228.59        226.15         7.98 o                         
  -6   3   4          7.27          6.08         4.76 o                         
  -5   3   4         46.11         41.47         5.26 o                         
  -4   3   4         45.56         58.14         4.38 o                         
  -3   3   4        464.84        428.25       136.35 o                         
  -2   3   4          8.34         10.09         4.23 o                         
  -1   3   4         66.33         52.43         4.85 o                         
   0   3   4       1408.20       1429.95        30.84 o                         
   1   3   4         71.01         99.21         4.63 o                         
   2   3   4         61.11         45.57        13.04 o                         
   3   3   4         85.05         96.76         5.30 o                         
   4   3   4         11.77          9.30         4.74 o                         
   5   3   4         18.45         16.67         4.37 o                         
   6   3   4         32.02         29.81         6.49 o                         
   7   3   4         50.44         49.13         5.52 o                         
   8   3   4        141.06        122.40        28.74 o                         
   9   3   4          3.62          5.82         7.73 o                         
  10   3   4          0.48         -0.79         7.10 o                         
 -13   4   4         39.67         32.40        12.31 o                         
 -12   4   4         13.02         11.99        11.76 o                         
 -11   4   4          5.34          5.22         8.03 o                         
 -10   4   4          0.01          2.38         7.64 o                         
  -9   4   4        143.22        132.43         8.28 o                         
  -8   4   4          3.72          3.77         5.90 o                         
  -7   4   4          1.20         -0.76         4.96 o                         
  -6   4   4         10.39          9.89         4.75 o                         
  -5   4   4        103.12        105.13         5.76 o                         
  -4   4   4          0.09         -1.68         4.62 o                         
  -3   4   4        670.57        730.91        10.26 o                         
  -2   4   4         23.91         29.06         4.72 o                         
  -1   4   4          0.01          0.79         5.65 o                         
   0   4   4          3.41          5.13         4.48 o                         
   1   4   4          0.18         -4.19         4.48 o                         
   2   4   4         67.00         80.42         8.56 o                         
   3   4   4        558.87        563.55        13.26 o                         
   4   4   4        299.07        281.35        10.80 o                         
   5   4   4         40.98         45.18         5.23 o                         
   6   4   4        158.45        147.10         7.20 o                         
   7   4   4          2.50          2.42         5.83 o                         
   8   4   4         33.51         42.44         6.33 o                         
   9   4   4         18.26          7.09         7.41 o                         
  10   4   4          2.64          1.91         8.09 o                         
 -12   5   4         11.27         16.26        10.75 o                         
 -11   5   4          1.13          1.38         7.89 o                         
 -10   5   4         10.39         10.47        11.72 o                         
  -9   5   4          5.43          5.09         8.20 o                         
  -8   5   4         79.56         65.15         7.82 o                         
  -7   5   4         65.31         66.81         6.36 o                         
  -6   5   4         11.36         11.60         4.35 o                         
  -5   5   4         11.51         12.55         4.67 o                         
  -4   5   4          0.73          5.01         4.69 o                         
  -3   5   4         10.53          6.03         4.83 o                         
  -2   5   4        312.78        310.42         6.22 o                         
  -1   5   4          6.91         11.43         5.36 o                         
   0   5   4         85.57         89.45         5.73 o                         
   1   5   4          5.75          4.40         8.24 o                         
   2   5   4          0.17          0.85         5.10 o                         
   3   5   4          0.51         -3.29         5.48 o                         
   4   5   4          6.81          5.21         5.44 o                         
   5   5   4         10.20         16.71         5.60 o                         
   6   5   4        142.41        128.81         7.38 o                         
   7   5   4          6.35         -1.05         5.84 o                         
   8   5   4          5.09          7.98         6.61 o                         
   9   5   4         33.50         29.62         8.59 o                         
 -12   6   4         84.49        103.10        12.88 o                         
 -11   6   4         75.07         73.37        11.03 o                         
 -10   6   4         73.98         63.93        10.78 o                         
  -9   6   4          4.71         -0.77         9.55 o                         
  -8   6   4         12.37         11.97         6.31 o                         
  -7   6   4          0.85          2.42         7.14 o                         
  -6   6   4         41.16         36.47         6.01 o                         
  -5   6   4          0.07          0.99         4.21 o                         
  -4   6   4          7.35          8.92         4.28 o                         
  -3   6   4         10.51          9.37         4.93 o                         
  -2   6   4         18.18         25.82         4.71 o                         
  -1   6   4          0.00          5.12         4.58 o                         
   0   6   4         13.06         13.41         4.85 o                         
   1   6   4        173.13        168.38         8.76 o                         
   2   6   4          1.23          7.54         7.19 o                         
   3   6   4          1.41         -2.11         5.81 o                         
   4   6   4         74.87         54.47         6.59 o                         
   5   6   4         86.17         75.19         6.12 o                         
   6   6   4         28.30         31.61         6.79 o                         
   7   6   4         26.57         33.11         8.09 o                         
   8   6   4          1.80          9.79         7.59 o                         
 -11   7   4         17.37         12.12         9.51 o                         
 -10   7   4          2.27         -7.89        10.86 o                         
  -9   7   4        115.21         87.47        32.86 o                         
  -8   7   4         11.57          6.90         7.48 o                         
  -7   7   4         44.82         47.90         6.34 o                         
  -6   7   4         17.20          9.94         4.95 o                         
  -5   7   4          0.08         -3.69         5.32 o                         
  -4   7   4         17.16         15.81         5.37 o                         
  -3   7   4         55.61         54.29         5.30 o                         
  -2   7   4         14.13         17.60         5.18 o                         
  -1   7   4          4.91          3.69         5.07 o                         
   0   7   4         17.45         20.08         5.28 o                         
   1   7   4         22.79         19.05         5.03 o                         
   2   7   4         41.88         36.72         5.12 o                         
   3   7   4          8.37          8.19         4.93 o                         
   4   7   4         90.23         88.21         8.27 o                         
   5   7   4         10.77         10.11         5.68 o                         
   6   7   4          1.77         -6.37         6.37 o                         
   7   7   4         38.54         55.41         6.84 o                         
   8   7   4          5.03          2.41         7.48 o                         
 -10   8   4         66.67         85.37         8.98 o                         
  -9   8   4         11.77         19.28         6.68 o                         
  -8   8   4          1.90          0.21         6.53 o                         
  -7   8   4         22.96         23.76         7.19 o                         
  -6   8   4         60.92         66.55         8.42 o                         
  -5   8   4          0.78          3.74         6.60 o                         
  -4   8   4        106.25        106.34         5.62 o                         
  -3   8   4         37.00         34.63         5.01 o                         
  -2   8   4         43.58         37.21         5.44 o                         
  -1   8   4         26.46         35.44         5.24 o                         
   0   8   4          8.34          5.81         5.63 o                         
   1   8   4         91.66         90.37         6.04 o                         
   2   8   4          1.02         -7.56         7.56 o                         
   3   8   4        187.85        182.67         6.90 o                         
   4   8   4          5.99          4.22         5.80 o                         
   5   8   4          1.82         -5.33         6.68 o                         
   6   8   4          0.03          0.26         7.03 o                         
  -8   9   4          4.14          3.76         7.94 o                         
  -7   9   4         57.32         65.64         8.66 o                         
  -6   9   4          3.60         11.42         7.52 o                         
  -5   9   4         32.67         30.45         6.05 o                         
  -4   9   4         12.06         11.51         6.12 o                         
  -3   9   4          1.87         -2.27         6.68 o                         
  -2   9   4         37.80         36.06         6.30 o                         
  -1   9   4          0.91          4.25         5.70 o                         
   0   9   4         62.97         65.13         6.04 o                         
   1   9   4         43.37         53.16         6.32 o                         
   2   9   4          7.60         12.44         5.64 o                         
   3   9   4          0.55         10.45         6.48 o                         
   4   9   4          0.96          3.19         6.55 o                         
   5   9   4          5.28         10.67         7.42 o                         
  -6  10   4          0.26          7.69        10.43 o                         
  -5  10   4         13.62         17.63         8.30 o                         
  -4  10   4         50.96         57.66         6.85 o                         
  -3  10   4         23.58         27.78         7.04 o                         
  -2  10   4         44.31         43.35        12.45 o                         
  -1  10   4        153.16        161.59         9.43 o                         
   0  10   4         16.30         12.13         7.10 o                         
   1  10   4         11.28         10.44         7.54 o                         
   2  10   4          0.76          2.66         7.15 o                         
   3  10   4          6.65         10.69         7.85 o                         
 -10   1   5          8.60          6.63         9.88 o                         
  -9   1   5         29.68         30.38         9.07 o                         
  -8   1   5        159.11        164.71        10.06 o                         
  -7   1   5        182.36        170.66         7.28 o                         
  -6   1   5         58.24         55.27         6.83 o                         
  -5   1   5        161.16        158.94         6.12 o                         
  -4   1   5        351.86        311.68        64.02 o                         
  -3   1   5        489.94        526.15         9.34 o                         
  -2   1   5       4182.80       4399.24        61.01 o                         
  -1   1   5        973.39       1012.34        21.58 o                         
   0   1   5       1355.06       1519.19        27.34 o                         
   1   1   5        119.62        113.82         4.57 o                         
   2   1   5         45.08         45.83         5.02 o                         
   3   1   5          4.80          5.22         5.08 o                         
   4   1   5         33.11         35.52         4.96 o                         
   5   1   5         14.20         11.34         4.58 o                         
   6   1   5         46.60         49.64         5.67 o                         
   7   1   5        227.60        219.18         6.04 o                         
   8   1   5          1.06         -0.49         6.21 o                         
   9   1   5         85.53         89.35         7.48 o                         
  10   1   5         31.57         30.39         8.27 o                         
 -13   2   5          0.34          1.44        15.72 o                         
 -12   2   5          6.53          8.92        11.21 o                         
 -11   2   5         38.68         42.61         8.53 o                         
 -10   2   5         17.46         14.09         8.25 o                         
  -9   2   5         10.87         19.64        14.52 o                         
  -8   2   5         18.27         21.29         9.07 o                         
  -7   2   5         90.61         76.78         5.92 o                         
  -6   2   5         17.96         14.51         4.97 o                         
  -5   2   5       1186.79       1200.48        16.55 o                         
  -4   2   5        138.89        129.30         5.57 o                         
  -3   2   5        127.52        123.58         5.22 o                         
  -2   2   5         88.00         74.62         4.83 o                         
  -1   2   5         55.16         48.72        10.11 o                         
   0   2   5          1.23          4.46         3.72 o                         
   1   2   5        204.26        242.37         6.24 o                         
   2   2   5        420.20        431.39        12.50 o                         
   3   2   5          4.92          8.64         5.14 o                         
   4   2   5          3.61          4.89         4.68 o                         
   5   2   5          0.12          2.79         5.09 o                         
   6   2   5          9.07         16.23         4.99 o                         
   7   2   5         14.84         23.44         5.69 o                         
   8   2   5         75.44         66.08         6.31 o                         
   9   2   5         48.17         52.85         7.43 o                         
  10   2   5          8.39          1.74        12.34 o                         
 -13   3   5          4.80         -1.71        10.43 o                         
 -12   3   5         11.91         10.69         9.43 o                         
 -11   3   5         26.89         22.42         9.07 o                         
 -10   3   5         24.12         28.67         8.06 o                         
  -9   3   5         61.60         51.48         7.54 o                         
  -8   3   5         33.73         36.81         6.72 o                         
  -7   3   5         19.22         18.08         4.83 o                         
  -6   3   5         30.27         16.86         5.11 o                         
  -5   3   5        280.68        287.91         8.21 o                         
  -4   3   5        365.89        416.84        14.34 o                         
  -3   3   5         79.60         74.98         4.56 o                         
  -2   3   5          3.15          1.85         3.98 o                         
  -1   3   5         22.40         25.31         4.17 o                         
   0   3   5        482.04        475.22         9.20 o                         
   1   3   5         25.59         15.56         5.07 o                         
   2   3   5        352.95        357.72        13.26 o                         
   3   3   5          1.32          3.73         5.03 o                         
   4   3   5         39.77         37.34         4.69 o                         
   5   3   5         16.53         17.83         5.38 o                         
   6   3   5          9.70         10.52         5.64 o                         
   7   3   5         62.68         45.77         6.47 o                         
   8   3   5         42.25         42.94         6.90 o                         
   9   3   5        255.10        229.61        42.76 o                         
 -13   4   5          0.45          0.63        11.89 o                         
 -12   4   5          6.17          5.69        10.77 o                         
 -11   4   5          1.40          6.97         9.01 o                         
 -10   4   5         15.79         17.60         7.88 o                         
  -9   4   5         23.77         38.03         7.59 o                         
  -8   4   5         46.43         41.06         6.67 o                         
  -7   4   5         37.26         34.01         4.59 o                         
  -6   4   5          0.44          4.41         4.62 o                         
  -5   4   5         69.14         69.44         5.96 o                         
  -4   4   5         14.84          5.57         4.06 o                         
  -3   4   5          3.66          2.26         5.75 o                         
  -2   4   5         61.12         65.37         5.58 o                         
  -1   4   5        222.61        205.46         6.31 o                         
   0   4   5        112.32        112.37         5.36 o                         
   1   4   5         11.39          7.05         5.10 o                         
   2   4   5          0.05          2.48         6.12 o                         
   3   4   5         24.27         34.42         4.39 o                         
   4   4   5          2.01          8.00         5.37 o                         
   5   4   5        110.46        101.97         5.42 o                         
   6   4   5        171.60        165.53         6.08 o                         
   7   4   5          0.99         -3.73         5.75 o                         
   8   4   5         34.36         36.06         7.23 o                         
   9   4   5         99.18         95.70         9.13 o                         
 -12   5   5          4.60         11.98         9.05 o                         
 -11   5   5          6.67          9.81         8.12 o                         
 -10   5   5         16.11         13.34         9.50 o                         
  -9   5   5        199.24        157.37        12.68 o                         
  -8   5   5        120.73        121.07         8.06 o                         
  -7   5   5        188.97        174.37         6.55 o                         
  -6   5   5          0.54          1.76         4.23 o                         
  -5   5   5         72.20         69.90         5.10 o                         
  -4   5   5        174.17        160.83         5.38 o                         
  -3   5   5          3.77          6.73         3.78 o                         
  -2   5   5          8.77          8.29         5.52 o                         
  -1   5   5        303.89        309.11         6.90 o                         
   0   5   5        109.86        104.66         5.72 o                         
   1   5   5          0.57          3.90         4.19 o                         
   2   5   5        199.05        193.24         5.51 o                         
   3   5   5          1.29         -1.19         5.37 o                         
   4   5   5         44.22         49.75         5.86 o                         
   5   5   5         24.03         16.15         5.04 o                         
   6   5   5        202.69        196.07         7.03 o                         
   7   5   5         67.42         67.72         6.41 o                         
   8   5   5         20.09         18.68         7.23 o                         
 -12   6   5         61.74         68.06        10.98 o                         
 -11   6   5          0.16        -10.68        10.68 o                         
 -10   6   5         45.70         44.77         7.88 o                         
  -9   6   5          1.31          5.62         6.55 o                         
  -8   6   5         34.13         35.76         5.82 o                         
  -7   6   5          3.28          5.58         4.88 o                         
  -6   6   5         34.96         20.93         5.09 o                         
  -5   6   5        103.60        101.77         5.98 o                         
  -4   6   5         26.88         31.24         4.62 o                         
  -3   6   5          0.51          2.66         4.83 o                         
  -2   6   5          5.43          7.41         4.42 o                         
  -1   6   5          0.41         -1.15         4.19 o                         
   0   6   5         72.33         74.16         5.82 o                         
   1   6   5        109.87        103.09         6.60 o                         
   2   6   5         21.42         16.21         5.84 o                         
   3   6   5        183.71        179.67         8.00 o                         
   4   6   5        212.67        179.02         6.71 o                         
   5   6   5         83.24         82.10         7.04 o                         
   6   6   5         12.15         24.19         6.64 o                         
   7   6   5          6.08          6.96         9.29 o                         
   8   6   5         19.83         19.39         8.68 o                         
 -11   7   5          0.06          4.54        10.28 o                         
 -10   7   5          0.87         -4.65         7.12 o                         
  -9   7   5         82.70         72.06         7.23 o                         
  -8   7   5         43.41         41.95         7.61 o                         
  -7   7   5        124.40        112.06         6.75 o                         
  -6   7   5         48.12         47.11         5.42 o                         
  -5   7   5         44.87         42.54         5.08 o                         
  -4   7   5         10.38         10.71         4.99 o                         
  -3   7   5         16.83         15.87         5.38 o                         
  -2   7   5         16.51         22.55         4.97 o                         
  -1   7   5         12.41         15.21         5.82 o                         
   0   7   5        153.75        139.14         7.06 o                         
   1   7   5         33.98         32.15         5.33 o                         
   2   7   5         26.16         30.16         5.01 o                         
   3   7   5         24.63         18.72         7.55 o                         
   4   7   5        110.12        112.22         7.79 o                         
   5   7   5         21.78         19.22         9.32 o                         
   6   7   5          2.47          0.90         8.45 o                         
   7   7   5          1.83          5.86         8.55 o                         
 -10   8   5         48.80         67.47         9.65 o                         
  -9   8   5          1.03          4.68         7.60 o                         
  -8   8   5          5.54          5.00         8.42 o                         
  -7   8   5          4.46         14.77         6.43 o                         
  -6   8   5          8.79         15.96         5.80 o                         
  -5   8   5          0.06          2.65         6.52 o                         
  -4   8   5         18.81         20.80         8.00 o                         
  -3   8   5          0.51          7.42         6.48 o                         
  -2   8   5         18.52         24.58         5.81 o                         
  -1   8   5          1.58          3.54         6.16 o                         
   0   8   5          0.33         -4.50         6.05 o                         
   1   8   5         52.00         45.64         6.02 o                         
   2   8   5        334.58        329.84         9.11 o                         
   3   8   5        195.58        209.41         9.16 o                         
   4   8   5          3.70          3.99         6.70 o                         
   5   8   5         16.85         18.68         7.08 o                         
   6   8   5         15.20         34.72         7.29 o                         
  -8   9   5          0.86         -7.18         9.31 o                         
  -7   9   5         15.39          7.07         7.64 o                         
  -6   9   5          2.53         -7.09         7.09 o                         
  -5   9   5          3.94          6.65         6.98 o                         
  -4   9   5         27.42         21.69         6.23 o                         
  -3   9   5          1.10          0.46         5.68 o                         
  -2   9   5          3.86          9.79         7.21 o                         
  -1   9   5         30.92         32.89         6.08 o                         
   0   9   5          1.00          2.60         6.05 o                         
   1   9   5          0.10         -0.81         6.65 o                         
   2   9   5        170.90        167.73         8.36 o                         
   3   9   5          4.15         -6.73         7.73 o                         
   4   9   5          6.18          9.30         7.93 o                         
  -5  10   5          0.52          5.50         7.89 o                         
  -4  10   5         38.48         27.96         7.96 o                         
  -3  10   5         36.68         32.71         7.38 o                         
  -2  10   5         45.47         54.25         6.67 o                         
  -1  10   5         44.17         22.53         7.36 o                         
   0  10   5          1.61         -7.73         7.73 o                         
   1  10   5          0.01         -4.89         8.07 o                         
   2  10   5          0.06         18.63        14.79 o                         
  -9   0   6          0.00         -1.11         8.48 o                         
  -8   0   6          2.20          1.63         8.43 o                         
  -7   0   6         16.59         21.15         6.47 o                         
  -6   0   6         23.43         25.50         8.40 o                         
  -5   0   6        993.90        997.68        16.73 o                         
  -4   0   6         34.86         25.99         5.72 o                         
  -3   0   6       3574.23       3824.36        26.57 o                         
  -2   0   6        260.63        296.02         8.21 o                         
  -1   0   6        991.03        974.87        12.22 o                         
   0   0   6       1697.67       1800.59        16.06 o                         
   1   0   6        103.32        106.22         7.27 o                         
   2   0   6        423.94        390.44         9.04 o                         
   3   0   6        122.35        138.30         8.06 o                         
   4   0   6        908.69        910.21        11.49 o                         
   5   0   6          0.40         -3.07         7.06 o                         
   6   0   6        241.58        260.86         9.70 o                         
   7   0   6         49.03         52.07         8.44 o                         
   8   0   6          0.11         -4.61        13.12 o                         
   9   0   6          6.64         -6.72         9.60 o                         
 -11   1   6         25.81         23.78        11.14 o                         
 -10   1   6         47.46         51.60        10.63 o                         
  -9   1   6          6.60          9.60         9.97 o                         
  -8   1   6          3.83          2.34         6.06 o                         
  -7   1   6         85.81         85.17         7.16 o                         
  -6   1   6        132.33        127.84         6.78 o                         
  -5   1   6         42.32         53.46         5.40 o                         
  -4   1   6          0.92          1.59         4.46 o                         
  -3   1   6        996.45       1091.28        13.53 o                         
  -2   1   6         11.87          8.75         3.80 o                         
  -1   1   6        422.84        441.41         8.32 o                         
   0   1   6        412.56        458.54        11.73 o                         
   1   1   6         21.50         29.62         4.61 o                         
   2   1   6        226.10        224.81         5.91 o                         
   3   1   6         46.06         46.67         4.85 o                         
   4   1   6          4.54          2.75         4.60 o                         
   5   1   6         90.92        104.29         5.78 o                         
   6   1   6         25.38         32.44         5.04 o                         
   7   1   6        182.34        189.85         8.43 o                         
   8   1   6         20.82         23.40         7.84 o                         
   9   1   6         69.96         68.73         7.61 o                         
 -13   2   6          0.07          1.97        16.81 o                         
 -12   2   6         26.51         25.58        11.50 o                         
 -11   2   6          6.56          4.51         8.16 o                         
 -10   2   6          2.38          6.98         8.06 o                         
  -9   2   6         16.45         16.72         8.38 o                         
  -8   2   6          2.69          2.01         4.72 o                         
  -7   2   6         27.80         23.29         4.90 o                         
  -6   2   6          1.98          0.77         5.62 o                         
  -5   2   6        826.68        787.75        28.99 o                         
  -4   2   6        194.45        201.79         8.25 o                         
  -3   2   6        611.52        606.37       108.34 o                         
  -2   2   6        378.00        365.03         8.39 o                         
  -1   2   6         86.98        102.93         5.73 o                         
   0   2   6        117.18        116.60         5.20 o                         
   1   2   6          2.59         -4.15         4.77 o                         
   2   2   6        955.50        939.45        15.81 o                         
   3   2   6        340.43        344.15         6.31 o                         
   4   2   6        112.97        121.73         6.40 o                         
   5   2   6          9.36          8.67         5.33 o                         
   6   2   6        302.99        297.85         7.50 o                         
   7   2   6         86.02         92.30         6.61 o                         
   8   2   6         17.74         23.35         7.67 o                         
   9   2   6          1.07         -2.88         8.68 o                         
 -13   3   6         36.26         48.54        13.28 o                         
 -12   3   6         32.77         29.52         9.40 o                         
 -11   3   6         89.22         83.48         8.77 o                         
 -10   3   6         49.23         52.79         7.32 o                         
  -9   3   6          4.40          6.70         7.91 o                         
  -8   3   6         75.47         71.98         5.69 o                         
  -7   3   6          2.66          1.72         6.04 o                         
  -6   3   6          8.63         12.55         5.69 o                         
  -5   3   6        661.16        651.34        13.02 o                         
  -4   3   6          7.92          4.59         4.52 o                         
  -3   3   6         29.71         30.34         4.99 o                         
  -2   3   6        326.63        329.53         6.60 o                         
  -1   3   6         26.40         31.27         4.97 o                         
   0   3   6        359.81        370.91        14.69 o                         
   1   3   6        249.97        230.29         7.12 o                         
   2   3   6        474.51        482.24        16.19 o                         
   3   3   6          8.88          9.50         4.25 o                         
   4   3   6        158.51        155.92         7.45 o                         
   5   3   6          7.06          2.81         4.89 o                         
   6   3   6        180.42        193.16         7.09 o                         
   7   3   6          3.04         -2.52         6.49 o                         
   8   3   6        149.26        134.14         7.65 o                         
   9   3   6         29.69         55.75        14.65 o                         
 -13   4   6         37.89         22.27        20.37 o                         
 -12   4   6         57.97         58.86        11.10 o                         
 -11   4   6          3.64         -0.84         9.58 o                         
 -10   4   6         38.05         41.65         8.40 o                         
  -9   4   6          9.15         10.99         6.85 o                         
  -8   4   6         73.50         93.75         7.03 o                         
  -7   4   6        181.79        175.49         5.70 o                         
  -6   4   6         42.84         48.73         4.93 o                         
  -5   4   6         34.10         29.36         8.53 o                         
  -4   4   6          2.20          0.58         5.59 o                         
  -3   4   6          0.00          5.04         5.02 o                         
  -2   4   6        104.88         93.18         4.91 o                         
  -1   4   6          3.54          6.97         4.37 o                         
   0   4   6        146.65        133.56         5.33 o                         
   1   4   6        210.61        205.30         5.91 o                         
   2   4   6          8.16          9.28         4.87 o                         
   3   4   6         12.63         17.26         5.12 o                         
   4   4   6        406.57        381.64        12.89 o                         
   5   4   6          2.47         -0.15         6.18 o                         
   6   4   6         29.07         29.03         5.81 o                         
   7   4   6         14.51         11.34         6.76 o                         
   8   4   6         41.48         43.51         9.94 o                         
 -12   5   6          3.83          5.31         9.72 o                         
 -11   5   6        118.95        110.32        10.38 o                         
 -10   5   6         39.96         44.02        11.94 o                         
  -9   5   6        119.38        105.49         7.61 o                         
  -8   5   6          3.76          3.28         5.67 o                         
  -7   5   6          5.92          8.77         6.73 o                         
  -6   5   6         17.64         20.25         6.80 o                         
  -5   5   6          0.57          3.05         4.86 o                         
  -4   5   6          0.26         -0.83         4.55 o                         
  -3   5   6        200.72        187.16         7.07 o                         
  -2   5   6        117.98        123.96        11.20 o                         
  -1   5   6         74.88         81.79         7.33 o                         
   0   5   6         42.08         37.92         4.74 o                         
   1   5   6          0.86         -1.62         5.41 o                         
   2   5   6        183.00        175.44         6.14 o                         
   3   5   6         52.40         50.61         5.47 o                         
   4   5   6         13.16          8.84         4.96 o                         
   5   5   6          2.67          2.24         5.73 o                         
   6   5   6         49.52         42.60         6.23 o                         
   7   5   6          7.37          3.26         6.55 o                         
   8   5   6         68.02         71.92         9.85 o                         
 -12   6   6          6.78         11.68        10.46 o                         
 -11   6   6          8.43          1.72        10.83 o                         
 -10   6   6        134.57        114.72         7.83 o                         
  -9   6   6         49.29         61.64         7.19 o                         
  -8   6   6          0.63          2.67         6.17 o                         
  -7   6   6         14.58          4.46         5.29 o                         
  -6   6   6          2.31         10.20         5.52 o                         
  -5   6   6         14.09          8.50         4.85 o                         
  -4   6   6        167.40        173.49         7.40 o                         
  -3   6   6         51.65         52.33         5.54 o                         
  -2   6   6          2.50          7.50         6.48 o                         
  -1   6   6         26.65         34.31         6.61 o                         
   0   6   6        274.55        281.37         7.17 o                         
   1   6   6         83.86         77.28         6.30 o                         
   2   6   6         87.80         79.17         6.72 o                         
   3   6   6         33.29         24.46         7.36 o                         
   4   6   6         89.69         81.17         7.12 o                         
   5   6   6         14.15         24.70         9.25 o                         
   6   6   6         10.16         12.19         7.79 o                         
   7   6   6          1.79         -1.27         8.68 o                         
 -11   7   6          2.90         -3.65        10.01 o                         
 -10   7   6         10.43          6.60         7.67 o                         
  -9   7   6         63.17         67.76         9.50 o                         
  -8   7   6          0.57          3.84         6.06 o                         
  -7   7   6         46.82         55.45         6.32 o                         
  -6   7   6          8.47         10.26         5.78 o                         
  -5   7   6         18.08         20.60         5.27 o                         
  -4   7   6          0.00          0.99         4.39 o                         
  -3   7   6         90.31         91.34         5.74 o                         
  -2   7   6         21.65         20.77         9.46 o                         
  -1   7   6        161.50        169.67         6.38 o                         
   0   7   6        283.29        279.97         6.76 o                         
   1   7   6         69.63         57.92         7.77 o                         
   2   7   6          1.50          3.05         8.10 o                         
   3   7   6          1.51         -2.98         7.26 o                         
   4   7   6          6.31          4.66         7.59 o                         
   5   7   6         12.52         11.18         7.57 o                         
   6   7   6          0.22          7.88        10.49 o                         
  -9   8   6          0.38         -8.60         8.60 o                         
  -8   8   6          8.92          4.16         8.19 o                         
  -7   8   6          0.31         -5.10         7.66 o                         
  -6   8   6        251.65        228.30        11.73 o                         
  -5   8   6          0.59          5.24         6.04 o                         
  -4   8   6         33.70         23.19        11.64 o                         
  -3   8   6         18.88         18.62         5.73 o                         
  -2   8   6          0.92         -3.12         6.20 o                         
  -1   8   6         31.72         26.86         6.34 o                         
   0   8   6         26.06         24.91         5.76 o                         
   1   8   6         40.57         34.48         7.10 o                         
   2   8   6          3.83          5.76         6.80 o                         
   3   8   6         33.26         40.79         6.76 o                         
   4   8   6         16.14         22.86         6.57 o                         
   5   8   6          2.87        -15.43        15.43 o                         
  -8   9   6          0.00          5.59         9.40 o                         
  -7   9   6          6.29         -0.68         7.07 o                         
  -6   9   6          1.82         -8.41         8.41 o                         
  -5   9   6        118.63        134.65         8.14 o                         
  -4   9   6         12.52          6.56         8.03 o                         
  -3   9   6          1.67         -6.71         6.71 o                         
  -2   9   6         39.69         47.40         7.69 o                         
  -1   9   6         94.41        110.91         7.94 o                         
   0   9   6          0.00         -0.56         7.83 o                         
   1   9   6         34.73         23.74         6.86 o                         
   2   9   6         60.71         62.44        11.49 o                         
   3   9   6          0.12         19.44        13.23 o                         
  -5  10   6         11.50         22.96        14.87 o                         
  -4  10   6         29.41         13.30         8.14 o                         
  -3  10   6          0.97         -7.98         7.98 o                         
  -2  10   6          0.54         -5.43         8.00 o                         
  -1  10   6          2.53          4.36         8.49 o                         
   0  10   6         17.97         24.18        12.68 o                         
 -11   1   7          2.64          0.73        11.30 o                         
 -10   1   7        235.36        234.35        20.92 o                         
  -9   1   7         43.15         42.19         7.61 o                         
  -8   1   7        140.76        129.41         6.68 o                         
  -7   1   7        404.13        418.32         7.58 o                         
  -6   1   7        123.46        112.26         5.56 o                         
  -5   1   7        773.28        817.81        12.96 o                         
  -4   1   7         20.65         20.04         4.90 o                         
  -3   1   7          0.22          5.59         5.19 o                         
  -2   1   7        163.25        185.29         5.72 o                         
  -1   1   7          3.62          4.41         5.13 o                         
   0   1   7         23.74         20.80         4.56 o                         
   1   1   7         11.57          8.68         4.74 o                         
   2   1   7        141.31        139.37         5.31 o                         
   3   1   7         25.98         23.82         5.60 o                         
   4   1   7       1254.64       1266.06        16.18 o                         
   5   1   7        466.72        473.57         9.15 o                         
   6   1   7        510.10        535.99         7.74 o                         
   7   1   7          8.95          2.67         6.78 o                         
   8   1   7         43.95         44.63         6.92 o                         
 -13   2   7         45.97         45.01        15.24 o                         
 -12   2   7         50.30         52.02        10.16 o                         
 -11   2   7          3.02          4.74         9.14 o                         
 -10   2   7         31.33         39.26         8.27 o                         
  -9   2   7         22.93         20.78         6.36 o                         
  -8   2   7          0.29         -0.81         4.71 o                         
  -7   2   7         12.67         12.52         7.09 o                         
  -6   2   7        200.60        191.31         5.81 o                         
  -5   2   7        454.81        448.25        19.81 o                         
  -4   2   7          1.14          1.98         5.12 o                         
  -3   2   7         12.92          8.86         4.56 o                         
  -2   2   7         68.02         77.37         6.41 o                         
  -1   2   7        303.92        303.75         5.92 o                         
   0   2   7         48.50         44.26         4.89 o                         
   1   2   7        646.40        638.35         7.59 o                         
   2   2   7        148.16        139.35         5.34 o                         
   3   2   7         42.23         44.96         6.19 o                         
   4   2   7        136.34        131.44         5.88 o                         
   5   2   7         18.42         21.12         6.79 o                         
   6   2   7         35.88         42.18         5.97 o                         
   7   2   7          4.19          2.68         7.05 o                         
   8   2   7        101.82        103.00         7.87 o                         
 -13   3   7         15.18         10.03        10.83 o                         
 -12   3   7         53.61         60.50        11.38 o                         
 -11   3   7         28.91         40.35        11.36 o                         
 -10   3   7         22.06         15.56         8.17 o                         
  -9   3   7          4.91          5.28         6.10 o                         
  -8   3   7          4.08          7.83         5.85 o                         
  -7   3   7        245.38        229.17         8.33 o                         
  -6   3   7         32.24         26.92         5.21 o                         
  -5   3   7        202.98        197.79         8.61 o                         
  -4   3   7        648.07        623.54        13.83 o                         
  -3   3   7        834.67        818.14        14.56 o                         
  -2   3   7          2.72          0.48         5.05 o                         
  -1   3   7          1.10          2.50         3.66 o                         
   0   3   7         83.50         77.45         5.98 o                         
   1   3   7        129.07        119.97         4.97 o                         
   2   3   7        114.60        102.08        15.69 o                         
   3   3   7        159.97        174.06        11.17 o                         
   4   3   7         87.90         90.09         8.41 o                         
   5   3   7         21.51         27.03         6.62 o                         
   6   3   7        164.41        161.88         7.64 o                         
   7   3   7         70.30         71.53         7.41 o                         
   8   3   7         33.99         48.74        12.70 o                         
 -13   4   7         12.04         20.33        11.96 o                         
 -12   4   7        117.75        127.80        11.78 o                         
 -11   4   7          0.17          5.47         8.98 o                         
 -10   4   7         60.98         60.78         8.68 o                         
  -9   4   7          6.63          5.77         6.10 o                         
  -8   4   7         10.86          5.63         5.33 o                         
  -7   4   7        535.90        533.54         9.42 o                         
  -6   4   7        131.87        136.50         7.24 o                         
  -5   4   7         31.29         39.98         5.71 o                         
  -4   4   7         27.57         27.10         5.62 o                         
  -3   4   7          6.77          8.00         5.03 o                         
  -2   4   7        206.34        211.58         5.72 o                         
  -1   4   7        102.84         99.84         4.84 o                         
   0   4   7        400.36        405.48         7.09 o                         
   1   4   7        655.38        667.57         7.97 o                         
   2   4   7        112.67        115.96         5.83 o                         
   3   4   7         14.42         11.42         4.96 o                         
   4   4   7          2.38         -3.96         5.82 o                         
   5   4   7         27.46         26.50         6.03 o                         
   6   4   7          4.88          8.27         7.04 o                         
   7   4   7          1.63          4.78         6.60 o                         
 -12   5   7         19.92         19.46         9.17 o                         
 -11   5   7         16.95         14.81        13.73 o                         
 -10   5   7         23.20         10.50         6.79 o                         
  -9   5   7          6.77         11.86         6.99 o                         
  -8   5   7          3.79          4.20         5.54 o                         
  -7   5   7         94.43         95.84         6.92 o                         
  -6   5   7         59.62         57.55         5.33 o                         
  -5   5   7        209.99        204.98         6.51 o                         
  -4   5   7         86.74         85.99         6.49 o                         
  -3   5   7        372.42        380.39         9.51 o                         
  -2   5   7        950.38        919.37        34.36 o                         
  -1   5   7        718.89        712.64        19.39 o                         
   0   5   7        125.23        117.87         6.96 o                         
   1   5   7         18.66         20.95         5.09 o                         
   2   5   7          6.31          9.73         5.58 o                         
   3   5   7          9.76          7.78         5.79 o                         
   4   5   7          0.00         -2.76         6.05 o                         
   5   5   7         36.04         40.06         7.09 o                         
   6   5   7          2.48          8.27         8.89 o                         
   7   5   7          1.42         12.12        10.30 o                         
 -11   6   7          0.53          0.04        10.71 o                         
 -10   6   7         15.41         18.21         7.54 o                         
  -9   6   7         81.05         80.12         7.67 o                         
  -8   6   7          0.04          0.55         6.07 o                         
  -7   6   7         31.14         22.02         5.90 o                         
  -6   6   7          1.34         -2.12         4.87 o                         
  -5   6   7        110.09        101.09        10.55 o                         
  -4   6   7         30.83         31.90         5.18 o                         
  -3   6   7        198.10        191.11        10.19 o                         
  -2   6   7        483.90        483.28         9.82 o                         
  -1   6   7        162.62        159.08        10.61 o                         
   0   6   7         66.88         68.61         6.10 o                         
   1   6   7          0.58         -6.10         6.28 o                         
   2   6   7        203.34        199.02         6.68 o                         
   3   6   7          5.93         16.99         6.58 o                         
   4   6   7         17.87         22.32         6.20 o                         
   5   6   7          0.27          2.66         6.56 o                         
   6   6   7         18.82         23.20         7.37 o                         
 -10   7   7          0.04          6.82         6.04 o                         
  -9   7   7         47.35         30.22         8.26 o                         
  -8   7   7         23.88         30.64         5.88 o                         
  -7   7   7         92.08         83.56         6.26 o                         
  -6   7   7          0.03         -6.14         6.14 o                         
  -5   7   7         64.50         59.93         6.42 o                         
  -4   7   7        232.61        231.17        16.60 o                         
  -3   7   7        507.87        505.96        23.39 o                         
  -2   7   7         24.66         24.15         6.34 o                         
  -1   7   7        125.27        112.96         7.35 o                         
   0   7   7         77.62         73.12         8.59 o                         
   1   7   7          2.40         -2.90         6.66 o                         
   2   7   7         71.48         72.21         6.77 o                         
   3   7   7          3.58          0.39         7.52 o                         
   4   7   7          0.64          3.46         9.10 o                         
   5   7   7         21.84         28.96         8.81 o                         
  -9   8   7          2.98          3.58         8.11 o                         
  -8   8   7          2.98          9.45         6.47 o                         
  -7   8   7         25.32         28.12         8.36 o                         
  -6   8   7         97.50         99.46         7.14 o                         
  -5   8   7         19.20         18.97         5.74 o                         
  -4   8   7         35.79         42.80         6.13 o                         
  -3   8   7         14.54         11.12         5.83 o                         
  -2   8   7          7.20         14.86         6.15 o                         
  -1   8   7         87.40         76.97         6.09 o                         
   0   8   7        337.69        330.92         8.04 o                         
   1   8   7          2.04          2.81         6.66 o                         
   2   8   7         44.71         61.84         7.07 o                         
   3   8   7          5.83          1.41        11.12 o                         
  -7   9   7         78.16         52.39        11.39 o                         
  -6   9   7         84.43        101.31         8.52 o                         
  -5   9   7          5.81          3.67         7.24 o                         
  -4   9   7          8.61         11.43         7.48 o                         
  -3   9   7          5.27          8.65         7.70 o                         
  -2   9   7         18.82         18.35         8.27 o                         
  -1   9   7         21.09         12.21         7.69 o                         
   0   9   7         19.85          9.32         7.31 o                         
   1   9   7         51.16         21.40         8.25 o                         
 -11   0   8          0.25          1.00        13.82 o                         
 -10   0   8        736.24        740.76        41.01 o                         
  -9   0   8        645.46        660.97        22.78 o                         
  -8   0   8       2464.27       2402.57        56.18 o                         
  -7   0   8        124.71        131.74         7.60 o                         
  -6   0   8        626.58        640.08        11.33 o                         
  -5   0   8         12.10         12.12         6.24 o                         
  -4   0   8          5.54         17.99        12.12 o                         
  -3   0   8         12.88         12.68         6.28 o                         
  -2   0   8        174.55        179.39         8.37 o                         
  -1   0   8         86.81         88.05         6.81 o                         
   0   0   8        290.85        280.18        11.42 o                         
   1   0   8        854.90        802.74        13.62 o                         
   2   0   8        110.82        116.10         8.04 o                         
   3   0   8       1162.31       1195.17        30.12 o                         
   4   0   8        287.26        278.03         8.69 o                         
   5   0   8        338.14        357.69        10.14 o                         
   6   0   8        916.20        882.12        39.95 o                         
   7   0   8          0.43         19.28        13.71 o                         
 -12   1   8         13.24         12.80        11.27 o                         
 -11   1   8         17.99         18.96         9.52 o                         
 -10   1   8         10.64         10.41         6.34 o                         
  -9   1   8         10.46         12.30         5.85 o                         
  -8   1   8         31.03         33.73         5.85 o                         
  -7   1   8         27.36         27.59         4.52 o                         
  -6   1   8        635.49        539.07        85.08 o                         
  -5   1   8        288.63        258.17        10.81 o                         
  -4   1   8        114.01        108.05         5.75 o                         
  -3   1   8         30.11         41.38         4.58 o                         
  -2   1   8         19.30         16.71         4.37 o                         
  -1   1   8         46.85         53.21         4.57 o                         
   0   1   8         44.96         44.60         4.80 o                         
   1   1   8        314.75        307.46         9.34 o                         
   2   1   8         11.02          8.55         5.54 o                         
   3   1   8       1135.74       1114.97         8.86 o                         
   4   1   8          2.59          8.82         7.17 o                         
   5   1   8         89.52        101.17         6.10 o                         
   6   1   8         25.23         25.60         6.83 o                         
   7   1   8          0.00          2.91         6.59 o                         
 -13   2   8         32.94         28.10        13.44 o                         
 -12   2   8          8.30         14.45        10.09 o                         
 -11   2   8        267.25        261.08        20.24 o                         
 -10   2   8        528.60        527.42        11.97 o                         
  -9   2   8        122.30        123.17         6.75 o                         
  -8   2   8       1025.23       1047.22        29.09 o                         
  -7   2   8        351.77        346.59         8.41 o                         
  -6   2   8        550.22        515.35         9.16 o                         
  -5   2   8         65.85         61.10         5.44 o                         
  -4   2   8        168.04        165.13         5.23 o                         
  -3   2   8        135.76        136.24         5.70 o                         
  -2   2   8        106.13        109.33         5.23 o                         
  -1   2   8        153.51        150.07         5.04 o                         
   0   2   8        149.86        143.21         5.12 o                         
   1   2   8       1006.62        971.19        10.99 o                         
   2   2   8        152.42        153.91         5.76 o                         
   3   2   8        572.55        565.15         7.50 o                         
   4   2   8         75.17         76.02         6.16 o                         
   5   2   8         86.77         91.16         6.07 o                         
   6   2   8          8.21          1.92         7.19 o                         
   7   2   8         50.18         48.62         8.43 o                         
 -13   3   8         51.05         55.39        11.12 o                         
 -12   3   8         25.10         24.39         9.47 o                         
 -11   3   8          2.15         14.74         8.87 o                         
 -10   3   8          5.35          1.75         8.93 o                         
  -9   3   8         29.89         35.91         5.83 o                         
  -8   3   8         64.48         63.93         6.83 o                         
  -7   3   8         91.87         98.15         8.05 o                         
  -6   3   8         21.18         16.91         5.20 o                         
  -5   3   8        694.20        655.98         9.06 o                         
  -4   3   8        413.00        372.34        11.30 o                         
  -3   3   8        302.60        292.10         6.03 o                         
  -2   3   8        474.61        450.04        77.49 o                         
  -1   3   8        365.66        361.37        12.38 o                         
   0   3   8         64.91         64.50         6.76 o                         
   1   3   8        601.20        573.92        16.49 o                         
   2   3   8         22.66         19.04         6.44 o                         
   3   3   8         35.10         40.46         5.78 o                         
   4   3   8         19.58         10.18         6.82 o                         
   5   3   8        122.19        124.23         7.12 o                         
   6   3   8         44.66         42.07         6.87 o                         
   7   3   8         35.29         26.60         9.03 o                         
 -13   4   8         86.39         97.41        16.67 o                         
 -12   4   8         12.59         19.39        12.96 o                         
 -11   4   8          3.60         11.37        14.07 o                         
 -10   4   8         27.89         26.29         6.75 o                         
  -9   4   8         90.41         90.97         6.77 o                         
  -8   4   8         97.85         92.67         5.52 o                         
  -7   4   8         48.67         39.46         5.66 o                         
  -6   4   8        531.85        544.02        13.06 o                         
  -5   4   8         50.38         50.34         7.48 o                         
  -4   4   8         10.51          7.56         5.52 o                         
  -3   4   8        234.25        239.29         7.55 o                         
  -2   4   8         87.93         85.40         5.57 o                         
  -1   4   8       1236.26       1187.03        12.28 o                         
   0   4   8         97.32         99.61         5.77 o                         
   1   4   8        292.65        284.09         6.52 o                         
   2   4   8          0.06          6.27         5.55 o                         
   3   4   8         69.11         68.94         5.99 o                         
   4   4   8         41.25         34.00         6.27 o                         
   5   4   8         28.27         14.74         7.31 o                         
   6   4   8         19.99         25.85         7.75 o                         
 -12   5   8         17.46         14.37        12.28 o                         
 -11   5   8          0.06         -5.33        10.62 o                         
 -10   5   8         39.19         52.60         6.23 o                         
  -9   5   8          3.89         -0.05         6.16 o                         
  -8   5   8          0.32          1.49         5.71 o                         
  -7   5   8          0.00         -2.00         5.62 o                         
  -6   5   8          0.90          0.94         5.16 o                         
  -5   5   8        394.38        406.51        10.44 o                         
  -4   5   8        242.98        253.46         7.74 o                         
  -3   5   8       1097.31       1090.46        26.51 o                         
  -2   5   8         50.08         53.02         5.62 o                         
  -1   5   8         13.20          8.92         5.34 o                         
   0   5   8        134.83        124.33         5.57 o                         
   1   5   8          2.08          3.39         5.44 o                         
   2   5   8         43.82         55.31         6.79 o                         
   3   5   8        146.24        134.95         6.84 o                         
   4   5   8         21.05         31.47         7.68 o                         
   5   5   8          0.03          6.48         6.46 o                         
 -11   6   8          4.25          1.01         9.21 o                         
 -10   6   8          0.05         -2.98         7.11 o                         
  -9   6   8          8.34          2.49         7.48 o                         
  -8   6   8          0.39          3.92         6.32 o                         
  -7   6   8          6.59          4.56         6.66 o                         
  -6   6   8         23.28         14.92         6.26 o                         
  -5   6   8          1.39          3.88         5.45 o                         
  -4   6   8        479.08        484.12        13.98 o                         
  -3   6   8         51.34         54.03         6.13 o                         
  -2   6   8         34.58         38.65         5.84 o                         
  -1   6   8        416.78        416.11        11.90 o                         
   0   6   8          7.89         10.73         6.75 o                         
   1   6   8        140.44        138.76         6.72 o                         
   2   6   8          4.34          9.72         5.76 o                         
   3   6   8          0.66          4.48         7.03 o                         
   4   6   8          0.97         -3.97         7.52 o                         
   5   6   8          3.53         10.25         8.48 o                         
 -10   7   8         11.30          9.16        15.12 o                         
  -9   7   8          0.50         -2.26         8.20 o                         
  -8   7   8          3.68          4.23         6.57 o                         
  -7   7   8         55.84         67.11         6.95 o                         
  -6   7   8         28.68         38.03         6.68 o                         
  -5   7   8         93.53         97.53         6.57 o                         
  -4   7   8        268.00        263.41         8.68 o                         
  -3   7   8        122.21        128.91         7.13 o                         
  -2   7   8         71.20         79.42         7.18 o                         
  -1   7   8        319.15        309.08        15.48 o                         
   0   7   8         13.88         25.39         6.64 o                         
   1   7   8         23.55         33.61         9.39 o                         
   2   7   8         89.89         99.28        17.40 o                         
   3   7   8          3.15         -8.95         8.95 o                         
  -8   8   8         12.08          9.71        10.85 o                         
  -7   8   8         49.21         58.02         7.90 o                         
  -6   8   8        115.95        139.81         8.85 o                         
  -5   8   8          0.70          3.32         7.07 o                         
  -4   8   8         27.97         27.73         7.69 o                         
  -3   8   8         14.76          0.57         7.77 o                         
  -2   8   8         24.02         23.24         7.29 o                         
  -1   8   8         16.41         11.37        11.80 o                         
   0   8   8          0.50         -4.63         7.05 o                         
   1   8   8         14.12         10.93         8.91 o                         
   2   8   8         78.62         71.98        15.57 o                         
  -6   9   8         81.41         92.44        10.94 o                         
  -5   9   8          2.19          2.80         7.97 o                         
  -4   9   8         23.17         33.67         9.44 o                         
  -3   9   8         85.73        106.13        12.74 o                         
  -2   9   8         10.66         13.85         7.91 o                         
  -1   9   8         42.23         31.18         8.06 o                         
 -12   1   9          3.23          3.60        13.03 o                         
 -11   1   9        351.41        355.80        18.70 o                         
 -10   1   9         12.99         20.49         8.19 o                         
  -9   1   9         23.64         20.49         6.48 o                         
  -8   1   9        121.12        123.34        10.15 o                         
  -7   1   9        102.79        109.36         6.10 o                         
  -6   1   9        112.90        114.35         6.08 o                         
  -5   1   9         14.40         13.81         5.22 o                         
  -4   1   9          0.44         -1.90         4.53 o                         
  -3   1   9         19.64         24.80         4.61 o                         
  -2   1   9          0.48          3.78         6.40 o                         
  -1   1   9        202.56        205.41         7.79 o                         
   0   1   9          8.73          8.54         5.38 o                         
   1   1   9        701.94        667.86        10.15 o                         
   2   1   9          3.54         13.06         5.19 o                         
   3   1   9         44.94         49.27         6.85 o                         
   4   1   9          1.28          4.85         6.08 o                         
   5   1   9        118.15        108.17         8.15 o                         
   6   1   9          6.24         -4.03         8.68 o                         
 -13   2   9          0.63          0.24        14.74 o                         
 -12   2   9         76.14         72.35        10.21 o                         
 -11   2   9        100.89        113.00         8.91 o                         
 -10   2   9         79.35         83.03         7.36 o                         
  -9   2   9          7.62          9.24         7.73 o                         
  -8   2   9        221.88        226.85         8.62 o                         
  -7   2   9         72.31         66.23         5.46 o                         
  -6   2   9        290.67        300.39         6.93 o                         
  -5   2   9         70.24         74.11         5.93 o                         
  -4   2   9         52.57         48.70         6.09 o                         
  -3   2   9          3.91         -0.54         6.50 o                         
  -2   2   9        376.83        398.51         7.01 o                         
  -1   2   9          8.61         13.68         5.43 o                         
   0   2   9        115.03        110.57         6.23 o                         
   1   2   9        152.65        147.40         5.59 o                         
   2   2   9        100.87        107.25         6.37 o                         
   3   2   9         21.41         30.53         5.83 o                         
   4   2   9         73.36         76.29         5.97 o                         
   5   2   9         21.78         23.34         7.82 o                         
   6   2   9          3.28          6.62         7.93 o                         
 -13   3   9         94.35         91.78        11.42 o                         
 -12   3   9          0.66          5.84         9.19 o                         
 -11   3   9          8.80          5.61        12.32 o                         
 -10   3   9          3.59         -3.48         7.26 o                         
  -9   3   9         62.08         59.24         6.55 o                         
  -8   3   9        122.36        112.46         7.09 o                         
  -7   3   9         20.56         25.14         6.39 o                         
  -6   3   9         53.57         52.06         5.26 o                         
  -5   3   9        295.75        293.58         6.94 o                         
  -4   3   9         99.53        100.95         5.87 o                         
  -3   3   9         63.66         64.62         5.36 o                         
  -2   3   9         88.86         76.32        10.16 o                         
  -1   3   9        515.87        494.80         7.32 o                         
   0   3   9         64.77         65.62         6.28 o                         
   1   3   9         66.40         66.82         5.07 o                         
   2   3   9         35.68         35.40         6.96 o                         
   3   3   9         56.66         61.15         6.92 o                         
   4   3   9         40.09         31.22         7.80 o                         
   5   3   9         27.45         37.40         6.83 o                         
 -12   4   9         68.96         61.01        12.60 o                         
 -11   4   9          7.36          4.67         8.88 o                         
 -10   4   9         29.32         26.48         6.71 o                         
  -9   4   9         36.76         37.29         6.45 o                         
  -8   4   9         22.58         22.53         6.29 o                         
  -7   4   9          0.93          9.49         6.90 o                         
  -6   4   9        285.79        261.92        10.99 o                         
  -5   4   9         54.84         55.38         5.45 o                         
  -4   4   9        745.59        748.32        17.72 o                         
  -3   4   9        184.93        174.77         6.04 o                         
  -2   4   9         52.10         54.95         5.23 o                         
  -1   4   9        131.35        136.41         5.56 o                         
   0   4   9        111.21        109.31         5.55 o                         
   1   4   9         16.59         19.80         6.24 o                         
   2   4   9          1.61         -3.60         5.74 o                         
   3   4   9          0.87         10.56         6.13 o                         
   4   4   9          2.90         -5.67         8.09 o                         
   5   4   9          0.65         -4.17         7.43 o                         
 -11   5   9         11.48         13.27         8.33 o                         
 -10   5   9         23.40         19.10         7.77 o                         
  -9   5   9          2.67         11.47         6.08 o                         
  -8   5   9          0.22          7.27         6.09 o                         
  -7   5   9          1.23         -5.02         6.20 o                         
  -6   5   9        123.81        140.54         8.01 o                         
  -5   5   9         71.13         75.89         6.64 o                         
  -4   5   9        287.74        267.90         8.59 o                         
  -3   5   9         10.91         12.98         5.24 o                         
  -2   5   9        198.38        199.93         6.96 o                         
  -1   5   9        410.69        413.04         8.28 o                         
   0   5   9         27.55         21.16         6.41 o                         
   1   5   9         79.25         78.59         6.45 o                         
   2   5   9         51.81         56.56         6.87 o                         
   3   5   9          9.91         29.38         6.88 o                         
   4   5   9         49.04         59.00        10.27 o                         
 -10   6   9         13.36         15.67         8.38 o                         
  -9   6   9         10.93          3.42         7.88 o                         
  -8   6   9          6.28          6.94         6.72 o                         
  -7   6   9          0.04         -3.62         6.09 o                         
  -6   6   9        166.88        164.76         7.07 o                         
  -5   6   9         32.06         42.03         7.36 o                         
  -4   6   9          4.81          5.92         8.11 o                         
  -3   6   9        197.82        203.00         8.29 o                         
  -2   6   9         15.64         21.08         6.59 o                         
  -1   6   9        153.24        147.88         6.82 o                         
   0   6   9         40.62         59.12        10.04 o                         
   1   6   9          6.81         10.23         6.92 o                         
   2   6   9         54.51         52.10         8.27 o                         
   3   6   9         33.43         54.35         8.45 o                         
  -9   7   9          1.62          6.69         8.45 o                         
  -8   7   9         61.75         62.80         7.92 o                         
  -7   7   9          1.13          7.01         6.92 o                         
  -6   7   9         39.78         49.66         7.89 o                         
  -5   7   9         36.23         40.73         7.18 o                         
  -4   7   9         21.14         31.06         6.38 o                         
  -3   7   9         53.32         65.67         9.31 o                         
  -2   7   9          3.73          4.52         9.46 o                         
  -1   7   9          0.00         10.68         8.83 o                         
   0   7   9         18.15         15.46         7.68 o                         
   1   7   9        290.79        314.39        12.18 o                         
   2   7   9        103.91        107.05         9.36 o                         
  -7   8   9         22.48         18.43         8.04 o                         
  -6   8   9          0.00         17.68        14.50 o                         
  -5   8   9         86.63         96.56        12.90 o                         
  -4   8   9          8.26         19.95         6.83 o                         
  -3   8   9          2.17          6.73         7.06 o                         
  -2   8   9          1.05          0.27         6.90 o                         
  -1   8   9          7.43          3.34         7.56 o                         
   0   8   9         17.99         35.35         8.55 o                         
 -12   0  10          1.17         -2.60        12.99 o                         
 -11   0  10        108.45        110.65        10.98 o                         
 -10   0  10        457.74        503.56        21.86 o                         
  -9   0  10        184.18        195.31        10.03 o                         
  -8   0  10        246.98        143.53        92.75 o                         
  -7   0  10        200.41        184.16        12.26 o                         
  -6   0  10        105.00         99.86         8.85 o                         
  -5   0  10        206.73        220.25         9.48 o                         
  -4   0  10         51.25         36.71         7.32 o                         
  -3   0  10        273.69        237.51         8.60 o                         
  -2   0  10       1056.97        949.40        12.72 o                         
  -1   0  10         86.31         82.07         7.67 o                         
   0   0  10        543.75        502.77        13.35 o                         
   1   0  10         16.17         29.93         9.57 o                         
   2   0  10         12.66          6.44         9.78 o                         
   3   0  10          0.47        -12.33        14.55 o                         
   4   0  10         16.34         25.53         9.19 o                         
   5   0  10         16.74         15.73        10.59 o                         
 -13   1  10         82.58         58.01        15.44 o                         
 -12   1  10         95.78         89.62        10.34 o                         
 -11   1  10          3.88          1.60         9.05 o                         
 -10   1  10        276.95        288.93        12.40 o                         
  -9   1  10         49.14         34.69        10.50 o                         
  -8   1  10         54.60         60.71         5.20 o                         
  -7   1  10         37.11         37.38         5.19 o                         
  -6   1  10          0.45          2.48         5.25 o                         
  -5   1  10          0.35         -2.68         4.97 o                         
  -4   1  10          9.09          9.76         5.40 o                         
  -3   1  10         95.53         93.11         6.17 o                         
  -2   1  10         86.91         79.49         5.54 o                         
  -1   1  10         57.60         50.59         5.46 o                         
   0   1  10        134.13        117.68         5.69 o                         
   1   1  10         57.56         54.78         5.92 o                         
   2   1  10          8.54         11.36         6.09 o                         
   3   1  10         53.86         49.29         7.22 o                         
   4   1  10         23.15         32.13         8.74 o                         
   5   1  10          1.50          6.11        10.85 o                         
 -12   2  10         32.08         47.40        10.99 o                         
 -11   2  10         65.10         66.77         8.78 o                         
 -10   2  10         45.12         42.69         6.34 o                         
  -9   2  10         92.31         83.06         7.31 o                         
  -8   2  10         44.17         46.20         7.36 o                         
  -7   2  10        139.12        149.22         6.50 o                         
  -6   2  10         56.72         59.68         5.22 o                         
  -5   2  10        349.43        310.42        56.90 o                         
  -4   2  10        478.49        425.97        13.30 o                         
  -3   2  10        136.03        133.49         7.02 o                         
  -2   2  10        509.51        449.11        12.51 o                         
  -1   2  10        197.26        186.12         7.38 o                         
   0   2  10         22.89         25.68         6.30 o                         
   1   2  10         11.19         10.16         7.73 o                         
   2   2  10         42.06         39.81         6.19 o                         
   3   2  10         64.55         85.82         7.84 o                         
   4   2  10         17.82         20.66         9.02 o                         
 -12   3  10         17.71         16.12        15.00 o                         
 -11   3  10          9.46         10.74         8.40 o                         
 -10   3  10          0.08         -2.38         6.02 o                         
  -9   3  10          2.17          6.19         8.01 o                         
  -8   3  10        309.82        305.97         8.70 o                         
  -7   3  10         38.09         44.88         6.70 o                         
  -6   3  10         72.44         78.14         5.51 o                         
  -5   3  10         65.61         68.38         5.65 o                         
  -4   3  10         20.04         14.43         5.37 o                         
  -3   3  10         75.03         69.34         5.86 o                         
  -2   3  10         17.97         14.10         4.94 o                         
  -1   3  10          9.95         18.30         7.51 o                         
   0   3  10         68.51         61.91         6.75 o                         
   1   3  10        134.53        120.47         9.35 o                         
   2   3  10         59.61         63.91         6.91 o                         
   3   3  10         35.21         37.87         7.13 o                         
   4   3  10         16.97         16.72         7.55 o                         
 -11   4  10         46.17         49.57         9.74 o                         
 -10   4  10          0.03          2.51         6.47 o                         
  -9   4  10         42.37         54.99         6.28 o                         
  -8   4  10          0.65         -1.25         7.19 o                         
  -7   4  10        114.65        119.64         8.79 o                         
  -6   4  10         28.61         27.34         5.95 o                         
  -5   4  10         99.81         99.10         6.24 o                         
  -4   4  10         66.31         67.92         5.99 o                         
  -3   4  10        309.36        321.80        10.02 o                         
  -2   4  10          3.43          6.69         7.25 o                         
  -1   4  10          4.55          1.67         6.63 o                         
   0   4  10         28.43         28.77         9.55 o                         
   1   4  10          9.34         16.74         8.35 o                         
   2   4  10         17.27         29.29         7.07 o                         
   3   4  10         33.32         40.65         7.29 o                         
 -11   5  10          1.10          1.89         8.53 o                         
 -10   5  10         97.52        105.54         8.18 o                         
  -9   5  10          6.31          0.82         7.55 o                         
  -8   5  10         41.78         51.53         8.30 o                         
  -7   5  10        135.79        129.27         7.78 o                         
  -6   5  10        118.92        123.60         7.32 o                         
  -5   5  10         23.55         23.99         7.60 o                         
  -4   5  10         61.08         61.12         6.04 o                         
  -3   5  10         32.93         23.57         6.28 o                         
  -2   5  10         29.49         42.68         5.75 o                         
  -1   5  10          7.54         14.28         6.72 o                         
   0   5  10          0.73         -5.16         6.60 o                         
   1   5  10         30.03         34.64         6.69 o                         
   2   5  10          8.76         12.92         9.82 o                         
   3   5  10         97.17        104.90         7.89 o                         
 -10   6  10          1.02         -3.27         8.60 o                         
  -9   6  10         61.35         67.96         8.49 o                         
  -8   6  10          4.15          7.23         8.18 o                         
  -7   6  10         17.33         16.94         7.79 o                         
  -6   6  10        200.30        236.92         8.96 o                         
  -5   6  10         10.27          8.53         7.42 o                         
  -4   6  10          2.48          2.88         7.23 o                         
  -3   6  10         18.99         32.15         7.68 o                         
  -2   6  10         45.35         60.89         9.35 o                         
  -1   6  10          6.50         12.48         7.05 o                         
   0   6  10          2.44          4.77         9.83 o                         
   1   6  10          3.74         12.30         7.80 o                         
   2   6  10         28.88         55.27        10.21 o                         
  -8   7  10         74.13         94.76         8.36 o                         
  -7   7  10          2.95          1.74         7.54 o                         
  -6   7  10        265.25        280.59        14.32 o                         
  -5   7  10          0.00          5.98         7.00 o                         
  -4   7  10         13.99         14.22         7.70 o                         
  -3   7  10         47.99         46.93         7.80 o                         
  -2   7  10          1.76         12.49         7.46 o                         
  -1   7  10          6.41          3.46        10.34 o                         
   0   7  10          7.88          9.79        14.50 o                         
 -12   1  11          4.85          6.23        10.44 o                         
 -11   1  11         26.92         18.68         8.57 o                         
 -10   1  11          1.64          1.43         8.26 o                         
  -9   1  11          6.03          2.46         6.54 o                         
  -8   1  11          2.45          3.90         6.59 o                         
  -7   1  11          6.13          2.53         5.33 o                         
  -6   1  11         10.34         16.98         6.58 o                         
  -5   1  11         44.22         24.73         5.62 o                         
  -4   1  11         33.96         26.00         5.74 o                         
  -3   1  11          6.03         -6.28         6.28 o                         
  -2   1  11         29.54         25.29         6.10 o                         
  -1   1  11          3.13          9.37         6.01 o                         
   0   1  11        107.16        104.63         9.70 o                         
   1   1  11         18.73         29.99        10.00 o                         
   2   1  11          3.07          4.92         6.99 o                         
   3   1  11          8.33         11.28         8.28 o                         
 -12   2  11         41.00         34.66        12.22 o                         
 -11   2  11        134.24        138.36         8.51 o                         
 -10   2  11          0.97          2.81         7.50 o                         
  -9   2  11          4.68         10.11         7.90 o                         
  -8   2  11         22.06         18.50         6.55 o                         
  -7   2  11         14.41         18.61         6.75 o                         
  -6   2  11         42.07         51.33         6.36 o                         
  -5   2  11         46.95         40.28         8.92 o                         
  -4   2  11         66.29         71.96         5.89 o                         
  -3   2  11         20.70         16.48         7.36 o                         
  -2   2  11          2.28         10.22         5.74 o                         
  -1   2  11         10.61         22.46         7.02 o                         
   0   2  11         34.79         32.13         6.63 o                         
   1   2  11         57.74         54.80         7.26 o                         
   2   2  11          3.79          8.35         7.05 o                         
   3   2  11         55.11         42.58         8.66 o                         
 -11   3  11         57.35         73.17         7.52 o                         
 -10   3  11         46.22         57.80         7.33 o                         
  -9   3  11          0.13          2.16         9.09 o                         
  -8   3  11          0.01         -6.37         6.79 o                         
  -7   3  11         59.34         62.55         6.34 o                         
  -6   3  11          0.13         -1.05         6.16 o                         
  -5   3  11        120.51        117.63         6.43 o                         
  -4   3  11          6.26          3.18         5.81 o                         
  -3   3  11          9.06         10.16         6.06 o                         
  -2   3  11         70.02         79.40         6.23 o                         
  -1   3  11          0.14         -1.85         6.25 o                         
   0   3  11          0.28         -1.98         6.57 o                         
   1   3  11          1.90         -2.92         6.90 o                         
   2   3  11         88.68         86.09         7.17 o                         
 -11   4  11         50.58         66.25        10.88 o                         
 -10   4  11          3.90         -2.17         6.72 o                         
  -9   4  11         81.79         94.91         8.81 o                         
  -8   4  11         59.92         65.50         8.62 o                         
  -7   4  11          5.11          1.73         7.24 o                         
  -6   4  11         49.38         48.12         5.95 o                         
  -5   4  11         29.31         40.80         6.71 o                         
  -4   4  11        160.99        161.06         6.76 o                         
  -3   4  11         65.04         59.43         6.38 o                         
  -2   4  11         58.85         50.90         6.27 o                         
  -1   4  11         13.57         25.45         6.57 o                         
   0   4  11          1.11          8.23         6.98 o                         
   1   4  11         16.82         17.15         6.62 o                         
   2   4  11        119.60        148.50         8.23 o                         
 -10   5  11          1.64          1.41         8.69 o                         
  -9   5  11        183.49        205.54        11.99 o                         
  -8   5  11        102.44        114.84         8.29 o                         
  -7   5  11        120.02        130.85        10.48 o                         
  -6   5  11          9.32          4.91         7.93 o                         
  -5   5  11          8.31          3.49         8.36 o                         
  -4   5  11         24.92         23.52         7.55 o                         
  -3   5  11          7.58         -5.91         6.83 o                         
  -2   5  11          0.17          0.15         7.04 o                         
  -1   5  11         23.08         15.71         8.07 o                         
   0   5  11         10.45         -5.23         7.50 o                         
   1   5  11          7.08         13.01        16.28 o                         
  -8   6  11          0.01         -5.06         7.98 o                         
  -7   6  11         71.71         74.60         8.01 o                         
  -6   6  11         16.49         23.65        10.98 o                         
  -5   6  11         28.91         37.88         7.63 o                         
  -4   6  11         10.55         12.66         7.46 o                         
  -3   6  11          0.11          9.60         7.46 o                         
  -2   6  11         32.97         37.16         8.50 o                         
  -1   6  11          2.26          0.96         7.96 o                         
  -5   7  11          3.79         18.94        10.14 o                         
  -4   7  11         11.00         34.53        14.25 o                         
 -11   0  12          3.85         -3.04        15.09 o                         
 -10   0  12         47.20         50.36        11.22 o                         
  -9   0  12          2.90          6.72         9.47 o                         
  -8   0  12         37.73         58.51         9.63 o                         
  -7   0  12        169.40        135.32        13.32 o                         
  -6   0  12          1.74          6.97         9.28 o                         
  -5   0  12         79.03         87.27        11.84 o                         
  -4   0  12         23.15          9.87         8.36 o                         
  -3   0  12        217.78        208.62         9.26 o                         
  -2   0  12         21.33          9.52        11.76 o                         
  -1   0  12         43.95         42.51        10.99 o                         
   0   0  12         36.15         46.07         9.62 o                         
   1   0  12         14.58         -1.90         9.45 o                         
 -11   1  12          1.78          2.50         9.60 o                         
 -10   1  12          0.48          2.81         7.05 o                         
  -9   1  12          2.97         -1.37         6.57 o                         
  -8   1  12         44.22         51.98         7.82 o                         
  -7   1  12          0.11         -2.19         5.65 o                         
  -6   1  12         87.40         96.21         8.22 o                         
  -5   1  12         11.69         13.92         6.05 o                         
  -4   1  12        148.63        142.12         6.28 o                         
  -3   1  12          3.64         -3.06         6.61 o                         
  -2   1  12          1.34         -1.28         5.91 o                         
  -1   1  12         51.47         60.94         6.94 o                         
   0   1  12         45.28         50.44         7.17 o                         
   1   1  12          0.65         15.10         7.77 o                         
 -11   2  12         19.63         24.27         9.58 o                         
 -10   2  12          1.56         -2.21         7.67 o                         
  -9   2  12         19.28         19.52         7.01 o                         
  -8   2  12         21.56         15.84         7.13 o                         
  -7   2  12          1.46          2.98         7.09 o                         
  -6   2  12         11.47         11.82         6.20 o                         
  -5   2  12          1.46          2.41         5.96 o                         
  -4   2  12         17.74         12.79         7.52 o                         
  -3   2  12         12.81          4.00         8.85 o                         
  -2   2  12         38.51         42.86         9.89 o                         
  -1   2  12         91.65        106.76         6.77 o                         
   0   2  12         20.28          9.30         7.73 o                         
   1   2  12          0.00         -2.29         7.55 o                         
 -10   3  12          7.62         10.38         9.46 o                         
  -9   3  12          0.30          4.89         8.20 o                         
  -8   3  12          0.11         -6.72         6.72 o                         
  -7   3  12         82.22         74.86         7.41 o                         
  -6   3  12         20.12         16.39         7.14 o                         
  -5   3  12          3.97         10.38         7.00 o                         
  -4   3  12          9.70         17.34         6.62 o                         
  -3   3  12          8.69          9.49         7.47 o                         
  -2   3  12         32.87         28.67         6.96 o                         
  -1   3  12         13.13         18.50         7.49 o                         
   0   3  12         35.77         38.56         9.33 o                         
  -9   4  12          2.11         -1.24         9.51 o                         
  -8   4  12         10.23         13.21         7.73 o                         
  -7   4  12          4.35          2.77         8.32 o                         
  -6   4  12          1.59          0.13         8.77 o                         
  -5   4  12          7.12         14.15         6.61 o                         
  -4   4  12         82.87         99.28         8.25 o                         
  -3   4  12          9.10          6.26         6.62 o                         
  -2   4  12          4.75         10.39         6.48 o                         
  -1   4  12          1.13         -0.74         8.55 o                         
   0   4  12         36.23         44.16        15.36 o                         
  -8   5  12          3.77         14.65         9.34 o                         
  -7   5  12          7.76          6.09         8.56 o                         
  -6   5  12         17.51         12.72         8.37 o                         
  -5   5  12          9.10          0.17         7.26 o                         
  -4   5  12          2.56         10.24         6.78 o                         
  -3   5  12          7.29          6.89         8.39 o                         
  -2   5  12         10.15         -2.62         8.11 o                         
  -9   1  13         40.91         30.52         8.31 o                         
  -8   1  13          1.32          8.32         7.05 o                         
  -7   1  13          1.23          2.82         6.22 o                         
  -6   1  13         77.08         87.44         6.92 o                         
  -5   1  13          1.72          6.16         7.53 o                         
  -4   1  13          7.91         13.32         8.02 o                         
  -3   1  13          0.26         -6.02         7.64 o                         
  -2   1  13          6.12         -5.28         7.15 o                         
  -1   1  13        139.56        151.65         8.99 o                         
  -9   2  13         43.35         37.89         7.81 o                         
  -8   2  13         21.64         20.78         8.11 o                         
  -7   2  13          6.54         -2.72         8.44 o                         
  -6   2  13         66.30         64.14         7.32 o                         
  -5   2  13         23.02         -2.33         7.29 o                         
  -4   2  13          6.45         13.91         6.98 o                         
  -3   2  13          2.02          4.35         6.88 o                         
  -2   2  13         20.66         24.23         8.60 o                         
  -1   2  13          1.59         22.96        14.46 o                         
  -8   3  13        152.72        182.64        10.29 o                         
  -7   3  13          0.22         -5.40         7.66 o                         
  -6   3  13          4.53          8.17         7.11 o                         
  -5   3  13          3.18         -1.52         7.07 o                         
  -4   3  13         39.59         46.88         8.07 o                         
  -3   3  13         46.85         59.79         8.12 o                         
  -2   3  13         36.40         53.71        10.37 o                         
  -7   4  13         42.36         45.64        14.75 o                         
  -6   4  13         15.82         17.59         8.57 o                         
  -5   4  13         21.20         43.30         8.06 o                         
  -4   4  13          5.49         22.78        10.49 o                         
                                                                                
