# Supplementary material for: Synthesis and crystal structures of three Schiff bases derived from 3-formyl­acetyl­acetone and benzyl-, tert-butyl- and (S)-methyl­benzyl­amine
Source: Acta Crystallogr E Crystallogr Commun. 2023 Jul 11;79(Pt 8):707–13. doi: 10.1107/S205698902300587X (PMC10439404; doi:10.1107/S205698902300587X)
Supplement: Supplementary file 3 [file e-79-00707-2sup6.hkl]

data_2                                                                          
_shelx_title ' ipds6105_a.res in P2(1)/c'                                       
_shelx_refln_list_code          4                                               
_shelx_F_calc_maximum       83.18                                               
_exptl_crystal_F_000       400.00                                               
_reflns_d_resolution_high  0.7297                                               
                                                                                
loop_                                                                           
 _space_group_symop_operation_xyz                                               
 'x, y, z'                                                                      
 '-x, y+1/2, -z+1/2'                                                            
 '-x, -y, -z'                                                                   
 'x, -y-1/2, z-1/2'                                                             
                                                                                
_cell_length_a     9.8226                                                       
_cell_length_b     9.8323                                                       
_cell_length_c    11.2700                                                       
_cell_angle_alpha  90.000                                                       
_cell_angle_beta  108.171                                                       
_cell_angle_gamma  90.000                                                       
                                                                                
_shelx_F_squared_multiplier     1.000                                           
                                                                                
loop_                                                                           
 _refln_index_h                                                                 
 _refln_index_k                                                                 
 _refln_index_l                                                                 
 _refln_F_squared_calc                                                          
 _refln_F_squared_meas                                                          
 _refln_F_squared_sigma                                                         
 _refln_observed_status                                                         
   2   0   0       4277.56       4501.79       161.63 o                         
   3   0   0       2085.92       2202.53        34.39 o                         
   4   0   0       5224.98       5280.30       233.42 o                         
   5   0   0       4323.73       4662.56         3.76 o                         
   6   0   0        406.49        426.29         8.97 o                         
   7   0   0         11.71         17.83         1.14 o                         
   8   0   0         69.54         60.88         1.22 o                         
   9   0   0         23.83         30.69         1.19 o                         
  10   0   0         33.77         31.21         2.66 o                         
  11   0   0         65.12         64.76         1.50 o                         
  12   0   0         12.73         12.83         2.46 o                         
   1   1   0          2.27          8.21         1.16 o                         
   2   1   0       1041.07        987.43        19.50 o                         
   3   1   0         69.07         72.10         8.54 o                         
   4   1   0         96.37         93.03         1.24 o                         
   5   1   0         55.94         61.44         0.74 o                         
   6   1   0          2.88          2.81         0.71 o                         
   7   1   0          1.86         -0.71         0.71 o                         
   8   1   0         40.73         35.98         0.91 o                         
   9   1   0         87.63         74.38         1.02 o                         
  10   1   0         21.83         20.59         1.48 o                         
  11   1   0          5.68          5.20         1.02 o                         
  12   1   0          7.36          7.54         1.16 o                         
   0   2   0       6918.48       7537.30         3.96 o                         
   1   2   0        152.85        163.89         2.13 o                         
   2   2   0        239.26        232.34         5.04 o                         
   3   2   0         53.20         47.36         1.93 o                         
   4   2   0       1371.39       1392.08        15.53 o                         
   5   2   0        165.35        164.63         1.48 o                         
   6   2   0        143.42        154.88         1.61 o                         
   7   2   0          2.68          1.68         0.69 o                         
   8   2   0         40.83         44.87         0.96 o                         
   9   2   0         38.29         39.92         0.90 o                         
  10   2   0          6.86          8.14         0.98 o                         
  11   2   0          2.76          4.10         1.34 o                         
  12   2   0          2.36          1.94         1.14 o                         
   1   3   0        231.48        259.11         3.49 o                         
   2   3   0       2466.57       2646.27        30.76 o                         
   3   3   0        902.48        895.19        31.56 o                         
   4   3   0         11.25          5.71        10.60 o                         
   5   3   0        234.76        227.19         4.04 o                         
   6   3   0         19.10         19.05         0.84 o                         
   7   3   0        264.13        258.71         1.95 o                         
   8   3   0         34.73         30.86         1.43 o                         
   9   3   0         94.06         81.54         1.99 o                         
  10   3   0          9.04         10.11         1.55 o                         
  11   3   0         20.93         23.34         1.27 o                         
  12   3   0          3.33          3.74         1.34 o                         
   0   4   0        672.03        755.19         2.14 o                         
   1   4   0         34.29         35.78         0.82 o                         
   2   4   0        122.84        132.06         1.62 o                         
   3   4   0        623.10        637.32         3.63 o                         
   4   4   0        207.21        190.79         5.95 o                         
   5   4   0         29.56         36.56         0.82 o                         
   6   4   0         16.25         16.30         0.80 o                         
   7   4   0         19.48         19.57         0.98 o                         
   8   4   0         57.77         66.48         1.54 o                         
   9   4   0         82.65         85.82         1.09 o                         
  10   4   0          0.00          0.27         1.08 o                         
  11   4   0          0.66          2.08         1.11 o                         
  12   4   0         38.30         40.36         3.44 o                         
   1   5   0          8.42          7.24         0.64 o                         
   2   5   0       1298.16       1376.56         8.30 o                         
   3   5   0          0.03         -0.33         0.65 o                         
   4   5   0        112.25        115.67         2.17 o                         
   5   5   0         19.79         16.19         0.62 o                         
   6   5   0        368.54        341.62         2.98 o                         
   7   5   0        112.86        115.56         2.84 o                         
   8   5   0        164.52        169.07         1.98 o                         
   9   5   0          5.15          4.80         0.85 o                         
  10   5   0          8.36          9.80         0.93 o                         
  11   5   0         86.04         92.68         2.51 o                         
   0   6   0        210.37        227.14         1.64 o                         
   1   6   0        127.75        126.33         1.08 o                         
   2   6   0          0.83          2.26         1.45 o                         
   3   6   0         24.75         30.40         0.82 o                         
   4   6   0          0.25          0.84         0.78 o                         
   5   6   0        283.80        264.86         3.78 o                         
   6   6   0        133.39        128.75         0.74 o                         
   7   6   0         35.09         30.33         0.70 o                         
   8   6   0         20.09         20.92         0.70 o                         
   9   6   0          0.05         -0.29         1.12 o                         
  10   6   0         12.29         11.96         0.71 o                         
  11   6   0          1.75          1.34         0.69 o                         
   1   7   0         58.80         52.54         0.80 o                         
   2   7   0        129.13        118.95         1.98 o                         
   3   7   0          6.74          8.57         0.92 o                         
   4   7   0          8.42          9.71         1.48 o                         
   5   7   0          9.73         12.76         0.64 o                         
   6   7   0        432.71        424.87         7.93 o                         
   7   7   0        132.64        133.86         2.09 o                         
   8   7   0          1.79          1.53         0.50 o                         
   9   7   0         46.37         45.13         1.12 o                         
  10   7   0         21.83         28.70         6.09 o                         
   0   8   0         23.25         21.32         1.73 o                         
   1   8   0          0.31          0.19         0.77 o                         
   2   8   0          0.22          0.89         0.86 o                         
   3   8   0          4.63          3.59         0.95 o                         
   4   8   0         49.25         56.87         1.02 o                         
   5   8   0        176.23        171.22         2.96 o                         
   6   8   0         31.99         32.96         0.65 o                         
   7   8   0         12.59         11.97         0.54 o                         
   8   8   0         60.79         60.84         1.80 o                         
   9   8   0         59.74         60.06         2.56 o                         
  10   8   0          9.77          9.37         4.91 o                         
   1   9   0         97.82         96.65         1.57 o                         
   2   9   0         27.06         23.72         2.29 o                         
   3   9   0        169.87        183.67         2.20 o                         
   4   9   0         23.90         26.56         0.98 o                         
   5   9   0         15.58         14.27         0.69 o                         
   6   9   0          0.88          0.80         0.59 o                         
   7   9   0        234.55        227.61         5.98 o                         
   8   9   0        132.75        131.88         5.16 o                         
   9   9   0          5.73          6.26         2.46 o                         
   0  10   0          0.07          2.22         1.85 o                         
   1  10   0         27.29         28.60         1.35 o                         
   2  10   0          4.41          6.06         1.06 o                         
   3  10   0         13.30         13.79         1.11 o                         
   4  10   0        100.88        107.41         1.75 o                         
   5  10   0         32.10         32.86         0.86 o                         
   6  10   0         65.21         62.88         1.20 o                         
   7  10   0         10.72          9.92         2.53 o                         
   8  10   0         46.70         48.67         3.25 o                         
   1  11   0         72.80         69.37         1.41 o                         
   2  11   0          1.42          1.18         1.31 o                         
   3  11   0          7.11          7.14         1.06 o                         
   4  11   0          3.66          6.53         1.72 o                         
   5  11   0         40.62         40.88         1.23 o                         
   6  11   0         20.97         19.57         1.71 o                         
   7  11   0          4.98          5.33         2.89 o                         
   0  12   0         24.81         25.08         1.94 o                         
   1  12   0          0.62         -0.35         1.39 o                         
   2  12   0          0.04          0.48         1.29 o                         
   3  12   0          0.86         -0.25         1.36 o                         
   4  12   0         26.18         27.68         1.39 o                         
   5  12   0          8.54          6.41         0.84 o                         
   1  13   0          0.22          0.48         1.48 o                         
   2  13   0          5.01          5.28         1.44 o                         
   3  13   0          1.20          2.82         1.51 o                         
 -12   1   1          1.63          3.11         1.13 o                         
 -11   1   1          4.01          3.59         1.03 o                         
 -10   1   1         16.39         15.64         0.91 o                         
  -9   1   1        576.78        483.60         5.74 o                         
  -8   1   1        173.86        151.89         1.69 o                         
  -7   1   1          2.36          1.78         0.69 o                         
  -6   1   1          2.45          1.16         0.63 o                         
  -5   1   1         95.18        111.69         1.58 o                         
  -4   1   1         13.01         14.36         0.50 o                         
  -3   1   1        207.54        248.23         3.91 o                         
  -2   1   1       1102.45       1170.93        17.18 o                         
  -1   1   1          1.95          3.29         1.49 o                         
   0   1   1        207.22        198.26         0.78 o                         
   1   1   1         35.45         61.21         0.64 o                         
   2   1   1       1126.38       1193.17         1.84 o                         
   3   1   1        230.19        186.75         1.86 o                         
   4   1   1        723.64        713.30        12.04 o                         
   5   1   1         83.67         73.25         1.86 o                         
   6   1   1         32.98         26.04         0.75 o                         
   7   1   1          0.50          3.20         0.83 o                         
   8   1   1         10.38          3.35         0.92 o                         
   9   1   1         47.67         37.12         0.98 o                         
  10   1   1          0.56         -0.08         0.97 o                         
  11   1   1          1.23          1.37         1.28 o                         
  12   1   1         53.66         58.67         1.40 o                         
 -12   2   1         29.49         32.05         1.53 o                         
 -11   2   1         53.20         60.17         1.08 o                         
 -10   2   1         49.29         49.14         1.47 o                         
  -9   2   1         13.42         12.32         0.84 o                         
  -8   2   1        218.12        224.63         4.21 o                         
  -7   2   1        306.25        325.80         2.45 o                         
  -6   2   1        602.43        587.14         9.54 o                         
  -5   2   1        736.99        795.30        12.54 o                         
  -4   2   1         13.20         18.40         0.52 o                         
  -3   2   1        362.26        367.36         2.62 o                         
  -2   2   1       3774.74       3755.37       344.85 o                         
  -1   2   1         68.05         51.09         1.25 o                         
   1   2   1       1754.25       1776.61        22.62 o                         
   2   2   1          3.27          3.30         1.76 o                         
   3   2   1         35.26         44.96         2.66 o                         
   4   2   1         13.95         18.81         0.99 o                         
   5   2   1        534.10        548.98         6.37 o                         
   6   2   1         97.42        103.45         2.44 o                         
   7   2   1         86.25         84.77         2.24 o                         
   8   2   1         61.34         52.90         0.98 o                         
   9   2   1        319.35        322.29         3.61 o                         
  10   2   1         11.71         12.47         1.04 o                         
  11   2   1         16.84         18.33         1.16 o                         
  12   2   1         37.02         36.59         1.43 o                         
 -12   3   1          5.52          5.30         1.48 o                         
 -11   3   1         32.26         34.18         1.21 o                         
 -10   3   1          0.45          0.53         0.75 o                         
  -9   3   1         52.45         51.30         0.77 o                         
  -8   3   1          0.78          1.54         0.98 o                         
  -7   3   1        140.33        120.92         2.40 o                         
  -6   3   1         37.11         39.09         0.72 o                         
  -5   3   1         83.73         98.73         1.24 o                         
  -4   3   1       1343.43       1444.89        15.83 o                         
  -3   3   1         12.12         13.05         0.64 o                         
  -2   3   1          0.01         -0.19         0.48 o                         
  -1   3   1         12.10         13.08         0.76 o                         
   0   3   1       4935.95       4981.16       128.26 o                         
   1   3   1       1258.23       1301.13        20.79 o                         
   2   3   1         69.24         74.35         4.05 o                         
   3   3   1         16.92         17.82         0.86 o                         
   4   3   1        163.91        162.60         2.21 o                         
   5   3   1         74.44         79.91         1.45 o                         
   6   3   1         69.86         67.07         1.24 o                         
   7   3   1          2.75          2.18         0.95 o                         
   8   3   1         13.49         11.25         0.95 o                         
   9   3   1          0.04         -0.65         1.24 o                         
  10   3   1          0.03          0.10         1.15 o                         
  11   3   1         23.19         22.49         1.46 o                         
  12   3   1         24.86         28.04         1.60 o                         
 -12   4   1         30.15         29.57         1.37 o                         
 -11   4   1         28.49         33.57         1.10 o                         
 -10   4   1          0.28          0.90         0.96 o                         
  -9   4   1         60.74         56.76         1.72 o                         
  -8   4   1          9.88         12.21         1.42 o                         
  -7   4   1        346.75        333.25         1.80 o                         
  -6   4   1          0.34          0.54         1.03 o                         
  -5   4   1         45.13         51.15         0.60 o                         
  -4   4   1         11.79         12.84         0.67 o                         
  -3   4   1        431.05        440.32         9.59 o                         
  -2   4   1         14.59         19.31         0.46 o                         
  -1   4   1       1091.62       1161.49        34.47 o                         
   0   4   1        215.38        255.12         3.62 o                         
   1   4   1        443.93        464.32         8.46 o                         
   2   4   1          2.84          5.03         1.00 o                         
   3   4   1         64.27         61.76         3.64 o                         
   4   4   1          0.04         -0.84         0.84 o                         
   5   4   1         67.85         63.93         2.67 o                         
   6   4   1         34.30         29.90         1.38 o                         
   7   4   1          5.38          6.46         1.20 o                         
   8   4   1          7.74          6.92         1.08 o                         
   9   4   1          0.56         -1.15         1.15 o                         
  10   4   1          8.91          9.23         1.30 o                         
  11   4   1          0.74          1.28         1.21 o                         
 -12   5   1         14.26         12.84         1.51 o                         
 -11   5   1          8.74         10.45         0.91 o                         
 -10   5   1          3.11          2.11         0.86 o                         
  -9   5   1        142.57        140.61         1.14 o                         
  -8   5   1        128.48        123.10         1.66 o                         
  -7   5   1          0.09          0.29         0.43 o                         
  -6   5   1          0.28          1.17         0.38 o                         
  -5   5   1         33.60         34.27         0.58 o                         
  -4   5   1          4.04          3.81         0.38 o                         
  -3   5   1         57.67         63.97         0.66 o                         
  -2   5   1        419.30        435.26         5.70 o                         
  -1   5   1         13.98         18.84         0.65 o                         
   0   5   1        977.95        964.39        41.65 o                         
   1   5   1          0.00          0.01         0.62 o                         
   2   5   1         42.87         45.34         1.11 o                         
   3   5   1        163.39        152.56         1.49 o                         
   4   5   1         20.22         13.63         0.93 o                         
   5   5   1         10.12          8.55         0.97 o                         
   6   5   1        310.10        306.17         5.04 o                         
   7   5   1         62.23         59.59         2.50 o                         
   8   5   1          0.01         -0.56         1.21 o                         
   9   5   1         24.34         22.73         1.37 o                         
  10   5   1          1.52          1.77         1.42 o                         
  11   5   1         18.07         21.61         3.13 o                         
 -11   6   1         39.98         41.16         4.42 o                         
 -10   6   1          0.05         -0.28         2.22 o                         
  -9   6   1          2.79         -0.23         2.11 o                         
  -8   6   1         66.24         70.79         1.60 o                         
  -7   6   1        418.14        428.05         2.41 o                         
  -6   6   1         11.46         10.87         0.58 o                         
  -5   6   1          7.69          7.72         0.76 o                         
  -4   6   1         53.57         55.47         0.70 o                         
  -3   6   1        886.51        932.49        36.33 o                         
  -2   6   1        166.50        166.28         1.65 o                         
  -1   6   1          0.07          0.52         0.90 o                         
   0   6   1        238.69        252.49         5.39 o                         
   1   6   1          9.31         10.34         0.83 o                         
   2   6   1         23.78         18.53         0.80 o                         
   3   6   1         87.93         92.08         1.01 o                         
   4   6   1        112.71        113.15         0.84 o                         
   5   6   1         40.40         39.88         1.39 o                         
   6   6   1          6.28          6.21         0.71 o                         
   7   6   1         27.54         28.46         0.94 o                         
   8   6   1         50.29         45.71         2.22 o                         
   9   6   1         13.60         14.67         1.03 o                         
  10   6   1          3.26          2.92         1.18 o                         
  11   6   1          0.77          0.60         1.26 o                         
 -11   7   1          0.25         -2.36         2.61 o                         
 -10   7   1         30.34         28.69         2.22 o                         
  -9   7   1          0.04          0.18         1.75 o                         
  -8   7   1         73.38         71.40         4.24 o                         
  -7   7   1         53.90         52.77         1.68 o                         
  -6   7   1         14.57         17.38         1.72 o                         
  -5   7   1          1.71          1.98         0.44 o                         
  -4   7   1          9.56         14.79         0.77 o                         
  -3   7   1         19.40         18.00         0.85 o                         
  -2   7   1          2.61          1.46         0.72 o                         
  -1   7   1        103.27         98.44         2.10 o                         
   0   7   1          2.57          0.74         0.94 o                         
   1   7   1        433.12        444.29        13.84 o                         
   2   7   1          5.12          8.83         1.34 o                         
   3   7   1         48.50         47.92         1.00 o                         
   4   7   1         11.42         14.13         0.99 o                         
   5   7   1        205.20        199.96         2.41 o                         
   6   7   1        123.72        121.40         2.04 o                         
   7   7   1         67.50         63.41         0.80 o                         
   8   7   1         77.58         79.01         2.30 o                         
   9   7   1          3.68          3.88         0.67 o                         
  10   7   1          3.21          3.38         0.74 o                         
 -10   8   1         32.38         27.86         6.00 o                         
  -9   8   1          3.93          3.80         2.52 o                         
  -8   8   1         70.83         70.31         1.83 o                         
  -7   8   1          0.51          1.39         1.60 o                         
  -6   8   1        140.40        138.54         3.68 o                         
  -5   8   1         64.50         59.96         0.57 o                         
  -4   8   1          9.62          8.81         1.47 o                         
  -3   8   1         34.58         37.90         2.24 o                         
  -2   8   1        103.46        111.17         1.11 o                         
  -1   8   1          0.96          2.28         0.72 o                         
   0   8   1        108.23        105.56         1.18 o                         
   1   8   1        146.54        143.39         3.26 o                         
   2   8   1          0.19          1.41         0.77 o                         
   3   8   1         50.10         45.55         1.54 o                         
   4   8   1         15.55         13.69         1.04 o                         
   5   8   1        290.15        286.13         3.77 o                         
   6   8   1        116.07        124.52         1.37 o                         
   7   8   1         13.90         13.87         0.76 o                         
   8   8   1          4.40          4.36         0.66 o                         
   9   8   1          2.19          1.64         0.84 o                         
  -9   9   1          0.21         -1.63         2.41 o                         
  -8   9   1         12.79         13.55         1.91 o                         
  -7   9   1          0.56          1.07         1.64 o                         
  -6   9   1         71.80         69.32         3.95 o                         
  -5   9   1        288.64        305.34         1.79 o                         
  -4   9   1          2.82          3.16         0.91 o                         
  -3   9   1          0.01         -0.24         0.88 o                         
  -2   9   1         12.79         15.96         0.83 o                         
  -1   9   1        245.60        245.36         2.26 o                         
   0   9   1         93.93         99.92         1.92 o                         
   1   9   1         32.13         31.03         1.17 o                         
   2   9   1          6.78          6.40         1.03 o                         
   3   9   1         15.46         14.95         1.13 o                         
   4   9   1          0.22          1.02         0.97 o                         
   5   9   1         16.10         16.57         0.84 o                         
   6   9   1         14.03         14.31         1.18 o                         
   7   9   1          0.07          0.62         0.95 o                         
   8   9   1          2.82          2.23         0.64 o                         
   9   9   1          0.09          1.19         2.20 o                         
  -8  10   1         42.21         43.19         4.68 o                         
  -7  10   1          5.92          5.60         2.00 o                         
  -6  10   1        133.53        133.44         2.71 o                         
  -5  10   1         86.38         80.83         1.96 o                         
  -4  10   1          2.63          1.78         0.96 o                         
  -3  10   1          6.18          6.01         0.99 o                         
  -2  10   1         41.58         40.30         1.27 o                         
  -1  10   1          4.55          3.78         0.82 o                         
   0  10   1          1.01          1.09         0.97 o                         
   1  10   1          0.76          0.58         1.00 o                         
   2  10   1         21.66         22.39         1.12 o                         
   3  10   1          0.01          0.32         1.15 o                         
   4  10   1          0.21          0.72         1.14 o                         
   5  10   1        130.42        128.15         1.95 o                         
   6  10   1         20.79         21.67         0.84 o                         
   7  10   1         56.52         57.16         2.03 o                         
   8  10   1         19.75         17.34         2.43 o                         
  -7  11   1         18.36         18.36         2.35 o                         
  -6  11   1          3.38          0.86         2.58 o                         
  -5  11   1         46.86         49.94         0.84 o                         
  -4  11   1          0.01         -0.75         0.99 o                         
  -3  11   1         43.10         44.62         1.43 o                         
  -2  11   1          4.72          4.62         1.29 o                         
  -1  11   1          2.44          1.56         0.98 o                         
   0  11   1          1.67          0.76         1.54 o                         
   1  11   1         18.84         18.15         1.31 o                         
   2  11   1          1.99         -0.97         1.21 o                         
   3  11   1         17.36         22.34         1.30 o                         
   4  11   1          8.37          9.56         1.43 o                         
   5  11   1          0.15          1.03         0.87 o                         
   6  11   1         21.67         23.91         1.44 o                         
   7  11   1         34.75         30.40         1.59 o                         
  -5  12   1          0.41          0.66         0.83 o                         
  -4  12   1          0.00          1.19         1.25 o                         
  -3  12   1         38.78         40.40         1.73 o                         
  -2  12   1          4.98          5.87         1.39 o                         
  -1  12   1          0.20          0.75         1.24 o                         
   0  12   1         41.13         41.20         1.54 o                         
   1  12   1          0.16          1.94         1.21 o                         
   2  12   1         25.37         27.07         1.60 o                         
   3  12   1         22.24         23.74         2.10 o                         
   4  12   1         20.28         16.72         1.37 o                         
   5  12   1          1.72          1.79         0.98 o                         
  -3  13   1          9.01          9.29         1.48 o                         
  -2  13   1          0.00         -0.79         1.63 o                         
  -1  13   1          4.76          2.19         1.82 o                         
   0  13   1          7.96          8.25         1.48 o                         
   1  13   1          2.38          2.37         1.84 o                         
   2  13   1          5.58          6.56         1.61 o                         
 -13   0   2         23.45         23.97         1.76 o                         
 -12   0   2          0.05          0.13         1.92 o                         
 -11   0   2         98.20        107.87         2.51 o                         
 -10   0   2         31.63         30.03         1.31 o                         
  -9   0   2        159.42        157.76         2.14 o                         
  -8   0   2        289.04        311.71         1.56 o                         
  -7   0   2        140.03        167.60         4.36 o                         
  -6   0   2        672.39        639.74         1.86 o                         
  -5   0   2       1457.66       1633.18        27.15 o                         
  -4   0   2          8.12          8.37         0.72 o                         
  -3   0   2       3544.35       3805.10       212.41 o                         
  -2   0   2       1206.46       1122.02        20.32 o                         
   0   0   2       6203.77       6177.45         3.89 o                         
   1   0   2        396.21        365.63        10.19 o                         
   2   0   2        899.50        892.95         8.76 o                         
   3   0   2       1623.12       1652.05         3.28 o                         
   4   0   2        221.98        208.15         1.25 o                         
   5   0   2          0.05         -0.72         0.98 o                         
   6   0   2         53.38         59.10         1.41 o                         
   7   0   2        261.08        256.25         6.76 o                         
   8   0   2        114.97        114.52         1.81 o                         
   9   0   2        330.12        328.71         5.00 o                         
  10   0   2          5.17          3.54         2.35 o                         
  11   0   2          9.92         12.52         1.72 o                         
  12   0   2        196.60        197.90         7.14 o                         
 -13   1   2          0.00         -0.55         1.19 o                         
 -12   1   2          2.52          2.39         1.06 o                         
 -11   1   2          0.40          0.58         0.94 o                         
 -10   1   2          1.32          2.40         0.85 o                         
  -9   1   2          3.85          8.13         0.75 o                         
  -8   1   2        157.45        156.62         1.28 o                         
  -7   1   2          0.59          1.79         0.88 o                         
  -6   1   2        145.62        159.94         0.77 o                         
  -5   1   2        566.82        612.02        13.54 o                         
  -4   1   2        590.07        609.85         7.33 o                         
  -3   1   2         23.15         17.12         0.69 o                         
  -2   1   2        829.92        841.22         4.71 o                         
  -1   1   2          0.57          0.46         1.14 o                         
   0   1   2       2416.73       2456.65         6.50 o                         
   1   1   2       1454.89       1368.86        25.84 o                         
   2   1   2        445.49        415.31         4.89 o                         
   3   1   2         17.55         13.04         0.66 o                         
   4   1   2          5.92          4.94         0.61 o                         
   5   1   2          1.85          1.07         0.84 o                         
   6   1   2         43.20         40.02         0.97 o                         
   7   1   2          0.37          0.79         0.79 o                         
   8   1   2         23.77         20.52         1.19 o                         
   9   1   2         45.38         46.66         1.47 o                         
  10   1   2          0.04          0.51         0.92 o                         
  11   1   2         33.78         32.39         1.30 o                         
  12   1   2         24.32         25.29         1.44 o                         
 -13   2   2          0.02          0.41         1.10 o                         
 -12   2   2         14.51         16.30         0.97 o                         
 -11   2   2         27.83         24.06         0.99 o                         
 -10   2   2          0.24         -0.79         0.79 o                         
  -9   2   2          0.05          1.81         0.76 o                         
  -8   2   2          0.05          0.33         0.65 o                         
  -7   2   2          1.56          1.64         0.77 o                         
  -6   2   2         19.95         17.57         0.52 o                         
  -5   2   2        760.35        816.91         7.73 o                         
  -4   2   2        322.58        350.31         8.62 o                         
  -3   2   2          0.12          1.85         0.94 o                         
  -2   2   2        181.72        194.57         1.74 o                         
  -1   2   2       6691.20       6481.99       627.45 o                         
   0   2   2       4252.96       4170.87         3.66 o                         
   1   2   2        301.94        292.11         3.65 o                         
   2   2   2         37.63         37.16         0.76 o                         
   3   2   2        482.72        476.10         2.76 o                         
   4   2   2        680.00        669.04         3.67 o                         
   5   2   2         22.46         21.16         0.67 o                         
   6   2   2         22.78         24.30         0.96 o                         
   7   2   2         31.30         25.22         0.98 o                         
   8   2   2         32.95         31.09         1.29 o                         
   9   2   2          2.01          1.79         1.04 o                         
  10   2   2          8.05          6.76         1.08 o                         
  11   2   2         22.61         26.40         1.14 o                         
 -12   3   2          1.48          1.42         1.18 o                         
 -11   3   2          7.55          8.80         0.80 o                         
 -10   3   2         27.94         32.63         0.99 o                         
  -9   3   2        111.87         94.70         2.27 o                         
  -8   3   2        504.55        494.50         7.74 o                         
  -7   3   2         58.14         58.64         1.73 o                         
  -6   3   2          0.50          0.19         0.58 o                         
  -5   3   2       1154.31       1229.59        28.34 o                         
  -4   3   2         11.35          8.13         0.88 o                         
  -3   3   2        371.42        413.40        31.93 o                         
  -2   3   2        269.99        277.51         4.60 o                         
  -1   3   2       1554.12       1639.18        30.92 o                         
   0   3   2       3397.24       3451.60        12.59 o                         
   1   3   2        145.51        160.96         1.14 o                         
   2   3   2          0.14          1.24         1.02 o                         
   3   3   2         98.25        110.37         1.67 o                         
   4   3   2         79.66         66.05         0.93 o                         
   5   3   2        191.09        178.29         4.53 o                         
   6   3   2        149.34        136.03         3.03 o                         
   7   3   2        125.24        125.93         2.96 o                         
   8   3   2        176.97        164.06         1.35 o                         
   9   3   2          2.10          1.98         1.30 o                         
  10   3   2         83.30         83.06         1.61 o                         
  11   3   2          9.05          6.61         1.62 o                         
 -12   4   2         24.32         25.94         1.04 o                         
 -11   4   2         15.81         16.02         1.06 o                         
 -10   4   2         50.52         50.70         1.62 o                         
  -9   4   2        145.69        141.20         1.70 o                         
  -8   4   2         11.19         15.76         0.97 o                         
  -7   4   2         20.67         19.92         0.49 o                         
  -6   4   2         26.32         32.90         3.18 o                         
  -5   4   2          0.45         -0.92         1.39 o                         
  -4   4   2         39.57         45.71         4.67 o                         
  -3   4   2        251.12        252.52         1.97 o                         
  -2   4   2         86.42         95.31         1.63 o                         
  -1   4   2        378.07        374.32         4.99 o                         
   0   4   2        162.60        169.59         1.02 o                         
   1   4   2       2373.61       2533.93        42.79 o                         
   2   4   2        297.28        320.26         4.70 o                         
   3   4   2          8.02          5.36         0.72 o                         
   4   4   2         10.43          9.01         1.42 o                         
   5   4   2        849.91        853.18         8.03 o                         
   6   4   2        535.35        521.52         8.64 o                         
   7   4   2         63.02         60.49         2.00 o                         
   8   4   2          1.06          0.79         1.16 o                         
   9   4   2         78.51         76.58         1.41 o                         
  10   4   2         17.75         22.46         1.62 o                         
  11   4   2          0.00         -0.20         1.31 o                         
 -12   5   2         17.56         19.88         2.41 o                         
 -11   5   2         27.44         27.68         3.29 o                         
 -10   5   2         45.48         49.83         1.88 o                         
  -9   5   2          1.38          2.24         1.88 o                         
  -8   5   2         44.94         48.53         1.46 o                         
  -7   5   2        235.08        236.62         2.65 o                         
  -6   5   2        156.25        158.63         1.67 o                         
  -5   5   2        224.46        226.77         8.80 o                         
  -4   5   2          5.54          5.90         0.99 o                         
  -3   5   2         92.97         72.27         1.61 o                         
  -2   5   2          3.62          4.42         0.55 o                         
  -1   5   2        124.44        139.38         5.97 o                         
   0   5   2        156.56        155.46         1.52 o                         
   1   5   2        272.64        254.75         3.83 o                         
   2   5   2        366.30        395.59         9.36 o                         
   3   5   2         20.05         19.26         0.83 o                         
   4   5   2          2.83          4.48         3.13 o                         
   5   5   2        189.09        168.73         1.95 o                         
   6   5   2        676.76        648.92         9.89 o                         
   7   5   2          9.29          7.78         1.12 o                         
   8   5   2        119.18        113.49         1.48 o                         
   9   5   2         42.98         41.08         1.36 o                         
  10   5   2        122.04        129.54         1.71 o                         
  11   5   2          0.83          0.76         1.52 o                         
 -11   6   2          3.59          2.78         2.07 o                         
 -10   6   2          0.28          1.33         1.65 o                         
  -9   6   2         11.25         11.84         2.09 o                         
  -8   6   2        169.50        161.79         5.00 o                         
  -7   6   2         13.96         17.79         1.68 o                         
  -6   6   2          8.00         10.26         1.71 o                         
  -5   6   2         12.94         14.38         1.93 o                         
  -4   6   2         37.22         39.13         0.94 o                         
  -3   6   2          0.01          0.27         0.80 o                         
  -2   6   2          2.74          1.41         0.65 o                         
  -1   6   2          7.93         14.57         1.01 o                         
   0   6   2        453.10        463.52         8.37 o                         
   1   6   2        142.45        167.10         4.91 o                         
   2   6   2          0.55          1.46         1.00 o                         
   3   6   2         40.46         35.49         0.99 o                         
   4   6   2         57.61         59.22         1.33 o                         
   5   6   2        261.40        254.02         3.36 o                         
   6   6   2         26.35         27.38         1.24 o                         
   7   6   2          1.23          2.31         1.00 o                         
   8   6   2          0.35          0.22         1.25 o                         
   9   6   2          1.79          1.21         1.77 o                         
  10   6   2          0.01          0.50         1.35 o                         
 -11   7   2          5.44          3.60         2.26 o                         
 -10   7   2         11.86         13.34         1.97 o                         
  -9   7   2         99.33        100.69         8.45 o                         
  -8   7   2        281.44        295.13         8.05 o                         
  -7   7   2         17.69         19.94         4.25 o                         
  -6   7   2         12.67         11.36         1.29 o                         
  -5   7   2         25.08         31.72         1.39 o                         
  -4   7   2         64.15         72.63         0.72 o                         
  -3   7   2        277.94        277.84         4.56 o                         
  -2   7   2        128.71        125.06         2.38 o                         
  -1   7   2         22.15         21.24         0.61 o                         
   0   7   2        568.23        587.66         7.57 o                         
   1   7   2         14.24         11.46         1.07 o                         
   2   7   2        192.18        198.09         3.08 o                         
   3   7   2        163.75        160.44         1.90 o                         
   4   7   2          6.19          6.51         0.97 o                         
   5   7   2          0.08          0.71         0.78 o                         
   6   7   2        325.03        329.91         3.23 o                         
   7   7   2         21.40         19.79         0.92 o                         
   8   7   2         85.99         87.38         1.47 o                         
   9   7   2         10.04          9.65         0.98 o                         
  10   7   2         24.27         28.07         1.81 o                         
 -10   8   2          0.72          2.16         2.52 o                         
  -9   8   2          2.92          3.00         2.27 o                         
  -8   8   2         33.17         37.42         2.68 o                         
  -7   8   2         11.77          9.57         1.71 o                         
  -6   8   2          0.52          1.77         1.52 o                         
  -5   8   2        104.80        101.83         1.79 o                         
  -4   8   2        123.82        134.33         2.00 o                         
  -3   8   2          0.35          0.61         0.84 o                         
  -2   8   2          8.05          5.94         0.72 o                         
  -1   8   2          1.30          1.39         0.71 o                         
   0   8   2        171.64        156.80         5.19 o                         
   1   8   2         52.14         50.13         2.04 o                         
   2   8   2         90.29         89.72         3.10 o                         
   3   8   2         23.68         23.62         1.45 o                         
   4   8   2         23.12         23.86         1.09 o                         
   5   8   2          8.57          7.50         0.89 o                         
   6   8   2         54.43         57.57         1.84 o                         
   7   8   2         11.75         11.82         1.23 o                         
   8   8   2         16.86         18.89         1.13 o                         
   9   8   2         21.79         23.24         0.99 o                         
  -9   9   2          0.37         -0.68         2.12 o                         
  -8   9   2         39.44         40.41         3.69 o                         
  -7   9   2         14.29         15.08         1.80 o                         
  -6   9   2          0.78         -0.81         2.06 o                         
  -5   9   2          0.00          0.17         0.50 o                         
  -4   9   2          0.03         -0.43         0.83 o                         
  -3   9   2         30.70         28.01         2.15 o                         
  -2   9   2          4.56          4.06         0.82 o                         
  -1   9   2         95.06         93.22         1.58 o                         
   0   9   2          0.07         -1.07         1.17 o                         
   1   9   2         90.85         94.55         1.88 o                         
   2   9   2         10.19          9.78         1.04 o                         
   3   9   2          0.05         -0.44         1.18 o                         
   4   9   2         44.87         43.49         1.13 o                         
   5   9   2          6.37          7.10         1.00 o                         
   6   9   2          6.57          7.69         0.91 o                         
   7   9   2         12.74         13.00         0.94 o                         
   8   9   2          2.90          3.27         0.89 o                         
  -8  10   2          6.97          7.11         1.85 o                         
  -7  10   2         29.31         25.16         2.55 o                         
  -6  10   2         17.38         19.09         2.30 o                         
  -5  10   2         19.50         19.55         0.94 o                         
  -4  10   2          0.81         -0.59         0.88 o                         
  -3  10   2          0.40          1.53         1.00 o                         
  -2  10   2         13.70         11.57         0.98 o                         
  -1  10   2         29.44         28.81         1.00 o                         
   0  10   2          4.36          2.47         1.36 o                         
   1  10   2         43.89         40.23         1.14 o                         
   2  10   2         28.20         29.96         1.57 o                         
   3  10   2         27.10         27.61         1.41 o                         
   4  10   2        100.75        106.66         3.31 o                         
   5  10   2         47.69         50.78         1.25 o                         
   6  10   2         36.01         36.08         1.07 o                         
   7  10   2          6.11          5.36         0.95 o                         
  -7  11   2          0.36          1.56         2.63 o                         
  -6  11   2         48.02         49.71         2.56 o                         
  -5  11   2         24.93         21.66         0.53 o                         
  -4  11   2          9.73         10.83         1.14 o                         
  -3  11   2          1.61          0.74         1.19 o                         
  -2  11   2         28.37         28.89         0.99 o                         
  -1  11   2         13.52         12.17         0.87 o                         
   0  11   2          0.07         -0.10         1.31 o                         
   1  11   2          0.63         -0.59         1.18 o                         
   2  11   2          0.55          1.28         1.37 o                         
   3  11   2         28.00         28.50         1.73 o                         
   4  11   2         46.68         48.98         3.24 o                         
   5  11   2          2.80          1.53         1.05 o                         
   6  11   2          0.82          0.44         1.26 o                         
  -6  12   2         13.13         13.22         2.18 o                         
  -5  12   2         21.12         19.25         2.21 o                         
  -4  12   2         17.96         14.15         1.09 o                         
  -3  12   2         23.73         25.52         1.89 o                         
  -2  12   2          0.55          0.82         1.30 o                         
  -1  12   2          5.30          5.21         1.33 o                         
   0  12   2         24.77         23.86         1.42 o                         
   1  12   2         19.10         18.90         1.36 o                         
   2  12   2          0.03         -1.48         1.48 o                         
   3  12   2         17.07         18.97         1.48 o                         
   4  12   2          7.54          5.28         1.45 o                         
   5  12   2         44.08         40.12         1.74 o                         
  -3  13   2         55.37         49.24         3.10 o                         
  -2  13   2        137.55        132.69         2.16 o                         
  -1  13   2          0.99          0.41         1.39 o                         
   0  13   2          7.23          7.06         1.41 o                         
   1  13   2          0.22         -0.94         1.82 o                         
   2  13   2         21.49         22.38         1.84 o                         
 -13   1   3         16.59         16.35         1.08 o                         
 -12   1   3         80.11         84.78         1.22 o                         
 -11   1   3         46.74         46.84         1.18 o                         
 -10   1   3         40.62         38.66         0.89 o                         
  -9   1   3         77.14         61.73         0.78 o                         
  -8   1   3         27.97         29.74         0.70 o                         
  -7   1   3          9.74          9.88         0.77 o                         
  -6   1   3        350.14        374.13         4.99 o                         
  -5   1   3        134.14        114.00         0.81 o                         
  -4   1   3         45.83         55.87         0.54 o                         
  -3   1   3        141.49        154.37         1.21 o                         
  -2   1   3          8.37          9.96         1.33 o                         
   0   1   3        147.42        175.68         0.88 o                         
   1   1   3       3475.88       3553.66       144.40 o                         
   2   1   3         47.42         37.41         0.80 o                         
   3   1   3        484.99        448.43         3.25 o                         
   4   1   3        656.76        654.87         6.35 o                         
   5   1   3        499.14        510.27         2.71 o                         
   6   1   3        452.97        413.36         2.18 o                         
   7   1   3         27.24         26.03         1.40 o                         
   8   1   3          3.24          1.86         1.01 o                         
   9   1   3         14.11         12.89         1.16 o                         
  10   1   3         15.92         17.35         1.49 o                         
  11   1   3          1.11          0.52         1.29 o                         
 -13   2   3         16.72         18.62         1.05 o                         
 -12   2   3         66.39         75.31         1.08 o                         
 -11   2   3         95.91         98.59         1.87 o                         
 -10   2   3         65.86         68.38         1.16 o                         
  -9   2   3        123.97        104.47         1.06 o                         
  -8   2   3        193.48        175.97         0.85 o                         
  -7   2   3        208.96        198.99         1.36 o                         
  -6   2   3         26.08         26.23         0.48 o                         
  -5   2   3          0.05          0.41         0.40 o                         
  -4   2   3         10.24         15.34         1.28 o                         
  -3   2   3        270.32        305.48         3.42 o                         
  -2   2   3       1266.37       1278.18        11.70 o                         
  -1   2   3        199.51        213.34         7.36 o                         
   0   2   3        104.28         84.33         2.16 o                         
   1   2   3       3482.50       3573.00        99.64 o                         
   2   2   3          8.33         11.65         1.05 o                         
   3   2   3        678.16        643.74         3.72 o                         
   4   2   3          7.31          7.46         0.94 o                         
   5   2   3        671.20        638.85        12.59 o                         
   6   2   3        782.68        758.15         7.45 o                         
   7   2   3        124.83        126.31         1.65 o                         
   8   2   3          1.99          2.27         0.88 o                         
   9   2   3         22.89         21.88         1.18 o                         
  10   2   3         74.76         84.54         1.55 o                         
  11   2   3          0.14          0.08         1.58 o                         
 -13   3   3         29.97         29.65         1.18 o                         
 -12   3   3         74.14         80.93         1.74 o                         
 -11   3   3          0.84          1.22         0.68 o                         
 -10   3   3         23.14         22.66         1.14 o                         
  -9   3   3         52.49         49.13         0.93 o                         
  -8   3   3        561.32        574.77         9.59 o                         
  -7   3   3        107.27         95.94         1.75 o                         
  -6   3   3         95.92         92.58         2.71 o                         
  -5   3   3         54.62         47.68         2.42 o                         
  -4   3   3        117.21        132.07         1.38 o                         
  -3   3   3        192.42        219.22         5.84 o                         
  -2   3   3        149.61        148.30         3.05 o                         
  -1   3   3       1253.41       1251.21        24.82 o                         
   0   3   3        366.25        369.07         9.72 o                         
   1   3   3         16.71         20.94         0.89 o                         
   2   3   3          9.28         10.70         2.08 o                         
   3   3   3        974.80        985.86        11.76 o                         
   4   3   3        230.23        211.79         5.44 o                         
   5   3   3        289.24        281.14         4.73 o                         
   6   3   3         70.75         58.24         2.83 o                         
   7   3   3         51.73         48.78         1.36 o                         
   8   3   3         53.17         59.68         2.86 o                         
   9   3   3        151.75        156.55         2.27 o                         
  10   3   3         51.47         58.10         1.54 o                         
  11   3   3          9.55          9.25         2.75 o                         
 -12   4   3        105.62        106.47         5.19 o                         
 -11   4   3          0.11          0.38         1.97 o                         
 -10   4   3         20.97         21.12         3.88 o                         
  -9   4   3          5.48          4.30         2.05 o                         
  -8   4   3        702.15        683.83        39.99 o                         
  -7   4   3        788.28        783.80        14.95 o                         
  -6   4   3         99.55         95.60         4.09 o                         
  -5   4   3        187.50        192.31         1.53 o                         
  -4   4   3        401.07        435.81        13.48 o                         
  -3   4   3       2687.87       2899.74        66.72 o                         
  -2   4   3         70.63         87.94         1.32 o                         
  -1   4   3       1384.85       1438.09        10.23 o                         
   0   4   3        458.58        481.75        18.83 o                         
   1   4   3        566.79        550.43         8.34 o                         
   2   4   3        246.43        242.35        12.07 o                         
   3   4   3         37.03         32.71         1.02 o                         
   4   4   3        100.46        103.10         1.74 o                         
   5   4   3        130.24        131.44         2.93 o                         
   6   4   3        119.09        115.62         1.24 o                         
   7   4   3         43.19         40.24         1.67 o                         
   8   4   3         12.09         13.81         1.25 o                         
   9   4   3          1.69          2.74         1.39 o                         
  10   4   3         21.50         26.25         1.36 o                         
  11   4   3          4.73          5.95         1.61 o                         
 -12   5   3          0.55         -0.89         1.94 o                         
 -11   5   3          2.56          1.87         1.97 o                         
 -10   5   3        134.56        129.32         4.07 o                         
  -9   5   3         20.50         21.41         1.87 o                         
  -8   5   3        684.03        668.25        16.88 o                         
  -7   5   3         13.79         10.47         1.70 o                         
  -6   5   3         17.21         17.27         1.90 o                         
  -5   5   3        586.60        595.01         4.56 o                         
  -4   5   3         13.63         11.83         1.18 o                         
  -3   5   3        532.30        544.56        17.82 o                         
  -2   5   3         76.94         82.55         1.20 o                         
  -1   5   3        133.36        136.31         3.06 o                         
   0   5   3       3068.09       3097.12        89.57 o                         
   1   5   3        468.71        489.03        10.88 o                         
   2   5   3        119.97        118.82         1.55 o                         
   3   5   3         21.89         24.44         1.72 o                         
   4   5   3         43.15         42.97         1.85 o                         
   5   5   3        172.84        165.78         1.62 o                         
   6   5   3          1.54          1.01         0.86 o                         
   7   5   3         65.99         69.23         1.56 o                         
   8   5   3          0.01          0.03         1.24 o                         
   9   5   3         21.19         23.39         1.52 o                         
  10   5   3          3.17          3.59         1.63 o                         
 -11   6   3          5.17          5.82         2.02 o                         
 -10   6   3          0.19          0.85         1.65 o                         
  -9   6   3         72.42         67.39         1.67 o                         
  -8   6   3          2.14          2.56         1.43 o                         
  -7   6   3        203.28        199.20         4.30 o                         
  -6   6   3         19.69         17.25         3.34 o                         
  -5   6   3        259.64        266.30         3.14 o                         
  -4   6   3        263.85        297.06         3.96 o                         
  -3   6   3        447.30        459.96         6.64 o                         
  -2   6   3          1.98          1.47         0.65 o                         
  -1   6   3        603.64        632.00         5.23 o                         
   0   6   3        394.18        400.13         9.48 o                         
   1   6   3          1.25         -0.85         0.92 o                         
   2   6   3         92.69         95.32         1.59 o                         
   3   6   3         49.67         47.03         1.22 o                         
   4   6   3          7.97          8.75         0.80 o                         
   5   6   3          8.33         10.84         1.01 o                         
   6   6   3         11.90         15.10         1.11 o                         
   7   6   3          8.59          9.56         2.26 o                         
   8   6   3          9.51         10.30         1.25 o                         
   9   6   3         16.96         18.38         1.44 o                         
  10   6   3         37.90         38.87         1.65 o                         
 -11   7   3          0.18         -0.31         2.51 o                         
 -10   7   3         11.35         12.82         1.84 o                         
  -9   7   3         68.48         67.03         3.26 o                         
  -8   7   3          8.36         11.51         2.09 o                         
  -7   7   3         16.51         16.33         1.52 o                         
  -6   7   3         22.69         16.37         1.30 o                         
  -5   7   3         34.95         36.51         1.43 o                         
  -4   7   3         32.82         26.30         1.26 o                         
  -3   7   3          0.06         -0.28         0.53 o                         
  -2   7   3         31.83         32.47         1.26 o                         
  -1   7   3        136.89        126.12         5.03 o                         
   0   7   3          7.43          8.65         1.11 o                         
   1   7   3         55.97         52.10         1.42 o                         
   2   7   3        107.20        101.67         2.25 o                         
   3   7   3         11.03         10.90         0.90 o                         
   4   7   3         54.03         50.71         1.29 o                         
   5   7   3         26.05         24.90         0.92 o                         
   6   7   3          1.61          1.19         1.00 o                         
   7   7   3          0.11         -0.29         1.27 o                         
   8   7   3          1.15          2.19         0.98 o                         
   9   7   3         23.00         24.00         1.69 o                         
 -10   8   3         19.67         20.75         2.30 o                         
  -9   8   3          4.45          3.77         2.35 o                         
  -8   8   3          0.36         -1.17         2.08 o                         
  -7   8   3         67.71         66.50         1.72 o                         
  -6   8   3         31.24         25.70         2.44 o                         
  -5   8   3         67.13         74.59         2.33 o                         
  -4   8   3         14.15         15.85         1.60 o                         
  -3   8   3        174.04        167.93         3.73 o                         
  -2   8   3          0.12         -0.41         0.77 o                         
  -1   8   3         31.12         28.13         1.30 o                         
   0   8   3         81.93         76.91         1.25 o                         
   1   8   3         24.69         21.06         1.17 o                         
   2   8   3         31.38         32.14         1.42 o                         
   3   8   3          7.46          8.61         1.35 o                         
   4   8   3         72.08         71.75         3.25 o                         
   5   8   3         49.19         50.28         1.94 o                         
   6   8   3          8.68          7.95         1.03 o                         
   7   8   3          3.56          3.48         0.99 o                         
   8   8   3          6.13          6.27         1.11 o                         
   9   8   3          1.39          1.07         1.11 o                         
 -10   9   3         19.25         16.71         3.66 o                         
  -9   9   3          3.55          3.36         1.88 o                         
  -8   9   3         68.30         73.42         2.09 o                         
  -7   9   3          0.85          0.51         1.81 o                         
  -6   9   3          4.25          3.26         1.60 o                         
  -5   9   3        106.24        115.97         6.10 o                         
  -4   9   3         31.69         29.42         0.75 o                         
  -3   9   3        138.41        146.53         1.67 o                         
  -2   9   3          3.12          2.87         0.81 o                         
  -1   9   3         42.60         49.16         1.11 o                         
   0   9   3         41.02         41.24         1.27 o                         
   1   9   3          9.35          8.68         1.17 o                         
   2   9   3          9.52         11.64         1.86 o                         
   3   9   3          0.60          0.24         0.94 o                         
   4   9   3          9.78         12.12         1.16 o                         
   5   9   3          7.78          6.56         1.01 o                         
   6   9   3          6.80          8.57         1.16 o                         
   7   9   3         18.22         20.12         1.37 o                         
   8   9   3          1.27          1.32         1.05 o                         
  -9  10   3          1.42         -1.24         3.89 o                         
  -8  10   3          3.99          2.32         2.04 o                         
  -7  10   3          0.23         -0.93         2.01 o                         
  -6  10   3          1.91         -1.03         2.24 o                         
  -5  10   3          8.25          7.05         1.80 o                         
  -4  10   3         25.88         24.36         0.98 o                         
  -3  10   3          3.77          5.57         0.95 o                         
  -2  10   3         71.16         68.42         1.09 o                         
  -1  10   3         15.16         15.02         0.96 o                         
   0  10   3        110.00        104.76         1.55 o                         
   1  10   3          9.00          8.66         0.98 o                         
   2  10   3          3.96          4.84         1.25 o                         
   3  10   3         33.54         33.78         1.28 o                         
   4  10   3          0.24          0.35         1.26 o                         
   5  10   3         19.84         18.46         1.11 o                         
   6  10   3         20.15         20.53         1.15 o                         
   7  10   3         10.25         10.11         1.09 o                         
  -7  11   3          7.23          7.39         2.02 o                         
  -6  11   3         37.96         41.12         2.22 o                         
  -5  11   3        108.45        112.25         4.70 o                         
  -4  11   3         10.73         10.39         0.93 o                         
  -3  11   3         58.54         56.36         1.24 o                         
  -2  11   3        118.23        118.85         1.89 o                         
  -1  11   3         53.99         58.87         1.85 o                         
   0  11   3         13.09          9.98         1.45 o                         
   1  11   3          1.70          0.12         1.24 o                         
   2  11   3         17.12         16.35         1.21 o                         
   3  11   3         21.19         22.32         1.51 o                         
   4  11   3          2.59          0.60         1.44 o                         
   5  11   3          0.02          0.18         1.20 o                         
   6  11   3         21.39         21.18         1.20 o                         
  -6  12   3         60.49         60.77         4.66 o                         
  -5  12   3          0.66          3.33         2.13 o                         
  -4  12   3         13.00         11.25         1.65 o                         
  -3  12   3         14.85         17.59         1.82 o                         
  -2  12   3          4.23          5.18         1.17 o                         
  -1  12   3          0.60         -0.88         1.35 o                         
   0  12   3         13.27         12.90         1.41 o                         
   1  12   3          7.28          6.06         1.85 o                         
   2  12   3         14.03         11.12         1.62 o                         
   3  12   3          0.10          0.38         1.65 o                         
   4  12   3          1.64          1.28         1.48 o                         
  -3  13   3          4.61          2.53         1.87 o                         
  -2  13   3          9.03         10.67         2.82 o                         
  -1  13   3          6.19          7.01         1.36 o                         
   0  13   3          4.97          5.60         1.57 o                         
   1  13   3         10.85          9.07         1.78 o                         
 -13   0   4         11.30         13.54         1.55 o                         
 -12   0   4         19.40         26.81         1.42 o                         
 -11   0   4         15.85         18.65         1.20 o                         
 -10   0   4        104.39         96.32         1.36 o                         
  -9   0   4         92.45         93.95         1.54 o                         
  -8   0   4       1167.73       1074.53         5.83 o                         
  -7   0   4        124.08        119.65         1.27 o                         
  -6   0   4          6.28          4.39         0.73 o                         
  -5   0   4         68.44         65.47         0.80 o                         
  -4   0   4        657.49        728.99         2.09 o                         
  -3   0   4        336.18        385.49         1.51 o                         
   0   0   4        600.30        606.60         2.02 o                         
   1   0   4        304.85        314.95         2.29 o                         
   2   0   4          7.96          6.91         1.11 o                         
   3   0   4         19.93         12.56         0.93 o                         
   4   0   4        162.48        146.49         3.41 o                         
   5   0   4         82.22         87.21         2.82 o                         
   6   0   4        549.47        508.73         7.46 o                         
   7   0   4         42.38         38.74         1.74 o                         
   8   0   4          6.91          8.23         1.75 o                         
   9   0   4          6.60          5.93         1.48 o                         
  10   0   4         34.21         41.81         2.34 o                         
  11   0   4          5.62          4.84         2.51 o                         
 -13   1   4          0.87          0.37         1.02 o                         
 -12   1   4          3.35          3.60         0.96 o                         
 -11   1   4         21.51         24.10         0.84 o                         
 -10   1   4          2.22          1.54         0.78 o                         
  -9   1   4          0.34          0.30         0.74 o                         
  -8   1   4        237.12        245.33         2.46 o                         
  -7   1   4        120.98        113.11         1.46 o                         
  -6   1   4          0.06         -0.01         0.58 o                         
  -5   1   4         71.55         68.65         1.20 o                         
  -4   1   4        363.67        397.45         2.02 o                         
  -3   1   4        437.94        490.96         5.11 o                         
  -2   1   4        946.75       1044.32         2.68 o                         
  -1   1   4        150.58        175.42         1.33 o                         
   0   1   4        110.71        108.03         1.30 o                         
   1   1   4       1057.50       1121.26        11.09 o                         
   2   1   4          3.68          3.00         0.79 o                         
   3   1   4        804.44        789.86         6.15 o                         
   4   1   4          1.21          0.72         0.81 o                         
   5   1   4         52.53         51.23         1.00 o                         
   6   1   4        179.03        170.65         4.67 o                         
   7   1   4        145.03        135.92         1.65 o                         
   8   1   4        105.94        104.58         1.18 o                         
   9   1   4         17.22         16.77         1.19 o                         
  10   1   4          0.61          0.88         1.31 o                         
  11   1   4          0.57         -0.09         1.29 o                         
 -13   2   4          7.52          7.10         0.95 o                         
 -12   2   4         29.54         31.41         1.34 o                         
 -11   2   4         14.15         14.84         0.75 o                         
 -10   2   4        147.20        142.27         1.02 o                         
  -9   2   4         24.97         23.06         0.64 o                         
  -8   2   4        265.50        246.49         3.41 o                         
  -7   2   4        379.21        365.61         3.83 o                         
  -6   2   4         62.57         59.33         0.97 o                         
  -5   2   4         31.31         30.37         0.93 o                         
  -4   2   4          6.74          5.46         1.10 o                         
  -3   2   4        190.33        213.83         6.65 o                         
  -2   2   4        316.95        337.87         5.95 o                         
  -1   2   4        163.86        161.72         1.48 o                         
   0   2   4        344.07        371.61         9.38 o                         
   1   2   4       1360.52       1472.80        12.26 o                         
   2   2   4         51.24         53.74         1.68 o                         
   3   2   4         58.43         55.27         0.92 o                         
   4   2   4         39.55         34.14         1.20 o                         
   5   2   4        178.52        162.71         4.65 o                         
   6   2   4          4.65          7.33         1.04 o                         
   7   2   4         32.98         34.63         1.20 o                         
   8   2   4          5.23          5.77         1.21 o                         
   9   2   4         16.50         16.05         1.42 o                         
  10   2   4          0.05          1.74         1.44 o                         
  11   2   4          0.14          0.58         1.81 o                         
 -13   3   4          4.82          3.62         1.96 o                         
 -12   3   4          3.52          4.69         1.05 o                         
 -11   3   4         39.04         40.39         0.69 o                         
 -10   3   4         77.87         80.36         0.96 o                         
  -9   3   4         11.85         11.67         1.30 o                         
  -8   3   4        283.36        279.37         2.50 o                         
  -7   3   4          1.89          0.51         0.70 o                         
  -6   3   4         14.91         15.68         1.64 o                         
  -5   3   4        212.58        231.84         1.49 o                         
  -4   3   4         12.42         15.25         0.54 o                         
  -3   3   4        822.97        865.69        11.17 o                         
  -2   3   4          0.44          2.37         0.59 o                         
  -1   3   4        119.07        118.83         1.15 o                         
   0   3   4        680.15        726.29         1.63 o                         
   1   3   4       1611.31       1726.35        13.25 o                         
   2   3   4          0.30         -0.17         0.79 o                         
   3   3   4         12.39         10.37         0.97 o                         
   4   3   4         94.71         89.85         1.66 o                         
   5   3   4        428.43        421.41         9.66 o                         
   6   3   4        382.27        367.44         8.32 o                         
   7   3   4        189.89        184.34         1.59 o                         
   8   3   4         23.63         20.46         1.44 o                         
   9   3   4         40.22         36.97         1.52 o                         
  10   3   4         15.23         14.88         1.55 o                         
 -12   4   4         13.37         14.13         1.91 o                         
 -11   4   4          0.23         -0.96         1.65 o                         
 -10   4   4          8.74          9.21         1.56 o                         
  -9   4   4         94.48         88.17         1.91 o                         
  -8   4   4        245.17        235.13         3.53 o                         
  -7   4   4          1.82          2.52         2.34 o                         
  -6   4   4         37.14         34.34         1.64 o                         
  -5   4   4        187.19        175.98        12.25 o                         
  -4   4   4         26.54         32.59         1.43 o                         
  -3   4   4         50.74         53.72         0.70 o                         
  -2   4   4        191.83        174.30         1.08 o                         
  -1   4   4         44.42         45.90         0.98 o                         
   0   4   4        311.51        308.45         5.19 o                         
   1   4   4         69.19         82.67         1.30 o                         
   2   4   4          1.99          3.36         1.63 o                         
   3   4   4          8.93          7.77         0.91 o                         
   4   4   4         51.79         50.75         2.07 o                         
   5   4   4        204.32        195.81         3.03 o                         
   6   4   4         13.89         16.63         1.26 o                         
   7   4   4          0.68         -0.12         1.33 o                         
   8   4   4          1.12         -0.12         1.33 o                         
   9   4   4         21.41         22.99         1.38 o                         
  10   4   4          0.63          1.14         1.47 o                         
 -12   5   4          5.34          4.77         1.87 o                         
 -11   5   4          3.64          5.23         2.60 o                         
 -10   5   4         14.40         14.42         2.15 o                         
  -9   5   4         20.46         18.56         1.57 o                         
  -8   5   4          3.43          3.60         1.43 o                         
  -7   5   4          0.20          2.15         1.82 o                         
  -6   5   4          0.01         -1.14         1.14 o                         
  -5   5   4         59.48         73.85         1.44 o                         
  -4   5   4         19.10         23.40         1.45 o                         
  -3   5   4        183.73        187.95         1.76 o                         
  -2   5   4         25.76         31.49         1.27 o                         
  -1   5   4          0.36         -0.43         0.91 o                         
   0   5   4         29.83         26.48         1.40 o                         
   1   5   4         77.25         67.54         1.09 o                         
   2   5   4        130.05        129.30         3.12 o                         
   3   5   4          0.36         -0.49         1.42 o                         
   4   5   4          3.68          3.24         1.19 o                         
   5   5   4         50.19         50.02         2.68 o                         
   6   5   4          0.25         -0.95         1.26 o                         
   7   5   4         17.90         19.71         1.35 o                         
   8   5   4         19.35         17.72         1.40 o                         
   9   5   4         42.65         45.62         1.64 o                         
  10   5   4         16.71         19.11         1.68 o                         
 -12   6   4          1.21         -0.42         2.49 o                         
 -11   6   4         20.70         21.30         3.32 o                         
 -10   6   4          0.20          1.49         1.59 o                         
  -9   6   4         44.97         43.03         2.07 o                         
  -8   6   4         75.31         80.10         2.15 o                         
  -7   6   4         18.64         19.62         1.74 o                         
  -6   6   4          1.82          1.29         2.52 o                         
  -5   6   4          0.81         -0.86         1.26 o                         
  -4   6   4          4.71          3.20         1.25 o                         
  -3   6   4         53.60         59.05         0.91 o                         
  -2   6   4        263.13        255.53         2.34 o                         
  -1   6   4        171.48        168.86         1.21 o                         
   0   6   4        259.34        277.05        11.14 o                         
   1   6   4          7.12          5.54         0.88 o                         
   2   6   4         54.34         53.67         1.52 o                         
   3   6   4         12.00         14.68         1.27 o                         
   4   6   4        459.84        446.95         6.83 o                         
   5   6   4         37.20         39.11         1.17 o                         
   6   6   4         10.64          7.66         1.33 o                         
   7   6   4          7.25          7.87         1.62 o                         
   8   6   4          0.00          1.30         1.28 o                         
   9   6   4          0.00          0.16         1.74 o                         
 -11   7   4         10.71         11.51         2.24 o                         
 -10   7   4         40.12         40.71         1.97 o                         
  -9   7   4          0.11          0.69         1.63 o                         
  -8   7   4         72.82         72.14         1.88 o                         
  -7   7   4         16.07         21.51         3.97 o                         
  -6   7   4         58.05         55.36         1.72 o                         
  -5   7   4         61.79         56.45         3.62 o                         
  -4   7   4         30.18         28.01         0.78 o                         
  -3   7   4         39.04         33.23         0.71 o                         
  -2   7   4          3.92          5.72         0.70 o                         
  -1   7   4          0.99          0.59         0.90 o                         
   0   7   4        559.32        560.96        17.74 o                         
   1   7   4        189.39        185.92         7.32 o                         
   2   7   4         16.27         17.10         1.47 o                         
   3   7   4          7.02          9.47         1.24 o                         
   4   7   4          4.83          3.36         1.00 o                         
   5   7   4         30.81         33.29         1.04 o                         
   6   7   4         11.91         12.53         1.19 o                         
   7   7   4          3.55          3.61         1.42 o                         
   8   7   4         21.42         21.22         1.46 o                         
   9   7   4         34.32         32.88         1.73 o                         
 -10   8   4          0.75          1.73         2.16 o                         
  -9   8   4          7.50         10.62         2.31 o                         
  -8   8   4         30.15         28.55         2.12 o                         
  -7   8   4          3.76          5.14         1.68 o                         
  -6   8   4         45.99         47.13         2.02 o                         
  -5   8   4         61.04         53.44         1.70 o                         
  -4   8   4         50.72         59.83         0.73 o                         
  -3   8   4          0.14          0.31         0.62 o                         
  -2   8   4        141.11        137.09         2.13 o                         
  -1   8   4          9.77          9.65         0.91 o                         
   0   8   4        363.93        344.79        10.76 o                         
   1   8   4          5.50          4.57         0.96 o                         
   2   8   4          0.87          1.71         1.25 o                         
   3   8   4          0.61         -0.72         1.37 o                         
   4   8   4         32.44         28.89         1.31 o                         
   5   8   4          3.08          3.75         0.89 o                         
   6   8   4         31.16         32.86         1.16 o                         
   7   8   4         26.31         27.10         1.17 o                         
   8   8   4          3.06          2.63         1.17 o                         
 -10   9   4          1.49          4.81         2.99 o                         
  -9   9   4         26.40         28.32         3.67 o                         
  -8   9   4          1.36          1.38         1.91 o                         
  -7   9   4         20.04         24.15         1.71 o                         
  -6   9   4         20.43         15.89         1.54 o                         
  -5   9   4         19.85         19.14         2.73 o                         
  -4   9   4         83.14         74.11         2.96 o                         
  -3   9   4          4.82          4.45         0.68 o                         
  -2   9   4          8.15          9.44         1.07 o                         
  -1   9   4         51.18         53.18         1.46 o                         
   0   9   4        176.42        187.62         7.09 o                         
   1   9   4         14.30         13.29         0.95 o                         
   2   9   4         27.64         24.90         1.33 o                         
   3   9   4         15.82         15.73         1.25 o                         
   4   9   4          3.90          5.29         1.02 o                         
   5   9   4          0.32         -1.09         1.09 o                         
   6   9   4         15.24         19.07         1.48 o                         
   7   9   4         35.78         39.33         1.27 o                         
  -8  10   4          5.04          4.99         2.52 o                         
  -7  10   4          2.20          3.17         1.95 o                         
  -6  10   4          2.65          1.57         2.46 o                         
  -5  10   4          2.02          0.06         1.59 o                         
  -4  10   4          0.52         -0.21         0.96 o                         
  -3  10   4          7.16          9.92         0.87 o                         
  -2  10   4          0.10          0.72         1.06 o                         
  -1  10   4          5.80          7.32         1.16 o                         
   0  10   4          9.35          8.30         1.62 o                         
   1  10   4         10.34         12.33         1.39 o                         
   2  10   4          1.06          1.78         1.36 o                         
   3  10   4          3.44          2.75         1.11 o                         
   4  10   4         12.01          9.20         1.12 o                         
   5  10   4         26.09         25.31         1.31 o                         
   6  10   4         34.80         36.81         1.95 o                         
  -7  11   4         75.99         77.13         6.36 o                         
  -6  11   4          6.53          7.73         2.41 o                         
  -5  11   4         12.24         16.85         2.12 o                         
  -4  11   4          3.71          2.23         0.99 o                         
  -3  11   4        119.87        120.85         1.22 o                         
  -2  11   4        104.30        114.00         2.77 o                         
  -1  11   4          9.81         10.45         1.13 o                         
   0  11   4          3.08          5.95         1.30 o                         
   1  11   4          0.02          0.33         1.25 o                         
   2  11   4          9.68         11.66         1.38 o                         
   3  11   4          2.95          3.05         1.41 o                         
   4  11   4          1.89          1.47         1.18 o                         
   5  11   4          2.77          3.46         1.30 o                         
  -5  12   4          0.42         -0.76         2.22 o                         
  -4  12   4          0.79          1.05         1.24 o                         
  -3  12   4         23.92         25.01         1.84 o                         
  -2  12   4         37.29         37.45         1.27 o                         
  -1  12   4          0.80          0.55         1.28 o                         
   0  12   4         28.62         24.92         1.30 o                         
   1  12   4          2.62          1.97         1.96 o                         
   2  12   4          0.12         -1.10         1.55 o                         
   3  12   4          6.10          4.97         1.47 o                         
  -1  13   4          0.13          0.63         1.78 o                         
 -13   1   5         54.35         62.37         1.10 o                         
 -12   1   5         76.58         79.55         1.06 o                         
 -11   1   5          3.43          3.86         1.22 o                         
 -10   1   5          0.34          0.06         0.73 o                         
  -9   1   5        193.15        197.68         2.37 o                         
  -8   1   5        202.61        190.82         1.29 o                         
  -7   1   5        103.77         96.10         0.92 o                         
  -6   1   5          0.56          0.36         0.69 o                         
  -5   1   5          1.19          0.42         0.63 o                         
  -4   1   5        531.39        560.93         8.29 o                         
  -3   1   5         48.71         60.58         1.64 o                         
  -1   1   5        928.38        953.03         2.55 o                         
   0   1   5        991.29       1087.35         3.78 o                         
   1   1   5       3302.30       3454.12        52.77 o                         
   2   1   5         91.03         95.46         3.07 o                         
   3   1   5         63.83         62.59         2.26 o                         
   4   1   5        122.22        123.87         1.30 o                         
   5   1   5       1534.42       1451.99        13.85 o                         
   6   1   5        355.89        340.00         3.59 o                         
   7   1   5          1.61          1.46         1.05 o                         
   8   1   5         40.55         43.78         1.27 o                         
   9   1   5        100.57        105.03         1.48 o                         
  10   1   5          2.73          3.97         1.62 o                         
 -13   2   5         48.78         49.44         2.48 o                         
 -12   2   5         25.45         28.88         0.87 o                         
 -11   2   5         39.90         42.69         0.91 o                         
 -10   2   5         27.05         26.18         1.01 o                         
  -9   2   5         61.90         59.98         1.25 o                         
  -8   2   5       1775.56       1698.90        20.01 o                         
  -7   2   5         74.41         69.20         0.83 o                         
  -6   2   5        290.95        263.29         2.36 o                         
  -5   2   5         59.89         51.43         0.95 o                         
  -4   2   5        647.87        700.83         3.62 o                         
  -3   2   5       1210.81       1258.68        13.11 o                         
  -2   2   5        891.81        854.96         2.97 o                         
  -1   2   5         35.74         45.55         0.93 o                         
   0   2   5        140.59        138.32         1.19 o                         
   1   2   5         15.09         21.67         1.00 o                         
   2   2   5        109.79        102.84         1.03 o                         
   3   2   5          0.02         -0.64         1.43 o                         
   4   2   5         13.37         12.90         1.16 o                         
   5   2   5        127.97        119.16         1.28 o                         
   6   2   5          5.98          7.41         1.36 o                         
   7   2   5         17.80         16.90         1.21 o                         
   8   2   5         15.00         14.85         1.76 o                         
   9   2   5         49.29         49.92         1.57 o                         
  10   2   5          9.76         11.89         1.66 o                         
 -13   3   5          9.91          8.99         1.81 o                         
 -12   3   5          6.53          6.73         1.66 o                         
 -11   3   5          0.19         -0.69         0.69 o                         
 -10   3   5          9.55          9.30         0.63 o                         
  -9   3   5         37.16         37.79         1.82 o                         
  -8   3   5          8.78          8.73         0.92 o                         
  -7   3   5         14.51         16.83         0.45 o                         
  -6   3   5        218.37        210.08         1.88 o                         
  -5   3   5         76.75         81.87         0.93 o                         
  -4   3   5        257.68        301.46         2.16 o                         
  -3   3   5         44.92         41.56         0.83 o                         
  -2   3   5        624.08        594.77         1.56 o                         
  -1   3   5        332.71        344.32         1.44 o                         
   0   3   5        810.71        876.95        17.93 o                         
   1   3   5         23.15         27.53         6.34 o                         
   2   3   5          4.47          4.88         0.88 o                         
   3   3   5        278.44        277.91         3.99 o                         
   4   3   5        104.41        102.02         1.17 o                         
   5   3   5        126.34        124.91         2.15 o                         
   6   3   5         62.66         63.89         2.08 o                         
   7   3   5          0.16          0.20         1.12 o                         
   8   3   5          1.29          1.20         1.31 o                         
   9   3   5         48.23         46.29         2.58 o                         
  10   3   5          1.33          1.40         1.76 o                         
 -12   4   5         43.42         48.03         3.90 o                         
 -11   4   5         28.50         30.10         2.16 o                         
 -10   4   5         10.85         10.23         1.76 o                         
  -9   4   5         17.64         19.62         1.52 o                         
  -8   4   5        338.75        323.10         2.05 o                         
  -7   4   5        101.63         93.07         7.94 o                         
  -6   4   5        576.61        565.56         6.10 o                         
  -5   4   5         22.21         26.25         1.38 o                         
  -4   4   5         39.05         34.37         1.38 o                         
  -3   4   5        200.87        208.78         8.82 o                         
  -2   4   5        177.61        166.95         0.93 o                         
  -1   4   5       1188.64       1209.23        26.20 o                         
   0   4   5         10.92          8.53         0.81 o                         
   1   4   5         38.58         41.28         1.39 o                         
   2   4   5         53.91         46.51         1.34 o                         
   3   4   5        145.81        147.55         1.47 o                         
   4   4   5        181.40        167.47         1.76 o                         
   5   4   5        105.73        100.49         2.12 o                         
   6   4   5         26.63         25.61         1.14 o                         
   7   4   5         75.54         76.51         1.53 o                         
   8   4   5          1.41         -0.86         1.48 o                         
   9   4   5         31.46         33.62         1.96 o                         
  10   4   5         27.03         28.59         2.07 o                         
 -12   5   5         11.39         10.39         2.21 o                         
 -11   5   5         36.43         39.04         1.67 o                         
 -10   5   5          1.44         -0.09         1.59 o                         
  -9   5   5          6.75          8.63         1.63 o                         
  -8   5   5         39.42         39.66         1.37 o                         
  -7   5   5         45.78         53.35         2.29 o                         
  -6   5   5        155.86        156.62         7.87 o                         
  -5   5   5          6.55          9.61         1.18 o                         
  -4   5   5          0.26          1.33         0.59 o                         
  -3   5   5        201.86        191.38         1.81 o                         
  -2   5   5         41.93         40.61         0.83 o                         
  -1   5   5         34.16         24.69         1.06 o                         
   0   5   5         93.76         96.07         1.12 o                         
   1   5   5         99.03        104.56         1.56 o                         
   2   5   5         71.98         54.15         1.60 o                         
   3   5   5          8.08          7.80         1.15 o                         
   4   5   5         60.06         52.45         1.24 o                         
   5   5   5         31.47         29.92         1.67 o                         
   6   5   5         91.26         86.28         1.47 o                         
   7   5   5          3.95          2.95         1.18 o                         
   8   5   5          2.85          4.58         1.41 o                         
   9   5   5         41.04         44.71         1.95 o                         
 -12   6   5          8.57         11.32         2.39 o                         
 -11   6   5          3.86          4.49         2.25 o                         
 -10   6   5         50.37         49.65         2.22 o                         
  -9   6   5          8.60         10.92         1.62 o                         
  -8   6   5          3.57          2.43         1.98 o                         
  -7   6   5          3.76          2.66         1.85 o                         
  -6   6   5         75.80         68.79         1.82 o                         
  -5   6   5        124.50        131.31         4.50 o                         
  -4   6   5        114.38        127.80         4.14 o                         
  -3   6   5          8.98          9.90         0.64 o                         
  -2   6   5        144.90        138.80         1.00 o                         
  -1   6   5         23.84         26.47         0.91 o                         
   0   6   5         66.35         61.39         2.59 o                         
   1   6   5        346.55        315.17         4.03 o                         
   2   6   5         38.46         43.28         1.22 o                         
   3   6   5         81.73         82.90         1.22 o                         
   4   6   5         62.91         65.13         1.45 o                         
   5   6   5          8.72          9.31         1.43 o                         
   6   6   5          1.90          4.37         1.28 o                         
   7   6   5        189.80        195.48         3.47 o                         
   8   6   5          1.26          1.64         1.58 o                         
   9   6   5         18.82         20.58         1.77 o                         
 -11   7   5         31.98         34.66         2.29 o                         
 -10   7   5          9.17          5.01         2.12 o                         
  -9   7   5         14.91         15.11         2.15 o                         
  -8   7   5          0.44          1.66         1.45 o                         
  -7   7   5          8.74          7.74         1.37 o                         
  -6   7   5         59.05         49.62         1.93 o                         
  -5   7   5         55.47         49.87         2.07 o                         
  -4   7   5        254.73        244.17         1.46 o                         
  -3   7   5         21.23         24.75         0.77 o                         
  -2   7   5         35.44         36.58         1.17 o                         
  -1   7   5         61.82         64.56         1.05 o                         
   0   7   5        608.12        606.97        15.34 o                         
   1   7   5         43.46         38.36         1.62 o                         
   2   7   5          3.06          4.00         1.05 o                         
   3   7   5          0.01         -0.39         1.25 o                         
   4   7   5         52.02         49.00         1.47 o                         
   5   7   5         20.65         19.22         1.13 o                         
   6   7   5         15.44         16.61         1.32 o                         
   7   7   5         41.27         44.38         1.69 o                         
   8   7   5          1.25         -0.97         1.59 o                         
 -10   8   5          3.28          1.02         1.99 o                         
  -9   8   5         30.80         31.08         3.29 o                         
  -8   8   5         20.79         19.05         1.63 o                         
  -7   8   5         92.90         89.10         1.79 o                         
  -6   8   5         72.97         70.49         1.75 o                         
  -5   8   5         20.09         21.05         1.64 o                         
  -4   8   5         49.55         48.85         0.53 o                         
  -3   8   5        198.63        201.16         3.76 o                         
  -2   8   5        730.29        719.69        12.89 o                         
  -1   8   5          0.10          0.27         1.03 o                         
   0   8   5          2.94          3.91         1.22 o                         
   1   8   5          4.31          8.63         1.35 o                         
   2   8   5        249.55        242.03         1.62 o                         
   3   8   5         33.73         35.17         1.33 o                         
   4   8   5         91.87         87.23         2.55 o                         
   5   8   5          0.08         -0.58         0.96 o                         
   6   8   5          0.35          0.58         1.27 o                         
   7   8   5         48.39         55.72         2.11 o                         
   8   8   5         18.57         20.58         1.49 o                         
  -9   9   5         22.57         26.08         2.52 o                         
  -8   9   5         35.69         38.29         1.94 o                         
  -7   9   5         25.62         25.70         1.64 o                         
  -6   9   5         14.75         12.71         2.12 o                         
  -5   9   5         12.15         12.46         1.71 o                         
  -4   9   5         45.83         41.17         0.63 o                         
  -3   9   5        132.85        134.79         4.24 o                         
  -2   9   5         90.87         96.83         1.39 o                         
  -1   9   5         30.92         32.76         1.38 o                         
   0   9   5          1.16         -0.95         1.54 o                         
   1   9   5          1.49          1.79         1.13 o                         
   2   9   5          0.51          0.36         1.31 o                         
   3   9   5         32.29         29.30         1.17 o                         
   4   9   5          0.96          1.54         1.14 o                         
   5   9   5          0.05          1.69         1.15 o                         
   6   9   5         22.76         28.29         1.47 o                         
   7   9   5          1.33          1.55         1.27 o                         
  -8  10   5         13.39         13.41         2.10 o                         
  -7  10   5          0.00         -0.09         2.31 o                         
  -6  10   5         17.37         15.35         2.01 o                         
  -5  10   5          3.71          5.59         1.94 o                         
  -4  10   5          1.53          1.64         0.81 o                         
  -3  10   5         33.06         36.03         1.31 o                         
  -2  10   5        121.02        117.89         2.42 o                         
  -1  10   5          0.00          0.19         1.06 o                         
   0  10   5         72.95         63.76         4.03 o                         
   1  10   5         48.30         41.50         1.53 o                         
   2  10   5         19.70         17.26         1.34 o                         
   3  10   5          1.46          2.70         1.53 o                         
   4  10   5         23.92         22.94         1.21 o                         
   5  10   5          2.88          3.10         1.24 o                         
   6  10   5          9.10          9.49         1.37 o                         
  -7  11   5          2.24          1.31         2.37 o                         
  -6  11   5          0.20         -0.20         2.47 o                         
  -5  11   5          5.83          7.19         2.56 o                         
  -4  11   5          7.72          8.21         0.98 o                         
  -3  11   5          2.74          1.69         0.98 o                         
  -2  11   5          3.22          1.45         1.05 o                         
  -1  11   5         62.17         65.73         1.29 o                         
   0  11   5          1.50          1.51         1.31 o                         
   1  11   5          7.58          9.43         1.32 o                         
   2  11   5          1.56          1.52         1.54 o                         
   3  11   5         30.95         32.02         1.63 o                         
   4  11   5          0.10         -0.72         1.33 o                         
  -5  12   5          7.41          0.78         3.59 o                         
  -4  12   5          9.58          8.77         1.02 o                         
  -3  12   5          3.89          3.05         1.00 o                         
  -2  12   5          0.02         -1.04         1.22 o                         
  -1  12   5          4.57          3.20         1.47 o                         
   0  12   5         48.70         46.14         1.58 o                         
   1  12   5         15.46         13.24         2.13 o                         
   2  12   5          0.32          2.18         1.71 o                         
 -13   0   6        268.90        264.40         7.09 o                         
 -12   0   6         21.17         23.56         1.26 o                         
 -11   0   6          1.88          2.53         1.31 o                         
 -10   0   6        474.03        469.64         4.22 o                         
  -9   0   6        304.60        310.23         9.09 o                         
  -8   0   6       2258.89       2211.42         4.53 o                         
  -7   0   6        494.79        462.35         2.30 o                         
  -6   0   6        102.16        110.08         1.65 o                         
  -5   0   6          5.05          7.26         1.36 o                         
  -4   0   6       1088.49       1165.77         3.05 o                         
  -1   0   6          2.17          2.40         1.70 o                         
   0   0   6         18.02         16.03         1.88 o                         
   1   0   6        476.31        522.80         2.55 o                         
   2   0   6         63.34         61.72         2.16 o                         
   3   0   6        233.14        220.19         5.92 o                         
   4   0   6         36.08         37.58         1.94 o                         
   5   0   6          0.02         -0.08         1.79 o                         
   6   0   6          1.19          1.09         1.45 o                         
   7   0   6        126.06        130.76         4.08 o                         
   8   0   6          0.25          0.29         1.69 o                         
   9   0   6         41.97         49.53         1.82 o                         
  10   0   6          7.67          7.43         1.79 o                         
 -13   1   6         22.15         22.48         1.50 o                         
 -12   1   6         23.45         24.05         1.17 o                         
 -11   1   6          0.54          1.77         0.94 o                         
 -10   1   6          4.22          5.83         0.75 o                         
  -9   1   6         16.27         18.21         1.09 o                         
  -8   1   6        326.84        320.06         5.08 o                         
  -7   1   6          6.66          6.22         0.74 o                         
  -6   1   6         21.66         23.39         0.97 o                         
  -5   1   6         63.37         55.52         1.31 o                         
  -4   1   6         29.04         27.10         0.83 o                         
  -3   1   6        133.07        139.12         1.80 o                         
  -2   1   6         63.02         65.67         1.24 o                         
  -1   1   6         61.08         62.70         1.33 o                         
   0   1   6         98.82         93.06         1.19 o                         
   1   1   6        195.31        217.67         1.80 o                         
   2   1   6        169.11        171.41         1.21 o                         
   3   1   6         44.72         40.82         1.15 o                         
   4   1   6          1.24          0.83         1.69 o                         
   5   1   6         58.90         55.43         1.31 o                         
   6   1   6         91.38         89.21         2.14 o                         
   7   1   6         59.85         56.75         1.86 o                         
   8   1   6          1.78          1.92         1.46 o                         
   9   1   6          6.28          6.16         1.59 o                         
  10   1   6          2.86          0.51         1.95 o                         
 -13   2   6         57.85         57.41         2.88 o                         
 -12   2   6         32.48         33.51         1.00 o                         
 -11   2   6          0.93          1.38         0.88 o                         
 -10   2   6          5.10          5.95         0.87 o                         
  -9   2   6        124.92        120.49         2.02 o                         
  -8   2   6        434.39        417.76         5.05 o                         
  -7   2   6         81.65         81.09         0.87 o                         
  -6   2   6         66.62         64.28         0.92 o                         
  -5   2   6        285.43        288.99         3.83 o                         
  -4   2   6        177.97        179.58         1.63 o                         
  -3   2   6        148.14        152.94         5.58 o                         
  -1   2   6        183.92        205.23         1.68 o                         
   0   2   6        138.84        119.72         3.57 o                         
   1   2   6          4.36          1.34         1.45 o                         
   2   2   6        167.89        161.12         1.84 o                         
   3   2   6        118.44        107.08         1.42 o                         
   4   2   6         64.64         66.70         2.54 o                         
   5   2   6        214.68        207.62         3.61 o                         
   6   2   6         21.94         22.49         2.11 o                         
   7   2   6          6.72          6.35         1.35 o                         
   8   2   6          5.71          4.80         1.37 o                         
   9   2   6         35.95         35.40         1.81 o                         
  10   2   6         28.01         29.20         2.96 o                         
 -13   3   6          0.01          1.44         2.64 o                         
 -12   3   6          3.22          4.23         1.82 o                         
 -11   3   6         40.32         39.39         2.83 o                         
 -10   3   6          8.15          7.06         0.55 o                         
  -9   3   6          0.19          0.85         0.86 o                         
  -8   3   6          0.00         -0.40         0.53 o                         
  -7   3   6         31.78         32.12         0.61 o                         
  -6   3   6         60.04         59.06         0.52 o                         
  -5   3   6         49.02         46.91         1.58 o                         
  -4   3   6        113.14        119.55         2.24 o                         
  -3   3   6        128.47        134.43         2.17 o                         
  -2   3   6          0.33          0.13         1.34 o                         
  -1   3   6         58.02         53.04         2.32 o                         
   0   3   6          8.53         12.39         0.99 o                         
   1   3   6        100.67        103.19         1.38 o                         
   2   3   6          1.24          1.79         1.31 o                         
   3   3   6          0.98          1.28         1.49 o                         
   4   3   6         14.74         16.89         1.17 o                         
   5   3   6        237.77        230.56         1.54 o                         
   6   3   6        168.60        167.56         1.66 o                         
   7   3   6          0.00         -1.01         1.79 o                         
   8   3   6          6.34          5.09         1.63 o                         
   9   3   6          1.59          0.64         1.52 o                         
 -12   4   6         32.49         30.11         2.20 o                         
 -11   4   6        126.20        131.27         2.33 o                         
 -10   4   6          2.98          3.82         1.78 o                         
  -9   4   6         34.38         38.38         1.81 o                         
  -8   4   6         65.75         64.06         1.46 o                         
  -7   4   6         31.77         27.51         2.43 o                         
  -6   4   6          9.04          8.10         2.89 o                         
  -5   4   6         48.15         48.78         0.45 o                         
  -4   4   6         10.73         11.52         0.88 o                         
  -3   4   6        257.90        263.78         1.65 o                         
  -2   4   6         52.01         49.57         0.78 o                         
  -1   4   6        239.10        255.59        12.39 o                         
   0   4   6          4.34          6.23         1.15 o                         
   1   4   6        392.77        387.08         2.11 o                         
   2   4   6          7.21          8.08         1.06 o                         
   3   4   6          3.85          4.78         1.21 o                         
   4   4   6        132.92        119.26         2.78 o                         
   5   4   6         40.39         41.69         1.46 o                         
   6   4   6         50.01         49.76         1.30 o                         
   7   4   6         59.52         59.25         1.80 o                         
   8   4   6          4.08          1.84         1.58 o                         
   9   4   6          2.43          2.85         1.78 o                         
 -12   5   6         11.92         13.47         3.18 o                         
 -11   5   6         48.78         51.69         2.92 o                         
 -10   5   6          4.10          4.58         1.92 o                         
  -9   5   6          0.24          0.01         1.51 o                         
  -8   5   6        248.73        254.76         4.57 o                         
  -7   5   6         93.82         81.74         1.84 o                         
  -6   5   6        292.24        278.54         2.00 o                         
  -5   5   6         29.63         28.04         0.59 o                         
  -4   5   6         91.76         93.01         0.93 o                         
  -3   5   6          4.03          0.90         0.90 o                         
  -2   5   6       1107.29       1046.60        27.91 o                         
  -1   5   6          8.40          9.57         1.30 o                         
   0   5   6         55.96         66.56         1.11 o                         
   1   5   6         18.05         20.17         1.29 o                         
   2   5   6        162.70        144.25         1.66 o                         
   3   5   6         17.10         17.95         1.21 o                         
   4   5   6          8.21          7.25         1.36 o                         
   5   5   6          3.32          4.51         2.28 o                         
   6   5   6          6.66          6.68         1.64 o                         
   7   5   6          8.94          9.30         1.41 o                         
   8   5   6          0.73          2.93         1.67 o                         
   9   5   6         15.17         16.45         2.07 o                         
 -11   6   6          6.96          5.48         1.90 o                         
 -10   6   6          9.25          8.99         2.10 o                         
  -9   6   6          1.74          1.51         1.76 o                         
  -8   6   6         63.83         57.71         1.79 o                         
  -7   6   6        171.39        165.73         3.91 o                         
  -6   6   6          8.19         10.06         3.56 o                         
  -5   6   6          0.71          1.21         1.53 o                         
  -4   6   6        105.16        102.96         0.96 o                         
  -3   6   6        275.56        271.31         2.95 o                         
  -2   6   6        375.46        355.98         5.51 o                         
  -1   6   6         76.13         72.57         1.43 o                         
   0   6   6          0.05          1.16         1.31 o                         
   1   6   6         81.98         87.93         4.70 o                         
   2   6   6         33.41         23.06         1.04 o                         
   3   6   6          3.05          2.45         1.08 o                         
   4   6   6         92.48         83.90         1.50 o                         
   5   6   6          0.78          1.21         1.31 o                         
   6   6   6         47.76         53.04         1.45 o                         
   7   6   6          0.78          1.84         1.46 o                         
   8   6   6         23.13         26.46         1.46 o                         
 -11   7   6         11.00         14.35         1.92 o                         
 -10   7   6          7.51          7.25         2.79 o                         
  -9   7   6         12.57         11.28         1.88 o                         
  -8   7   6         47.94         51.65         2.19 o                         
  -7   7   6          1.03          0.19         1.49 o                         
  -6   7   6         13.05         14.54         1.98 o                         
  -5   7   6          7.90          5.34         1.40 o                         
  -4   7   6         78.88         79.75         3.12 o                         
  -3   7   6         60.82         54.29         1.62 o                         
  -2   7   6        403.30        408.27         8.19 o                         
  -1   7   6         45.27         44.70         1.46 o                         
   0   7   6         66.33         64.69         1.11 o                         
   1   7   6         20.45         24.82         1.14 o                         
   2   7   6        119.80         95.42         1.47 o                         
   3   7   6         46.79         43.05         1.06 o                         
   4   7   6          0.31          0.13         0.96 o                         
   5   7   6         46.42         50.08         2.22 o                         
   6   7   6         65.49         73.71         2.41 o                         
   7   7   6          0.90          1.74         1.51 o                         
   8   7   6          0.27         -0.53         1.68 o                         
 -10   8   6          2.87          4.36         2.28 o                         
  -9   8   6         35.34         39.58         2.61 o                         
  -8   8   6          1.02          0.02         2.04 o                         
  -7   8   6          5.90          6.03         2.37 o                         
  -6   8   6         19.11         21.54         1.97 o                         
  -5   8   6          1.21          1.46         1.33 o                         
  -4   8   6          7.23          6.38         0.79 o                         
  -3   8   6          7.52          9.35         0.75 o                         
  -2   8   6         12.43         12.68         0.99 o                         
  -1   8   6          1.77          1.41         0.99 o                         
   0   8   6         19.50         15.86         1.52 o                         
   1   8   6         97.10         94.07         1.34 o                         
   2   8   6         24.65         20.98         1.60 o                         
   3   8   6          9.57         10.50         1.10 o                         
   4   8   6          1.66          1.33         1.12 o                         
   5   8   6          0.02          0.27         1.18 o                         
   6   8   6          0.07          0.05         1.32 o                         
   7   8   6         21.86         24.76         1.48 o                         
  -9   9   6          7.22          7.52         2.51 o                         
  -8   9   6          2.28          3.58         1.97 o                         
  -7   9   6         40.02         37.85         2.17 o                         
  -6   9   6          1.31          1.93         1.81 o                         
  -5   9   6         28.22         22.33         2.19 o                         
  -4   9   6         14.43         12.66         0.68 o                         
  -3   9   6         76.20         78.33         1.97 o                         
  -2   9   6          2.68          5.69         0.94 o                         
  -1   9   6        173.73        174.27         1.53 o                         
   0   9   6         89.19         83.04         1.65 o                         
   1   9   6         12.61         12.16         1.22 o                         
   2   9   6          0.13         -0.36         1.80 o                         
   3   9   6         45.99         45.21         1.39 o                         
   4   9   6          7.89          6.81         1.19 o                         
   5   9   6          0.01          0.39         1.33 o                         
   6   9   6         20.33         21.66         1.48 o                         
  -8  10   6         12.11         13.67         2.10 o                         
  -7  10   6         12.56         14.35         1.83 o                         
  -6  10   6         14.52         18.19         3.59 o                         
  -5  10   6         56.28         53.54         2.76 o                         
  -4  10   6         75.62         76.12         1.00 o                         
  -3  10   6         39.23         43.33         1.00 o                         
  -2  10   6          5.78          4.59         1.14 o                         
  -1  10   6         20.38         17.58         1.19 o                         
   0  10   6        163.78        160.26         3.40 o                         
   1  10   6          8.27          8.94         1.32 o                         
   2  10   6          1.19         -0.44         1.47 o                         
   3  10   6          0.14          0.83         1.59 o                         
   4  10   6          3.75          4.50         1.25 o                         
   5  10   6          0.72          2.04         1.26 o                         
  -7  11   6         17.27         18.52         4.24 o                         
  -6  11   6          3.00         -0.75         3.44 o                         
  -5  11   6         19.13         17.64         2.76 o                         
  -4  11   6          6.01          4.57         1.01 o                         
  -3  11   6         17.91         19.60         1.07 o                         
  -2  11   6          0.89          1.23         1.20 o                         
  -1  11   6         11.29         11.76         1.37 o                         
   0  11   6          9.05          9.67         1.55 o                         
   1  11   6          0.00          1.36         1.37 o                         
   2  11   6         12.42         14.68         1.82 o                         
   3  11   6          1.96          1.82         1.70 o                         
  -4  12   6         12.85         12.68         2.93 o                         
  -3  12   6         10.98         13.24         1.36 o                         
  -2  12   6          3.68          2.23         1.28 o                         
  -1  12   6          1.45          0.97         1.54 o                         
   0  12   6          0.03         -1.03         1.54 o                         
   1  12   6          4.82          5.50         2.25 o                         
 -13   1   7         52.80         52.46         1.35 o                         
 -12   1   7          4.35          4.65         1.12 o                         
 -11   1   7         82.41         81.46         1.19 o                         
 -10   1   7          1.84          0.80         1.00 o                         
  -9   1   7          7.48          7.09         1.51 o                         
  -8   1   7        156.99        153.31         1.72 o                         
  -7   1   7          0.32          0.61         0.95 o                         
  -6   1   7          8.51          8.63         0.93 o                         
  -5   1   7         12.14         11.59         0.93 o                         
  -4   1   7          5.25          2.84         1.73 o                         
  -3   1   7         23.14         24.25         1.58 o                         
  -2   1   7         10.31          8.87         1.25 o                         
  -1   1   7         41.60         42.85         1.51 o                         
   0   1   7        393.02        420.67         3.65 o                         
   1   1   7         38.10         30.45         2.54 o                         
   2   1   7          4.03          4.84         0.97 o                         
   3   1   7          0.68          1.01         1.02 o                         
   4   1   7        613.12        592.44         2.10 o                         
   5   1   7        125.00        120.09         1.45 o                         
   6   1   7          2.47          3.00         1.18 o                         
   7   1   7         28.42         28.08         1.59 o                         
   8   1   7         49.82         54.45         1.78 o                         
   9   1   7         46.55         43.89         2.07 o                         
 -13   2   7         15.55         11.95         0.99 o                         
 -12   2   7          9.34         11.39         1.44 o                         
 -11   2   7         31.56         33.29         0.96 o                         
 -10   2   7         49.60         48.04         0.98 o                         
  -9   2   7          6.97          6.82         0.95 o                         
  -8   2   7        142.40        132.15         2.26 o                         
  -7   2   7         81.26         77.13         1.00 o                         
  -6   2   7          1.50          1.18         0.82 o                         
  -5   2   7          2.18          0.03         1.06 o                         
  -4   2   7          2.55          0.86         0.82 o                         
  -3   2   7        237.84        265.92         2.50 o                         
  -2   2   7        206.06        199.21         2.00 o                         
  -1   2   7        143.16        131.07         1.71 o                         
   0   2   7          0.01          2.82         1.21 o                         
   1   2   7        473.65        466.88         4.50 o                         
   2   2   7         19.47         27.17         1.23 o                         
   3   2   7          0.44          0.54         1.19 o                         
   4   2   7         59.07         48.01         1.43 o                         
   5   2   7         42.54         42.45         1.40 o                         
   6   2   7        124.38        129.84         1.80 o                         
   7   2   7          0.05          1.23         1.30 o                         
   8   2   7          1.39          0.65         1.87 o                         
   9   2   7          2.93          3.47         1.82 o                         
 -12   3   7         14.30         13.54         2.05 o                         
 -11   3   7          0.42         -0.04         1.65 o                         
 -10   3   7        138.11        123.38         6.70 o                         
  -9   3   7         14.22         13.94         1.16 o                         
  -8   3   7        458.75        446.48         5.56 o                         
  -7   3   7        125.84        131.93         2.41 o                         
  -6   3   7          0.06          1.36         0.70 o                         
  -5   3   7         52.05         55.37         0.93 o                         
  -4   3   7         15.65         18.85         0.99 o                         
  -3   3   7         60.80         72.42         1.27 o                         
  -2   3   7         99.55        109.55         1.79 o                         
  -1   3   7         21.18         18.70         1.93 o                         
   0   3   7        252.82        265.01         1.83 o                         
   1   3   7        128.39        116.65         1.91 o                         
   2   3   7          1.17          4.06         1.39 o                         
   3   3   7         33.60         34.85         1.22 o                         
   4   3   7         73.23         67.84         1.53 o                         
   5   3   7         31.04         29.88         1.38 o                         
   6   3   7         10.58         11.65         1.46 o                         
   7   3   7        109.45        103.86         1.89 o                         
   8   3   7         25.47         25.23         1.66 o                         
   9   3   7          5.40          8.94         2.13 o                         
 -12   4   7         77.78         82.82         2.15 o                         
 -11   4   7          0.70         -0.17         1.82 o                         
 -10   4   7          6.82          4.62         1.82 o                         
  -9   4   7          0.17         -0.94         1.70 o                         
  -8   4   7        285.14        288.21         4.44 o                         
  -7   4   7         99.64         99.87         1.54 o                         
  -6   4   7         83.16         80.37         1.93 o                         
  -5   4   7          2.60          4.56         0.97 o                         
  -4   4   7          0.80          0.33         0.90 o                         
  -3   4   7         67.39         66.41         1.16 o                         
  -2   4   7         63.54         55.39         1.76 o                         
  -1   4   7         61.90         57.73         1.75 o                         
   0   4   7          6.50         10.61         1.49 o                         
   1   4   7         82.66         93.11         1.41 o                         
   2   4   7         25.17         38.20         1.14 o                         
   3   4   7        210.89        202.79         3.24 o                         
   4   4   7          2.07          0.72         1.26 o                         
   5   4   7         61.36         62.90         2.04 o                         
   6   4   7        133.51        139.86         1.71 o                         
   7   4   7         14.81         15.30         1.62 o                         
   8   4   7         77.85         81.62         3.25 o                         
 -12   5   7          0.04          1.28         1.92 o                         
 -11   5   7         10.60         13.96         2.11 o                         
 -10   5   7          3.01          2.98         1.89 o                         
  -9   5   7         10.87         11.76         1.55 o                         
  -8   5   7        198.95        192.67         1.96 o                         
  -7   5   7         61.62         54.67         1.88 o                         
  -6   5   7          1.36          4.10         2.46 o                         
  -5   5   7         31.73         24.71         0.77 o                         
  -4   5   7        123.24        119.87         1.17 o                         
  -3   5   7         13.31         14.20         1.06 o                         
  -2   5   7         52.13         59.06         2.49 o                         
  -1   5   7         64.51         62.93         1.50 o                         
   0   5   7         69.67         53.77         1.73 o                         
   1   5   7         25.25         27.20         1.23 o                         
   2   5   7          3.05          2.97         1.16 o                         
   3   5   7          0.14          0.77         1.12 o                         
   4   5   7          0.98          0.74         1.18 o                         
   5   5   7        145.04        139.83         2.86 o                         
   6   5   7        183.69        190.50         2.50 o                         
   7   5   7         31.26         35.64         1.80 o                         
   8   5   7          5.27          3.90         1.84 o                         
 -11   6   7         41.53         49.40         2.14 o                         
 -10   6   7         23.40         27.16         1.82 o                         
  -9   6   7          1.37          0.54         2.07 o                         
  -8   6   7          1.36          1.02         1.61 o                         
  -7   6   7        203.10        192.78         2.16 o                         
  -6   6   7         51.90         48.46         2.58 o                         
  -5   6   7         91.61         92.99         5.14 o                         
  -4   6   7          6.78          9.68         3.35 o                         
  -3   6   7        248.58        242.58         5.72 o                         
  -2   6   7        666.76        658.73         8.53 o                         
  -1   6   7        102.94        100.06         3.63 o                         
   0   6   7         76.49         78.22         1.24 o                         
   1   6   7         57.51         59.77         1.25 o                         
   2   6   7         67.71         65.47         3.43 o                         
   3   6   7          0.55         -0.05         1.45 o                         
   4   6   7         28.56         26.75         1.46 o                         
   5   6   7         42.12         45.27         2.88 o                         
   6   6   7          2.09          2.77         1.39 o                         
   7   6   7         36.34         37.20         1.82 o                         
 -11   7   7          0.03          1.25         2.42 o                         
 -10   7   7          0.37         -1.17         2.51 o                         
  -9   7   7          5.61          6.24         1.70 o                         
  -8   7   7          2.77          0.63         2.85 o                         
  -7   7   7         77.39         73.31         2.21 o                         
  -6   7   7         12.21          8.44         1.88 o                         
  -5   7   7          1.09          1.13         0.67 o                         
  -4   7   7          2.37          2.82         1.41 o                         
  -3   7   7         60.79         61.54         1.49 o                         
  -2   7   7        128.56        139.18         2.84 o                         
  -1   7   7          2.64          3.35         1.12 o                         
   0   7   7         38.01         38.96         1.15 o                         
   1   7   7         26.53         24.51         1.22 o                         
   2   7   7          7.83          5.25         1.35 o                         
   3   7   7          0.00         -0.21         0.99 o                         
   4   7   7          4.70          2.14         1.39 o                         
   5   7   7         34.90         31.54         1.73 o                         
   6   7   7          8.91          8.43         1.74 o                         
   7   7   7          8.13          6.75         1.69 o                         
 -10   8   7          3.25          4.17         2.01 o                         
  -9   8   7         10.89         10.35         2.21 o                         
  -8   8   7         28.64         21.84         3.47 o                         
  -7   8   7         51.87         44.16         1.78 o                         
  -6   8   7         12.99         10.18         2.64 o                         
  -5   8   7          2.70          5.07         2.45 o                         
  -4   8   7         13.25         12.26         3.02 o                         
  -3   8   7        158.62        155.72         1.51 o                         
  -2   8   7         72.93         69.82         1.96 o                         
  -1   8   7         20.20         22.61         1.32 o                         
   0   8   7          1.96          2.18         1.09 o                         
   1   8   7         15.73         16.83         1.43 o                         
   2   8   7          2.92          3.52         1.28 o                         
   3   8   7          0.40          0.61         1.21 o                         
   4   8   7         19.83         19.53         1.39 o                         
   5   8   7          2.10          3.14         1.37 o                         
   6   8   7          5.02          4.84         1.40 o                         
  -9   9   7          4.71          7.52         2.21 o                         
  -8   9   7          6.64          6.54         1.98 o                         
  -7   9   7         10.35         12.53         3.35 o                         
  -6   9   7          1.71         -0.78         3.02 o                         
  -5   9   7         31.04         28.66         2.88 o                         
  -4   9   7         52.04         53.79         2.60 o                         
  -3   9   7          2.07          1.90         1.15 o                         
  -2   9   7          8.44         10.23         1.07 o                         
  -1   9   7          1.38          0.80         1.23 o                         
   0   9   7         93.93         99.67         4.35 o                         
   1   9   7          9.28          8.81         1.31 o                         
   2   9   7          2.25          2.06         1.36 o                         
   3   9   7         11.27         11.67         1.23 o                         
   4   9   7         12.01         13.48         1.23 o                         
   5   9   7          2.89          4.05         1.35 o                         
  -8  10   7         41.06         42.41         2.49 o                         
  -7  10   7          0.87          2.09         2.72 o                         
  -6  10   7          7.27          6.55         3.56 o                         
  -5  10   7          7.55          8.78         2.56 o                         
  -4  10   7         12.30         12.68         0.98 o                         
  -3  10   7         78.30         83.37         1.42 o                         
  -2  10   7          1.33          1.49         1.21 o                         
  -1  10   7         10.39         12.46         1.27 o                         
   0  10   7          1.09          1.62         1.80 o                         
   1  10   7         47.13         44.76         2.28 o                         
   2  10   7         20.21         19.56         1.48 o                         
   3  10   7          3.74          4.18         1.41 o                         
   4  10   7          1.53         -1.06         1.49 o                         
  -6  11   7         13.90         18.27         3.67 o                         
  -5  11   7          0.29          2.56         2.92 o                         
  -4  11   7         41.92         42.37         2.54 o                         
  -3  11   7         24.37         24.37         1.11 o                         
  -2  11   7         13.53         14.99         1.23 o                         
  -1  11   7         14.92         14.69         1.47 o                         
   0  11   7          0.06         -0.38         1.50 o                         
   1  11   7          9.62          9.17         1.57 o                         
   2  11   7         10.50          9.68         1.81 o                         
 -13   0   8         68.27         57.34         2.34 o                         
 -12   0   8         32.81         32.79         2.02 o                         
 -11   0   8          5.30          6.14         1.71 o                         
 -10   0   8         59.67         62.81         1.81 o                         
  -9   0   8        265.92        258.74         2.39 o                         
  -8   0   8          1.22         -0.05         1.16 o                         
  -7   0   8          0.23         -0.99         1.09 o                         
  -6   0   8        137.31        155.98         1.64 o                         
  -5   0   8        609.84        637.88         2.66 o                         
  -4   0   8         10.93         11.88         1.71 o                         
  -2   0   8        344.04        334.10         2.83 o                         
  -1   0   8        486.03        477.42         3.22 o                         
   0   0   8         91.64         86.73         1.82 o                         
   1   0   8         45.52         44.72         2.31 o                         
   2   0   8         94.03         72.04         2.34 o                         
   3   0   8         47.92         54.19         2.59 o                         
   4   0   8        404.19        381.84         3.18 o                         
   5   0   8          3.46          1.55         2.01 o                         
   6   0   8         47.65         45.99         2.40 o                         
   7   0   8         16.74         17.86         2.46 o                         
   8   0   8         46.26         46.39         2.90 o                         
 -13   1   8          5.76          5.05         1.46 o                         
 -12   1   8          0.28          0.49         1.31 o                         
 -11   1   8         25.29         26.89         1.26 o                         
 -10   1   8         18.86         18.63         1.22 o                         
  -9   1   8         51.36         51.75         1.50 o                         
  -8   1   8         59.93         57.81         1.26 o                         
  -7   1   8        173.24        164.86         1.86 o                         
  -6   1   8          0.01         -1.08         1.08 o                         
  -5   1   8          0.54          0.86         1.11 o                         
  -4   1   8         76.41         75.43         2.04 o                         
  -3   1   8         59.99         69.28         1.51 o                         
  -2   1   8        128.36        110.66         2.28 o                         
  -1   1   8        372.39        359.66         4.44 o                         
   0   1   8         18.34         17.25         1.37 o                         
   1   1   8        210.55        204.94         3.83 o                         
   2   1   8         15.25         20.30         2.74 o                         
   3   1   8          2.34          2.15         1.97 o                         
   4   1   8        175.57        175.12         1.75 o                         
   5   1   8          1.62          2.17         1.36 o                         
   6   1   8          0.09          2.74         1.72 o                         
   7   1   8         30.74         33.65         1.58 o                         
   8   1   8          2.03          1.36         1.87 o                         
 -12   2   8         19.87         20.14         2.30 o                         
 -11   2   8         34.22         35.46         1.09 o                         
 -10   2   8          6.38          6.26         1.01 o                         
  -9   2   8        184.91        183.43         1.31 o                         
  -8   2   8         26.96         33.10         1.02 o                         
  -7   2   8          7.72         11.63         1.03 o                         
  -6   2   8          1.81          1.93         0.73 o                         
  -5   2   8        225.41        240.84         2.53 o                         
  -4   2   8          1.77          2.75         0.92 o                         
  -3   2   8         87.83         82.64         1.81 o                         
  -2   2   8        111.56        119.81         2.26 o                         
  -1   2   8          0.00         -0.07         2.13 o                         
   0   2   8         66.19         63.55         1.65 o                         
   1   2   8        144.06        154.10         5.46 o                         
   2   2   8          1.85          3.39         1.16 o                         
   3   2   8         54.40         52.82         2.45 o                         
   4   2   8         74.10         75.73         1.52 o                         
   5   2   8         11.83         13.99         1.26 o                         
   6   2   8         70.30         71.01         1.58 o                         
   7   2   8         13.05         16.74         1.66 o                         
   8   2   8         10.13         10.48         1.75 o                         
 -12   3   8         18.61         16.30         2.91 o                         
 -11   3   8          3.21          3.77         2.53 o                         
 -10   3   8         15.23         16.16         0.47 o                         
  -9   3   8          3.41          3.90         0.57 o                         
  -8   3   8        237.51        227.76         4.18 o                         
  -7   3   8        652.94        597.83        10.90 o                         
  -6   3   8         14.63          9.70         0.71 o                         
  -5   3   8         38.04         30.11         2.52 o                         
  -4   3   8          3.80          4.10         1.36 o                         
  -3   3   8        591.76        582.74         3.41 o                         
  -2   3   8        532.56        486.69        18.84 o                         
  -1   3   8         78.70         70.62         1.67 o                         
   0   3   8         91.15         91.33         2.44 o                         
   1   3   8         40.47         41.91         1.44 o                         
   2   3   8        151.15        141.67         4.05 o                         
   3   3   8          2.52          2.36         1.18 o                         
   4   3   8         61.96         55.96         1.36 o                         
   5   3   8         81.99         77.41         1.44 o                         
   6   3   8        113.09        113.78         4.06 o                         
   7   3   8         21.61         25.71         1.77 o                         
   8   3   8          0.43         -0.43         1.86 o                         
 -12   4   8          1.57          0.08         1.93 o                         
 -11   4   8          3.68          4.66         2.05 o                         
 -10   4   8          0.00          3.61         2.59 o                         
  -9   4   8        125.61        120.93         2.98 o                         
  -8   4   8          7.36          9.22         2.52 o                         
  -7   4   8        226.65        207.72         3.73 o                         
  -6   4   8         61.86         55.59         0.81 o                         
  -5   4   8         22.84         21.17         0.96 o                         
  -4   4   8         17.57         17.13         1.15 o                         
  -3   4   8        479.06        456.02         8.16 o                         
  -2   4   8        519.82        529.74         3.42 o                         
  -1   4   8          0.09         -2.01         2.01 o                         
   0   4   8         17.40         16.48         1.64 o                         
   1   4   8         25.55         29.39         2.14 o                         
   2   4   8          0.90         -0.97         1.13 o                         
   3   4   8          2.20          0.09         1.46 o                         
   4   4   8         27.62         35.30         1.33 o                         
   5   4   8         75.28         73.95         1.67 o                         
   6   4   8         21.48         23.22         2.16 o                         
   7   4   8          6.75          6.32         1.98 o                         
   8   4   8         26.23         29.11         2.24 o                         
 -12   5   8         35.06         34.60         2.42 o                         
 -11   5   8         46.67         44.24         4.37 o                         
 -10   5   8         64.42         65.93         1.73 o                         
  -9   5   8          2.77          3.28         1.98 o                         
  -8   5   8         12.74         13.92         1.96 o                         
  -7   5   8         98.83         92.17         2.41 o                         
  -6   5   8          0.30          0.86         0.47 o                         
  -5   5   8          1.29          0.12         0.97 o                         
  -4   5   8         42.80         52.95         4.07 o                         
  -3   5   8        262.03        260.13        10.33 o                         
  -2   5   8        176.87        175.65         2.59 o                         
  -1   5   8          5.26          0.22         1.18 o                         
   0   5   8          4.75          5.39         1.10 o                         
   1   5   8        387.54        344.97         9.98 o                         
   2   5   8        108.62         89.05         2.30 o                         
   3   5   8         11.44         13.68         1.57 o                         
   4   5   8          2.71          3.08         1.20 o                         
   5   5   8        100.33         93.25         1.68 o                         
   6   5   8         49.37         46.14         1.75 o                         
   7   5   8         43.10         45.20         1.74 o                         
 -11   6   8          0.15         -0.30         1.98 o                         
 -10   6   8          2.33          3.08         2.10 o                         
  -9   6   8          0.24         -2.04         2.31 o                         
  -8   6   8         60.69         56.87         3.07 o                         
  -7   6   8         81.36         81.09         3.19 o                         
  -6   6   8          0.80         -0.05         1.91 o                         
  -5   6   8         14.99         12.70         1.85 o                         
  -4   6   8         24.31         29.62         1.12 o                         
  -3   6   8         91.96         99.57         5.65 o                         
  -2   6   8         93.00         82.50         1.01 o                         
  -1   6   8          1.74          1.90         1.28 o                         
   0   6   8         13.82         13.13         2.00 o                         
   1   6   8         39.36         44.11         1.35 o                         
   2   6   8          0.66          1.55         1.21 o                         
   3   6   8         41.78         42.19         1.28 o                         
   4   6   8          0.30         -1.32         1.58 o                         
   5   6   8          0.03          0.08         1.65 o                         
   6   6   8         39.74         43.66         1.79 o                         
   7   6   8          0.00          0.25         1.69 o                         
 -10   7   8          6.58          5.07         2.12 o                         
  -9   7   8          5.66          5.16         3.29 o                         
  -8   7   8         84.95         87.24         3.63 o                         
  -7   7   8          0.15          1.73         2.12 o                         
  -6   7   8          0.02         -1.22         2.46 o                         
  -5   7   8          1.14          2.11         0.84 o                         
  -4   7   8         10.79         11.27         2.12 o                         
  -3   7   8         58.59         54.67         2.09 o                         
  -2   7   8         63.26         68.08         1.59 o                         
  -1   7   8          7.23          6.01         2.87 o                         
   0   7   8          2.72          3.52         1.27 o                         
   1   7   8         89.19         82.61         1.56 o                         
   2   7   8        135.96        134.23         2.13 o                         
   3   7   8          3.79          2.04         1.22 o                         
   4   7   8          9.37          9.53         2.08 o                         
   5   7   8          7.44          4.55         1.80 o                         
   6   7   8          0.63          0.31         1.77 o                         
 -10   8   8         29.40         31.75         4.12 o                         
  -9   8   8         47.47         42.66         2.96 o                         
  -8   8   8         84.11         85.63         3.51 o                         
  -7   8   8          4.03          0.69         3.26 o                         
  -6   8   8          4.41          3.47         2.98 o                         
  -5   8   8          2.79          3.10         1.26 o                         
  -4   8   8         48.40         49.88         1.11 o                         
  -3   8   8          2.60          5.09         1.18 o                         
  -2   8   8         70.76         67.42         2.52 o                         
  -1   8   8         66.60         71.23         3.39 o                         
   0   8   8          3.14          1.17         1.19 o                         
   1   8   8          2.83          2.35         1.24 o                         
   2   8   8         10.54         11.32         1.32 o                         
   3   8   8          6.47          5.08         1.39 o                         
   4   8   8         16.61         15.79         1.30 o                         
   5   8   8          0.74          1.97         1.61 o                         
  -8   9   8         25.41         25.92         2.93 o                         
  -7   9   8          3.79          0.26         3.21 o                         
  -6   9   8         53.29         59.21         3.45 o                         
  -5   9   8          0.59          0.27         0.55 o                         
  -4   9   8         24.78         29.42         1.34 o                         
  -3   9   8          0.37          0.24         1.03 o                         
  -2   9   8          1.05         -0.95         1.21 o                         
  -1   9   8          0.81          0.86         1.29 o                         
   0   9   8          0.41          0.24         1.80 o                         
   1   9   8          0.47         -0.10         1.87 o                         
   2   9   8          5.15          6.67         1.74 o                         
   3   9   8         14.54         14.69         1.53 o                         
   4   9   8          0.39          1.58         1.39 o                         
  -7  10   8          0.76          2.84         2.66 o                         
  -6  10   8         12.35         14.72         3.78 o                         
  -5  10   8         28.04         27.80         2.83 o                         
  -4  10   8          0.31          0.67         1.79 o                         
  -3  10   8         19.21         19.58         1.17 o                         
  -2  10   8          0.95         -0.33         1.15 o                         
  -1  10   8         67.01         67.79         1.56 o                         
   0  10   8         45.93         43.97         2.04 o                         
   1  10   8          0.76          1.75         1.34 o                         
   2  10   8          0.37          0.64         1.89 o                         
   3  10   8         43.96         47.33         1.52 o                         
  -5  11   8         12.08         11.26         3.11 o                         
  -4  11   8         17.77         17.25         1.17 o                         
  -3  11   8          1.00         -1.20         1.20 o                         
  -2  11   8          1.62          2.55         1.22 o                         
  -1  11   8          3.28          7.27         1.64 o                         
   0  11   8          5.55          4.32         1.88 o                         
   1  11   8          9.77          6.00         1.60 o                         
 -12   1   9          0.46          1.26         1.31 o                         
 -11   1   9        100.16        105.12         1.54 o                         
 -10   1   9          0.29          0.49         1.14 o                         
  -9   1   9        148.24        148.66         1.55 o                         
  -8   1   9          3.96          1.66         1.23 o                         
  -7   1   9        294.17        259.52        13.95 o                         
  -6   1   9         35.42         28.98         1.24 o                         
  -5   1   9         11.52         14.50         1.11 o                         
  -4   1   9        111.29        109.34         2.39 o                         
  -3   1   9        263.19        253.69         2.16 o                         
  -2   1   9        801.09        800.07        20.98 o                         
  -1   1   9         80.23         79.43         1.83 o                         
   0   1   9         78.09         77.85         2.99 o                         
   1   1   9         71.94         79.52         1.81 o                         
   2   1   9         18.10         12.87         1.45 o                         
   3   1   9          2.28          1.93         1.49 o                         
   4   1   9        106.29         94.53         1.89 o                         
   5   1   9          0.13          1.73         2.01 o                         
   6   1   9          1.98          1.58         1.91 o                         
   7   1   9          0.35          0.70         1.90 o                         
 -12   2   9         21.94         20.32         1.22 o                         
 -11   2   9          6.27          7.20         1.14 o                         
 -10   2   9         32.09         32.38         1.07 o                         
  -9   2   9          0.30          0.39         1.17 o                         
  -8   2   9          4.64          3.68         1.70 o                         
  -7   2   9         24.26         23.96         1.01 o                         
  -6   2   9         10.66         13.57         0.91 o                         
  -5   2   9          2.34          0.03         0.79 o                         
  -4   2   9          0.80          3.13         2.25 o                         
  -3   2   9        394.54        362.45        13.00 o                         
  -2   2   9        240.70        225.34         2.57 o                         
  -1   2   9         42.13         42.88         1.28 o                         
   0   2   9         39.53         36.95         1.63 o                         
   1   2   9         32.88         27.16         2.40 o                         
   2   2   9         61.27         44.51         1.53 o                         
   3   2   9          3.56          3.51         1.89 o                         
   4   2   9          1.97         -1.27         1.27 o                         
   5   2   9          7.72          6.40         1.74 o                         
   6   2   9         49.02         54.01         1.72 o                         
   7   2   9         24.83         25.30         1.88 o                         
 -12   3   9          9.44          6.32         2.11 o                         
 -11   3   9         13.51         13.56         2.73 o                         
 -10   3   9         25.10         24.88         1.00 o                         
  -9   3   9          7.34          6.48         1.27 o                         
  -8   3   9          3.94          3.35         0.67 o                         
  -7   3   9         46.71         42.04         0.86 o                         
  -6   3   9         59.39         58.02         1.94 o                         
  -5   3   9        281.37        278.77         3.49 o                         
  -4   3   9          0.68         -0.95         1.19 o                         
  -3   3   9          4.68          4.31         1.65 o                         
  -2   3   9         11.70          6.53         2.05 o                         
  -1   3   9        294.48        273.36         2.49 o                         
   0   3   9         12.53          8.41         1.20 o                         
   1   3   9         89.32         83.20         4.88 o                         
   2   3   9          1.17          4.00         1.54 o                         
   3   3   9          0.02         -0.38         1.48 o                         
   4   3   9         30.73         28.91         1.26 o                         
   5   3   9          1.36          1.59         1.70 o                         
   6   3   9          0.80          2.98         1.63 o                         
   7   3   9         11.08         13.35         1.90 o                         
 -12   4   9         37.47         40.79         3.53 o                         
 -11   4   9         52.79         62.28         3.31 o                         
 -10   4   9          3.62          1.67         2.79 o                         
  -9   4   9          1.90          5.09         1.86 o                         
  -8   4   9          6.51          6.93         0.54 o                         
  -7   4   9         15.56         17.70         0.67 o                         
  -6   4   9         10.10         12.30         0.75 o                         
  -5   4   9          6.87          7.27         1.06 o                         
  -4   4   9          5.51          7.19         1.14 o                         
  -3   4   9          1.87          2.91         1.64 o                         
  -2   4   9         58.14         56.79         1.58 o                         
  -1   4   9         30.67         29.67         1.63 o                         
   0   4   9         18.62         22.95         2.34 o                         
   1   4   9         27.40         31.67         1.51 o                         
   2   4   9          2.77          2.75         1.42 o                         
   3   4   9         57.02         58.18         1.42 o                         
   4   4   9          3.98          6.95         1.27 o                         
   5   4   9          1.09          0.89         1.53 o                         
   6   4   9         61.18         60.49         1.78 o                         
   7   4   9          2.04          1.86         1.70 o                         
 -11   5   9          3.37          6.14         3.37 o                         
 -10   5   9          0.05         -3.08         3.08 o                         
  -9   5   9         14.60         17.08         2.68 o                         
  -8   5   9        137.04        125.85         2.61 o                         
  -7   5   9        169.47        154.35         2.57 o                         
  -6   5   9         14.60         10.75         0.66 o                         
  -5   5   9         16.38         15.01         1.07 o                         
  -4   5   9          3.80          4.56         1.27 o                         
  -3   5   9         22.69         22.51         1.24 o                         
  -2   5   9         78.16         67.68         2.61 o                         
  -1   5   9          2.86          4.51         1.54 o                         
   0   5   9          1.64          0.55         1.65 o                         
   1   5   9         39.04         32.76         1.60 o                         
   2   5   9         15.37         15.78         1.68 o                         
   3   5   9         12.83         15.31         1.67 o                         
   4   5   9          0.63          0.26         1.56 o                         
   5   5   9         33.71         33.55         1.47 o                         
   6   5   9          5.19          4.40         1.77 o                         
 -11   6   9          7.77          6.79         2.77 o                         
 -10   6   9         13.56         13.18         3.01 o                         
  -9   6   9         53.45         52.10         3.45 o                         
  -8   6   9        212.96        227.17         3.32 o                         
  -7   6   9          7.51         10.79         2.98 o                         
  -6   6   9          0.08          0.00         0.58 o                         
  -5   6   9          1.54          3.34         1.84 o                         
  -4   6   9         32.66         31.40         1.21 o                         
  -3   6   9          9.96         11.60         1.42 o                         
  -2   6   9          8.89          7.01         2.39 o                         
  -1   6   9          1.17          2.79         1.08 o                         
   0   6   9          0.01          1.65         1.45 o                         
   1   6   9          1.06          1.65         0.98 o                         
   2   6   9         41.14         42.82         1.36 o                         
   3   6   9         13.87         13.14         1.47 o                         
   4   6   9         14.30         17.54         1.62 o                         
   5   6   9          0.00         -1.35         1.59 o                         
   6   6   9          5.52          4.17         1.97 o                         
 -10   7   9          0.00         -1.38         2.71 o                         
  -9   7   9          1.75         -0.95         3.27 o                         
  -8   7   9         77.96         77.46         3.63 o                         
  -7   7   9          0.27         -1.61         2.22 o                         
  -6   7   9         58.82         62.06         1.74 o                         
  -5   7   9         17.30         17.46         1.02 o                         
  -4   7   9         10.22          8.14         1.56 o                         
  -3   7   9          1.82          4.43         2.22 o                         
  -2   7   9          0.00          0.12         1.23 o                         
  -1   7   9          5.72          4.85         1.73 o                         
   0   7   9         43.63         44.34         1.41 o                         
   1   7   9         11.80         13.38         1.35 o                         
   2   7   9          1.33         -1.39         1.39 o                         
   3   7   9         64.99         66.41         1.41 o                         
   4   7   9          8.50         10.20         1.46 o                         
   5   7   9        125.86        123.37         2.47 o                         
  -9   8   9          0.14         -1.03         2.91 o                         
  -8   8   9         12.59         10.01         2.61 o                         
  -7   8   9          0.34         -1.36         3.20 o                         
  -6   8   9          4.33          5.51         2.89 o                         
  -5   8   9          5.90          6.22         0.97 o                         
  -4   8   9         70.90         76.61         1.39 o                         
  -3   8   9         20.82         19.54         1.46 o                         
  -2   8   9          7.25          7.45         1.18 o                         
  -1   8   9          0.65          2.48         2.62 o                         
   0   8   9          0.05          0.33         1.23 o                         
   1   8   9         23.50         26.64         1.53 o                         
   2   8   9          2.40          1.62         1.36 o                         
   3   8   9         22.90         25.06         1.27 o                         
   4   8   9         17.77         19.75         1.49 o                         
  -8   9   9          2.85          1.88         3.60 o                         
  -7   9   9          4.64          3.38         3.57 o                         
  -6   9   9          6.91          9.89         3.17 o                         
  -5   9   9          2.41          3.28         0.83 o                         
  -4   9   9          0.16         -1.24         1.31 o                         
  -3   9   9          8.09          8.43         1.43 o                         
  -2   9   9          0.04         -1.02         1.23 o                         
  -1   9   9          3.38          3.09         1.50 o                         
   0   9   9          1.22          1.65         1.48 o                         
   1   9   9          1.21         -1.69         1.69 o                         
   2   9   9          9.23          8.50         1.35 o                         
   3   9   9         10.61         13.20         1.71 o                         
  -6  10   9          0.12         -0.37         3.55 o                         
  -5  10   9         19.50         19.27         0.74 o                         
  -4  10   9          6.81          7.72         1.30 o                         
  -3  10   9          4.18          5.14         1.52 o                         
  -2  10   9         64.04         66.69         1.62 o                         
  -1  10   9         28.91         31.66         2.19 o                         
   0  10   9         13.46         14.77         2.08 o                         
   1  10   9         23.11         26.12         1.74 o                         
 -12   0  10         20.51         21.84         2.20 o                         
 -11   0  10         49.96         51.03         2.00 o                         
 -10   0  10          5.04          3.03         1.99 o                         
  -9   0  10          5.37          6.29         1.85 o                         
  -8   0  10         26.44         23.39         1.97 o                         
  -7   0  10         55.60         51.13         1.93 o                         
  -6   0  10         27.65         31.84         1.50 o                         
  -5   0  10         73.19         63.37         2.23 o                         
  -4   0  10        146.39        142.61         2.44 o                         
  -3   0  10         24.12         24.01         2.38 o                         
  -2   0  10         25.63         30.16         2.26 o                         
  -1   0  10         34.16         30.15         2.37 o                         
   0   0  10        275.98        286.54         2.75 o                         
   1   0  10          4.70          6.17         1.95 o                         
   2   0  10         75.12         61.68         2.21 o                         
   3   0  10          5.38          3.87         2.59 o                         
   4   0  10          0.77          0.34         3.00 o                         
   5   0  10        111.07        103.69         3.60 o                         
   6   0  10        129.86        138.98         4.27 o                         
   7   0  10         52.95         55.48         3.36 o                         
 -12   1  10         13.74         11.11         1.36 o                         
 -11   1  10         24.19         29.79         1.52 o                         
 -10   1  10        134.26        141.59         1.62 o                         
  -9   1  10         10.25         11.55         2.33 o                         
  -8   1  10          9.74          9.41         1.26 o                         
  -7   1  10        312.87        284.54         5.09 o                         
  -6   1  10         10.17         13.24         1.17 o                         
  -5   1  10         59.91         61.59         1.47 o                         
  -4   1  10         21.54         20.24         1.26 o                         
  -3   1  10        327.33        321.57         3.94 o                         
  -2   1  10        375.21        377.01         9.15 o                         
  -1   1  10         56.96         53.99         2.89 o                         
   0   1  10         27.35         25.62         2.16 o                         
   1   1  10          0.56         -0.40         1.28 o                         
   2   1  10         15.92         13.97         2.02 o                         
   3   1  10          0.90          2.99         1.58 o                         
   4   1  10          6.34          3.29         1.98 o                         
   5   1  10         18.67         17.14         2.01 o                         
   6   1  10          0.16          3.10         2.47 o                         
 -12   2  10          8.26          6.54         1.21 o                         
 -11   2  10          7.17          8.67         1.31 o                         
 -10   2  10         30.59         28.75         1.20 o                         
  -9   2  10         21.57         22.34         0.97 o                         
  -8   2  10        108.27        102.63         1.14 o                         
  -7   2  10         27.31         24.48         1.46 o                         
  -6   2  10         10.49          9.22         1.00 o                         
  -5   2  10         51.29         53.44         1.80 o                         
  -4   2  10         47.18         44.37         2.34 o                         
  -3   2  10         41.70         41.36         2.05 o                         
  -2   2  10         14.48         16.92         1.39 o                         
  -1   2  10         33.93         37.26         4.61 o                         
   0   2  10          1.02          3.29         1.67 o                         
   1   2  10         19.38         20.53         1.65 o                         
   2   2  10          6.17          6.60         3.68 o                         
   3   2  10         21.01         22.77         2.03 o                         
   4   2  10         25.35         27.26         1.72 o                         
   5   2  10         20.88         22.00         2.05 o                         
   6   2  10          9.71          9.86         2.24 o                         
 -12   3  10          5.13          2.83         2.99 o                         
 -11   3  10         22.79         22.56         1.10 o                         
 -10   3  10         48.67         48.78         1.45 o                         
  -9   3  10         40.38         39.29         1.12 o                         
  -8   3  10          9.48          8.44         0.84 o                         
  -7   3  10        245.40        221.75         4.28 o                         
  -6   3  10          5.17          6.83         1.05 o                         
  -5   3  10          8.47          6.49         1.21 o                         
  -4   3  10          9.94          8.72         1.80 o                         
  -3   3  10        300.38        287.54         4.82 o                         
  -2   3  10        163.59        155.71         2.15 o                         
  -1   3  10         33.60         30.47         1.29 o                         
   0   3  10         26.23         25.47         2.53 o                         
   1   3  10         15.01         13.16         1.95 o                         
   2   3  10          4.88          6.90         1.64 o                         
   3   3  10         35.92         34.67         2.16 o                         
   4   3  10         15.09         10.97         1.70 o                         
   5   3  10         54.69         54.51         1.74 o                         
   6   3  10          1.41          1.22         1.81 o                         
 -11   4  10          1.26          3.00         2.85 o                         
 -10   4  10          0.00         -1.18         2.22 o                         
  -9   4  10          0.00         -0.76         0.76 o                         
  -8   4  10          2.19          1.66         0.70 o                         
  -7   4  10         27.21         28.04         0.89 o                         
  -6   4  10         21.63         23.31         0.93 o                         
  -5   4  10          0.00          1.16         1.35 o                         
  -4   4  10         84.93         82.40         2.39 o                         
  -3   4  10         23.62         23.44         1.92 o                         
  -2   4  10         13.60         14.32         1.36 o                         
  -1   4  10         47.79         48.23         1.88 o                         
   0   4  10          0.90         -1.51         1.51 o                         
   1   4  10         73.46         75.15         1.97 o                         
   2   4  10          0.24          0.02         1.19 o                         
   3   4  10         23.94         23.96         1.54 o                         
   4   4  10         24.73         24.87         1.57 o                         
   5   4  10         14.99         19.23         1.84 o                         
   6   4  10          5.36          4.46         1.77 o                         
 -11   5  10          0.49         -1.56         3.37 o                         
 -10   5  10          2.49          3.47         3.19 o                         
  -9   5  10          0.62          1.49         2.86 o                         
  -8   5  10         91.79         93.24         2.63 o                         
  -7   5  10          4.75          5.60         0.67 o                         
  -6   5  10         16.99         18.51         1.04 o                         
  -5   5  10          0.24          1.37         1.26 o                         
  -4   5  10         82.27         76.65         1.48 o                         
  -3   5  10         68.28         71.36         1.78 o                         
  -2   5  10         20.87         16.85         1.94 o                         
  -1   5  10          7.05          4.05         1.45 o                         
   0   5  10         23.54         25.30         2.46 o                         
   1   5  10         85.62         79.05         3.07 o                         
   2   5  10          1.17          2.90         1.52 o                         
   3   5  10          2.24          3.28         1.61 o                         
   4   5  10          0.66          0.14         1.62 o                         
   5   5  10         27.72         28.04         1.75 o                         
 -10   6  10         27.06         30.63         3.32 o                         
  -9   6  10         14.59         15.96         3.11 o                         
  -8   6  10          0.01         -0.62         2.45 o                         
  -7   6  10          1.74          1.77         1.28 o                         
  -6   6  10         21.42         27.39         0.75 o                         
  -5   6  10         33.78         32.19         1.22 o                         
  -4   6  10         76.79         84.16         4.32 o                         
  -3   6  10          5.87          4.92         1.47 o                         
  -2   6  10          0.84          1.39         1.90 o                         
  -1   6  10          7.41          5.40         1.55 o                         
   0   6  10          1.12          2.51         1.34 o                         
   1   6  10         12.29         16.23         1.18 o                         
   2   6  10          0.59         -0.20         1.56 o                         
   3   6  10          1.21          0.76         1.68 o                         
   4   6  10          5.77          7.30         1.71 o                         
   5   6  10         26.77         24.86         2.02 o                         
  -9   7  10         16.82         13.88         2.91 o                         
  -8   7  10          9.50          5.10         3.62 o                         
  -7   7  10          4.20         -3.29         3.29 o                         
  -6   7  10         13.30         11.79         1.51 o                         
  -5   7  10          2.70          0.55         1.03 o                         
  -4   7  10          0.43          0.33         1.29 o                         
  -3   7  10          3.51          3.12         1.48 o                         
  -2   7  10         71.58         72.47         1.79 o                         
  -1   7  10         64.75         71.46         1.98 o                         
   0   7  10          3.03          1.69         1.32 o                         
   1   7  10         39.77         34.74         1.43 o                         
   2   7  10          0.50         -1.13         1.40 o                         
   3   7  10         41.53         40.77         1.44 o                         
   4   7  10          0.48          0.62         1.41 o                         
  -8   8  10         36.98         34.94         3.04 o                         
  -7   8  10         22.02         24.73         2.83 o                         
  -6   8  10          0.00          0.31         0.59 o                         
  -5   8  10          1.88          1.09         1.16 o                         
  -4   8  10          0.10         -0.38         1.76 o                         
  -3   8  10         10.60         11.63         1.43 o                         
  -2   8  10         16.25         17.53         1.76 o                         
  -1   8  10        152.74        166.58         2.31 o                         
   0   8  10          7.39          7.41         1.42 o                         
   1   8  10         64.05         64.49         1.73 o                         
   2   8  10          0.00          1.53         1.37 o                         
   3   8  10         34.14         38.21         1.75 o                         
  -7   9  10         29.23         26.34         3.09 o                         
  -6   9  10          1.41          0.71         2.61 o                         
  -5   9  10         25.94         26.48         1.09 o                         
  -4   9  10          1.67          1.17         1.35 o                         
  -3   9  10          2.14         -0.12         1.55 o                         
  -2   9  10         59.90         70.71         2.65 o                         
  -1   9  10         24.02         28.49         2.14 o                         
   0   9  10          3.71          5.32         1.80 o                         
   1   9  10         20.90         20.20         1.45 o                         
  -4  10  10          7.39          6.84         1.48 o                         
  -3  10  10         17.04         16.06         1.79 o                         
  -2  10  10         17.26         15.15         2.04 o                         
  -1  10  10         23.13         23.44         1.74 o                         
 -11   1  11          5.82          6.76         1.41 o                         
 -10   1  11          0.43          2.00         1.35 o                         
  -9   1  11         25.11         24.20         1.28 o                         
  -8   1  11         51.08         48.94         1.91 o                         
  -7   1  11        194.37        183.11         3.52 o                         
  -6   1  11         68.09         63.37         3.58 o                         
  -5   1  11          6.78          6.47         1.02 o                         
  -4   1  11         46.75         47.25         1.48 o                         
  -3   1  11        307.31        304.13         4.35 o                         
  -2   1  11        369.56        373.13         8.23 o                         
  -1   1  11         42.95         40.78         1.98 o                         
   0   1  11         79.79         72.57         2.06 o                         
   1   1  11         35.75         30.95         1.55 o                         
   2   1  11          0.04          1.62         1.71 o                         
   3   1  11         26.63         30.08         1.74 o                         
   4   1  11          0.20          1.77         2.61 o                         
   5   1  11         44.40         42.81         2.27 o                         
 -11   2  11         10.22         14.25         1.04 o                         
 -10   2  11         33.88         34.59         1.27 o                         
  -9   2  11          3.76          4.62         1.01 o                         
  -8   2  11         29.78         34.83         1.14 o                         
  -7   2  11        160.31        151.32         2.90 o                         
  -6   2  11         59.74         62.58         1.15 o                         
  -5   2  11         37.56         39.25         2.00 o                         
  -4   2  11         37.97         38.80         1.25 o                         
  -3   2  11          2.86          3.59         2.02 o                         
  -2   2  11         84.58         82.08         3.12 o                         
  -1   2  11         14.59         13.12         1.90 o                         
   0   2  11         13.43         14.58         2.48 o                         
   1   2  11         15.70         12.39         2.04 o                         
   2   2  11         11.48          8.08         2.04 o                         
   3   2  11          6.65          6.34         1.67 o                         
   4   2  11          0.71          3.38         2.05 o                         
   5   2  11          4.40          0.68         2.19 o                         
 -11   3  11          0.30          0.19         0.65 o                         
 -10   3  11        145.49        141.62         3.00 o                         
  -9   3  11          2.83          2.04         0.87 o                         
  -8   3  11         45.22         48.74         1.07 o                         
  -7   3  11          7.60          6.92         1.07 o                         
  -6   3  11         40.31         44.31         1.10 o                         
  -5   3  11          4.05          3.66         1.35 o                         
  -4   3  11        196.63        202.55         3.39 o                         
  -3   3  11         13.69         13.27         1.23 o                         
  -2   3  11         31.59         28.56         1.51 o                         
  -1   3  11         22.01         24.73         1.57 o                         
   0   3  11         31.12         27.93         1.80 o                         
   1   3  11         18.02         17.65         3.50 o                         
   2   3  11          2.69          4.23         1.85 o                         
   3   3  11          5.09          2.80         1.69 o                         
   4   3  11          0.75          1.82         1.89 o                         
   5   3  11          3.80          4.32         2.18 o                         
 -11   4  11         13.62         13.63         3.29 o                         
 -10   4  11          6.27          2.76         2.41 o                         
  -9   4  11         40.04         39.79         1.68 o                         
  -8   4  11         10.04          9.97         0.81 o                         
  -7   4  11          2.18          1.07         0.89 o                         
  -6   4  11          0.31         -0.09         0.97 o                         
  -5   4  11          1.49         -0.50         1.78 o                         
  -4   4  11         94.66         99.86         1.63 o                         
  -3   4  11         62.15         59.93         2.99 o                         
  -2   4  11          4.55          2.72         1.72 o                         
  -1   4  11          0.52         -0.39         1.34 o                         
   0   4  11          3.36          2.19         2.37 o                         
   1   4  11         57.72         55.58         3.18 o                         
   2   4  11          2.43          1.45         1.79 o                         
   3   4  11         14.33         15.34         1.87 o                         
   4   4  11          0.66         -1.10         2.22 o                         
   5   4  11          6.39         10.95         3.27 o                         
 -10   5  11         26.72         27.88         3.17 o                         
  -9   5  11         12.65         15.67         2.34 o                         
  -8   5  11          0.79          0.57         0.65 o                         
  -7   5  11          0.04          0.14         0.71 o                         
  -6   5  11         18.34         21.32         0.98 o                         
  -5   5  11         21.51         22.85         1.58 o                         
  -4   5  11          0.01          0.53         1.42 o                         
  -3   5  11         17.10         17.37         2.70 o                         
  -2   5  11         69.30         69.91         2.01 o                         
  -1   5  11         15.28         18.26         1.68 o                         
   0   5  11          0.01          1.31         1.90 o                         
   1   5  11          0.37         -0.37         2.18 o                         
   2   5  11          7.67         10.06         2.43 o                         
   3   5  11         10.82         10.76         1.91 o                         
   4   5  11          2.74          2.15         2.08 o                         
  -9   6  11         11.71         14.12         2.64 o                         
  -8   6  11          8.25         10.11         3.41 o                         
  -7   6  11         25.79         25.11         1.50 o                         
  -6   6  11         17.14         17.86         0.92 o                         
  -5   6  11          2.76          2.07         1.48 o                         
  -4   6  11         19.87         21.32         1.59 o                         
  -3   6  11         41.27         43.50         1.36 o                         
  -2   6  11          3.56          3.59         2.76 o                         
  -1   6  11        120.83        135.16         2.69 o                         
   0   6  11          3.03          3.71         1.60 o                         
   1   6  11          0.28          2.38         1.99 o                         
   2   6  11          6.50          8.06         1.55 o                         
   3   6  11        115.55        116.30         2.15 o                         
  -8   7  11         53.96         55.73         3.08 o                         
  -7   7  11         42.89         49.37         2.95 o                         
  -6   7  11         33.34         34.68         1.30 o                         
  -5   7  11          4.15          3.68         1.41 o                         
  -4   7  11          2.06         -0.34         1.43 o                         
  -3   7  11          0.03          2.54         1.67 o                         
  -2   7  11         76.96         85.67         2.89 o                         
  -1   7  11          4.50          6.95         1.78 o                         
   0   7  11          1.37          1.23         1.41 o                         
   1   7  11         31.58         37.31         1.64 o                         
   2   7  11         17.01         17.50         1.75 o                         
   3   7  11         59.61         61.65         1.80 o                         
  -7   8  11          6.50          7.02         3.47 o                         
  -6   8  11         30.60         33.42         1.30 o                         
  -5   8  11          6.84          5.64         1.25 o                         
  -4   8  11          0.03         -1.10         1.62 o                         
  -3   8  11          1.74          3.90         1.68 o                         
  -2   8  11          0.69          3.10         2.14 o                         
  -1   8  11          0.11          4.39         3.32 o                         
   0   8  11         23.34         27.38         1.50 o                         
   1   8  11         13.87         14.62         1.74 o                         
  -5   9  11          0.81          0.87         1.28 o                         
  -4   9  11          0.16         -1.26         1.77 o                         
  -3   9  11          3.30          4.09         1.75 o                         
  -2   9  11          3.51          5.21         2.15 o                         
  -1   9  11          4.44          7.81         3.97 o                         
 -11   0  12         12.47         17.80         2.42 o                         
 -10   0  12         93.83        107.10         2.76 o                         
  -9   0  12          1.80          1.10         2.19 o                         
  -8   0  12          2.54          4.64         1.98 o                         
  -7   0  12        109.54         98.88         2.49 o                         
  -6   0  12         18.26         14.93         1.52 o                         
  -5   0  12         17.63         18.55         2.08 o                         
  -4   0  12          4.06          5.10         2.62 o                         
  -3   0  12          8.97          7.39         1.95 o                         
  -2   0  12         33.53         30.04         2.74 o                         
  -1   0  12         46.17         48.52         2.26 o                         
   0   0  12         14.36         18.13         3.17 o                         
   1   0  12          0.00         -0.05         2.28 o                         
   2   0  12         68.50         64.50         2.65 o                         
   3   0  12          0.68          4.24         3.33 o                         
   4   0  12          3.71          6.06         2.68 o                         
 -11   1  12          0.33          1.45         1.58 o                         
 -10   1  12          3.99          2.98         1.47 o                         
  -9   1  12         15.94         15.30         1.08 o                         
  -8   1  12          5.06          4.41         1.09 o                         
  -7   1  12          0.00         -1.05         2.42 o                         
  -6   1  12          2.53          4.37         1.61 o                         
  -5   1  12          0.50          1.86         1.10 o                         
  -4   1  12          3.36          4.78         1.47 o                         
  -3   1  12          1.97          1.14         1.52 o                         
  -2   1  12         19.98         19.69         2.09 o                         
  -1   1  12         52.94         56.32         1.87 o                         
   0   1  12          5.66          9.17         1.73 o                         
   1   1  12          0.07         -2.16         2.92 o                         
   2   1  12         20.58         27.24         3.10 o                         
   3   1  12         21.08         22.56         1.89 o                         
   4   1  12          0.20         -0.08         2.21 o                         
 -11   2  12         28.88         27.73         1.21 o                         
 -10   2  12          6.54          6.92         1.19 o                         
  -9   2  12          0.10         -1.18         1.18 o                         
  -8   2  12          2.68          1.14         1.46 o                         
  -7   2  12          1.32          2.04         1.17 o                         
  -6   2  12         39.84         45.32         2.06 o                         
  -5   2  12         72.96         76.29         2.87 o                         
  -4   2  12          0.94          1.63         2.36 o                         
  -3   2  12         34.65         41.31         6.00 o                         
  -2   2  12          2.16          2.00         1.59 o                         
  -1   2  12         10.51         12.05         1.91 o                         
   0   2  12         27.13         30.14         2.86 o                         
   1   2  12         16.67         15.24         1.84 o                         
   2   2  12          0.95          0.22         2.39 o                         
   3   2  12         22.85         24.72         2.83 o                         
   4   2  12         13.94         14.06         2.11 o                         
 -10   3  12          0.08          0.70         0.93 o                         
  -9   3  12          0.20          0.89         1.12 o                         
  -8   3  12         38.85         37.81         1.17 o                         
  -7   3  12         10.80          9.22         1.27 o                         
  -6   3  12          1.40          1.21         1.11 o                         
  -5   3  12          0.34          0.83         2.79 o                         
  -4   3  12         48.92         56.15         2.37 o                         
  -3   3  12        129.97        133.17         2.79 o                         
  -2   3  12         44.50         49.49         2.02 o                         
  -1   3  12         38.53         41.64         2.06 o                         
   0   3  12          0.89          1.23         2.59 o                         
   1   3  12         23.18         18.09         1.91 o                         
   2   3  12          1.25         -0.60         2.01 o                         
   3   3  12         24.58         30.39         2.23 o                         
   4   3  12          4.45          7.55         2.42 o                         
 -10   4  12        105.64         89.28         6.52 o                         
  -9   4  12         18.18         15.06         0.86 o                         
  -8   4  12          8.66          8.65         0.98 o                         
  -7   4  12         50.68         48.77         1.20 o                         
  -6   4  12          0.00         -0.10         1.15 o                         
  -5   4  12          2.77          2.03         1.67 o                         
  -4   4  12         23.58         23.19         3.23 o                         
  -3   4  12         57.39         61.06         2.07 o                         
  -2   4  12         42.40         45.91         1.57 o                         
  -1   4  12          2.02          3.94         2.11 o                         
   0   4  12          7.27          9.64         1.92 o                         
   1   4  12         21.23         27.04         2.36 o                         
   2   4  12          7.34          6.86         2.58 o                         
   3   4  12         43.31         44.76         2.50 o                         
  -9   5  12         22.94         19.91         2.20 o                         
  -8   5  12          4.76          3.65         0.85 o                         
  -7   5  12         28.59         31.89         1.08 o                         
  -6   5  12         12.22         13.71         1.05 o                         
  -5   5  12          5.48          4.66         1.62 o                         
  -4   5  12          1.60          1.53         1.63 o                         
  -3   5  12         32.45         34.32         2.37 o                         
  -2   5  12          3.31          1.37         1.91 o                         
  -1   5  12         45.66         49.28         1.57 o                         
   0   5  12          0.08          2.81         1.41 o                         
   1   5  12          2.23          4.25         2.27 o                         
   2   5  12          1.70          1.35         2.23 o                         
   3   5  12         10.92          8.41         2.83 o                         
  -8   6  12          6.43          5.14         1.03 o                         
  -7   6  12         23.55         21.77         1.05 o                         
  -6   6  12          0.01          0.95         1.22 o                         
  -5   6  12          3.62          3.68         1.54 o                         
  -4   6  12          1.84          3.84         1.60 o                         
  -3   6  12          0.43         -0.01         2.87 o                         
  -2   6  12         50.93         61.15         2.16 o                         
  -1   6  12          2.44          3.09         1.83 o                         
   0   6  12         22.45         23.53         1.86 o                         
   1   6  12          0.44          0.12         1.80 o                         
   2   6  12          0.25          0.58         2.20 o                         
  -7   7  12          5.16          5.11         0.70 o                         
  -6   7  12          6.00          6.38         1.06 o                         
  -5   7  12          3.22          3.93         1.47 o                         
  -4   7  12          1.61          4.04         1.82 o                         
  -3   7  12         13.96         14.14         1.74 o                         
  -2   7  12         43.16         45.19         3.63 o                         
  -1   7  12         19.62         20.06         2.03 o                         
   0   7  12          7.11          7.35         2.07 o                         
   1   7  12          1.03          2.46         1.91 o                         
  -5   8  12          0.03         -0.93         1.66 o                         
  -4   8  12         10.93         12.69         1.68 o                         
  -3   8  12         16.13         16.21         2.10 o                         
  -2   8  12          0.19         -1.03         2.26 o                         
  -1   8  12         22.79         22.95         2.49 o                         
 -10   1  13         46.78         44.23         1.42 o                         
  -9   1  13         43.38         43.09         1.58 o                         
  -8   1  13         35.41         36.99         1.44 o                         
  -7   1  13          1.30          3.06         1.62 o                         
  -6   1  13         11.76         12.26         1.07 o                         
  -5   1  13         58.29         56.45         1.75 o                         
  -4   1  13        180.81        184.21         2.09 o                         
  -3   1  13          1.40          0.58         1.66 o                         
  -2   1  13         23.81         21.04         2.28 o                         
  -1   1  13          1.81          3.71         1.93 o                         
   0   1  13         79.82         81.46         3.44 o                         
   1   1  13          0.18          0.57         1.85 o                         
   2   1  13          0.68          4.45         2.60 o                         
   3   1  13         55.13         55.66         3.98 o                         
 -10   2  13         82.42         86.69         1.93 o                         
  -9   2  13          0.77          0.09         1.23 o                         
  -8   2  13          9.72         12.67         1.19 o                         
  -7   2  13         25.35         21.58         1.73 o                         
  -6   2  13          3.06          1.28         1.65 o                         
  -5   2  13          0.16         -1.26         1.26 o                         
  -4   2  13          7.80          8.91         1.73 o                         
  -3   2  13          0.66          0.45         1.77 o                         
  -2   2  13         59.49         56.83         1.79 o                         
  -1   2  13         74.88         79.98         2.69 o                         
   0   2  13          0.60          1.65         1.70 o                         
   1   2  13         11.38         16.34         2.43 o                         
   2   2  13          6.79          7.19         3.18 o                         
   3   2  13          0.85          3.41         3.66 o                         
  -9   3  13          1.21          2.13         1.11 o                         
  -8   3  13         13.81         12.93         1.15 o                         
  -7   3  13         32.18         32.41         1.33 o                         
  -6   3  13         14.70         14.79         1.29 o                         
  -5   3  13          0.89          2.68         2.36 o                         
  -4   3  13          6.32          7.07         1.38 o                         
  -3   3  13         34.90         34.28         1.49 o                         
  -2   3  13          3.50          5.96         1.88 o                         
  -1   3  13         60.66         62.60         2.27 o                         
   0   3  13          0.52         -1.71         1.71 o                         
   1   3  13          0.89          3.25         1.91 o                         
   2   3  13          0.90          0.01         2.15 o                         
  -9   4  13          0.38          1.21         1.02 o                         
  -8   4  13          1.25          0.66         1.13 o                         
  -7   4  13        124.26        124.47         1.48 o                         
  -6   4  13          0.73          1.40         1.36 o                         
  -5   4  13         70.43         73.79         5.17 o                         
  -4   4  13         12.79         14.92         2.47 o                         
  -3   4  13         10.62         10.96         1.64 o                         
  -2   4  13        174.48        186.02         2.06 o                         
  -1   4  13          0.19         -0.46         1.85 o                         
   0   4  13          1.80          3.99         3.58 o                         
   1   4  13          7.75          6.59         2.10 o                         
   2   4  13         42.93         46.76         2.48 o                         
  -8   5  13         17.87         19.26         1.10 o                         
  -7   5  13          1.15          2.38         1.16 o                         
  -6   5  13          0.00         -0.32         1.25 o                         
  -5   5  13         25.67         24.72         1.77 o                         
  -4   5  13          0.00         -0.06         1.87 o                         
  -3   5  13         50.73         50.24         3.38 o                         
  -2   5  13         44.70         47.02         1.98 o                         
  -1   5  13         39.99         38.38         1.78 o                         
   0   5  13         32.46         35.49         1.79 o                         
   1   5  13          2.06          0.97         2.67 o                         
  -7   6  13          0.65          0.31         1.19 o                         
  -6   6  13         12.66         13.34         1.68 o                         
  -5   6  13          3.78          5.06         1.87 o                         
  -4   6  13          4.69          6.23         2.05 o                         
  -3   6  13         14.13         15.83         2.73 o                         
  -2   6  13          0.41         -0.22         1.53 o                         
  -1   6  13          5.63          4.54         1.66 o                         
   0   6  13          6.98          4.99         1.94 o                         
  -5   7  13          0.35          1.64         3.92 o                         
  -4   7  13          0.00         -0.18         1.75 o                         
  -3   7  13         56.37         56.88         2.41 o                         
  -2   7  13         29.43         29.59         3.91 o                         
  -9   0  14          7.55          6.30         2.18 o                         
  -8   0  14          0.05          0.53         2.04 o                         
  -7   0  14         32.56         34.86         2.69 o                         
  -6   0  14         12.43         15.13         2.09 o                         
  -5   0  14          1.07          2.40         2.11 o                         
  -4   0  14          1.85          4.18         2.29 o                         
  -3   0  14         20.76         22.76         2.28 o                         
  -2   0  14         12.42         12.78         2.61 o                         
  -1   0  14        143.96        139.77         3.93 o                         
   0   0  14          0.00          1.64         3.75 o                         
   1   0  14          5.49          7.65         3.54 o                         
  -9   1  14         25.11         23.38         1.61 o                         
  -8   1  14          7.55          8.57         1.31 o                         
  -7   1  14          0.56          1.79         1.56 o                         
  -6   1  14          5.49          4.52         1.28 o                         
  -5   1  14         27.04         30.59         1.63 o                         
  -4   1  14         37.04         38.83         1.97 o                         
  -3   1  14          0.23         -0.93         1.86 o                         
  -2   1  14         16.58         19.97         2.33 o                         
  -1   1  14          4.41          3.16         2.86 o                         
   0   1  14          4.59          4.26         1.98 o                         
   1   1  14          0.01          1.21         3.96 o                         
  -8   2  14          0.05          0.60         1.20 o                         
  -7   2  14         22.50         23.05         1.46 o                         
  -6   2  14          0.06          1.74         1.62 o                         
  -5   2  14          0.10          1.05         1.52 o                         
  -4   2  14         39.42         42.30         1.73 o                         
  -3   2  14          0.40          1.60         1.60 o                         
  -2   2  14         38.29         42.40         2.13 o                         
  -1   2  14         12.83         14.87         2.15 o                         
   0   2  14         11.47         12.07         2.03 o                         
   1   2  14         12.29         11.25         2.48 o                         
  -8   3  14         16.54         16.65         1.47 o                         
  -7   3  14          0.06         -0.14         1.56 o                         
  -6   3  14          0.54          0.06         1.43 o                         
  -5   3  14          4.74          5.53         2.08 o                         
  -4   3  14          5.20          2.68         1.67 o                         
  -3   3  14         23.46         26.10         2.09 o                         
  -2   3  14          2.80          3.06         1.63 o                         
  -1   3  14          0.02          2.76         2.34 o                         
   0   3  14          6.37          4.54         1.99 o                         
  -7   4  14          0.12          0.07         1.39 o                         
  -6   4  14          2.81          1.10         1.43 o                         
  -5   4  14          0.36          2.72         1.73 o                         
  -4   4  14         22.97         24.32         2.18 o                         
  -3   4  14          1.35          0.97         1.58 o                         
  -2   4  14         21.75         25.14         2.07 o                         
  -1   4  14         41.26         40.86         1.91 o                         
  -6   5  14          0.65         -0.15         1.41 o                         
  -5   5  14         15.85         16.53         1.88 o                         
  -4   5  14          0.06          2.25         3.47 o                         
  -3   5  14         80.27         77.43         3.17 o                         
  -2   5  14          4.73          2.14         1.87 o                         
  -6   1  15          1.71          1.86         1.26 o                         
  -5   1  15         16.34         15.00         1.75 o                         
  -4   1  15          1.62         -0.47         1.82 o                         
  -3   1  15          0.49          0.98         2.38 o                         
  -2   1  15          0.17          0.46         2.69 o                         
  -6   2  15          1.23          0.96         1.79 o                         
  -5   2  15         16.78         17.26         1.34 o                         
  -4   2  15         17.54         19.07         2.05 o                         
  -3   2  15          1.78          2.71         1.67 o                         
  -2   2  15         31.15         30.44         6.24 o                         
  -5   3  15          0.04          2.89         2.65 o                         
  -4   3  15          1.55          2.14         1.91 o                         
  -3   3  15          0.15         -0.81         3.57 o                         
                                                                                
