# Supplementary material for: Synthesis and crystal structures of three Schiff bases derived from 3-formyl­acetyl­acetone and benzyl-, tert-butyl- and (S)-methyl­benzyl­amine
Source: Acta Crystallogr E Crystallogr Commun. 2023 Jul 11;79(Pt 8):707–13. doi: 10.1107/S205698902300587X (PMC10439404; doi:10.1107/S205698902300587X)
Supplement: Supplementary file 4 [file e-79-00707-3sup7.hkl]

data_3                                                                          
_shelx_title ' i2t2063_a.res in P2(1)'                                          
_shelx_refln_list_code          4                                               
_shelx_F_calc_maximum       94.11                                               
_exptl_crystal_F_000       496.00                                               
_reflns_d_resolution_high  0.7262                                               
                                                                                
loop_                                                                           
 _space_group_symop_operation_xyz                                               
 'x, y, z'                                                                      
 '-x, y+1/2, -z'                                                                
                                                                                
_cell_length_a    10.0459                                                       
_cell_length_b     8.1011                                                       
_cell_length_c    15.7052                                                       
_cell_angle_alpha  90.000                                                       
_cell_angle_beta  103.372                                                       
_cell_angle_gamma  90.000                                                       
                                                                                
_shelx_F_squared_multiplier     1.000                                           
                                                                                
loop_                                                                           
 _refln_index_h                                                                 
 _refln_index_k                                                                 
 _refln_index_l                                                                 
 _refln_F_squared_calc                                                          
 _refln_F_squared_meas                                                          
 _refln_F_squared_sigma                                                         
 _refln_observed_status                                                         
  -9  -2  13          3.58          1.17         1.34 o                         
  -9   7   2         41.61         61.77         1.16 o                         
  -1   1  -1        711.32        713.93         0.71 o                         
   2   0   0       6008.76       7710.34         4.20 o                         
   9   0   8          4.89          3.95         1.04 o                         
   9   4   1         64.83         86.83         1.53 o                         
   9   6   0          7.19          7.71         1.26 o                         
   9   7   0         12.48         19.27         1.42 o                         
   9   8   0         12.91         16.12         1.49 o                         
 -12   1  13          5.11          6.72         1.53 o                         
 -12   2  11         25.34         30.09         1.62 o                         
  -9  -2  14          3.75          6.05         1.18 o                         
   5  10  -3         44.04         54.45         1.25 o                         
   6  -3  15          7.05         11.09         0.84 o                         
   9  -1  12          0.65          2.00         1.27 o                         
   9   0   7         65.11         80.01         1.38 o                         
   9   1   4          5.80          2.94         1.04 o                         
   9   6  -1         23.53         29.17         1.61 o                         
   9   7  -1         10.15          8.76         1.36 o                         
   9   8  -1         23.96         34.05         1.84 o                         
 -12   1  14         14.67         17.32         1.64 o                         
 -12   2  12          4.14          2.28         1.49 o                         
 -12   4   9          6.69          6.18         1.46 o                         
  -9  -2  15          3.44          5.32         1.21 o                         
  -9  -2  16         33.83         40.46         1.67 o                         
  -9   8   3         23.17         28.58         1.26 o                         
   2   4  -4        369.59        396.36         1.18 o                         
   9  -1  10          2.95          1.96         1.22 o                         
   9  -1  11          0.67         -0.13         1.00 o                         
 -12   2  13          4.21          1.20         1.50 o                         
 -12   3  11          8.46          9.17         1.53 o                         
 -12   4  10          2.25          4.54         1.47 o                         
  -9  -2  17          3.21          3.82         1.29 o                         
  -9  -2  18          8.11          5.17         1.62 o                         
  -9   7   3         31.32         35.15         1.11 o                         
   5   1  -1       1837.08       2213.57         3.43 o                         
   5   3  -3        403.91        460.59         1.74 o                         
   9  -1   8         10.30         11.85         1.18 o                         
   9  -1   9         10.89         10.02         1.03 o                         
   9   8  -2          7.38          8.22         1.37 o                         
 -12   3  12         45.75         50.18         1.81 o                         
 -12   4  11          1.38         -1.48         1.48 o                         
  -9  -1  13          6.06          9.31         1.17 o                         
  -5   1   2        393.37        462.58         1.57 o                         
  -5   3   0         58.16         67.73         0.72 o                         
   9  -1   7         17.96         18.24         1.19 o                         
  -9  -1  14         24.55         32.72         1.32 o                         
  -9  -1  15         19.00         19.13         1.53 o                         
  -9   6   4          5.16          6.18         1.17 o                         
  -9   7   4         17.99         25.34         1.31 o                         
  -9   8   4          3.36          1.82         1.22 o                         
  -2  -4  15         27.44         34.92         0.76 o                         
   5   0   0        501.56        586.05         1.75 o                         
   9  -1   6         17.53         18.61         1.18 o                         
   9   8  -3         23.16         33.22         1.50 o                         
  -9  -1  16         10.19          4.94         1.28 o                         
  -9  -1  17         17.01         14.36         1.64 o                         
  -8  -2  19          8.80          5.25         1.28 o                         
  -5   0   4        486.89        560.73         1.78 o                         
  -2  -4  16         19.87         22.37         0.76 o                         
  -2  -4  17          2.22          3.66         0.71 o                         
  -2  -4  18          0.70          0.91         0.73 o                         
  -2  -4  19          3.24         -0.78         0.78 o                         
   2   2  -3       1038.24       1104.98         1.67 o                         
   2   5  -5         41.38         44.42         0.57 o                         
   9  -2  11         13.99         16.82         1.20 o                         
   9  -2  12         10.10         10.91         1.21 o                         
  -9  -1  18          5.62          3.97         1.34 o                         
  -9   6   5         12.11         11.09         1.26 o                         
  -9   8   5         30.92         30.97         1.43 o                         
  -5  -3  15          6.67         10.28         0.99 o                         
  -5  -3  16          6.22          8.34         1.03 o                         
  -5  10   0         15.75         14.22         0.80 o                         
  -2  -1   3         35.28         32.75         0.47 o                         
  -2   3  -2         78.37         89.13         0.43 o                         
  -1  -4  19         15.98         14.05         0.82 o                         
   2  -1   1        138.17        131.39         0.57 o                         
   2   1  -2        366.61        342.42         0.92 o                         
   2   3  -4        355.36        399.44         1.10 o                         
   5   1  -2        393.37        447.02         1.61 o                         
   9  -2   9          2.61          5.02         1.10 o                         
   9  -2  10         58.98         77.78         1.43 o                         
   9   8  -4          3.36          4.65         1.31 o                         
  -9   0  14          0.29          3.14         1.20 o                         
  -9   5   6         13.34         17.12         1.30 o                         
  -9   7   5         13.79         16.49         1.12 o                         
  -5  -3  17         21.12         21.83         1.15 o                         
  -5  -3  18          6.29          8.41         1.12 o                         
  -5  -3  19          0.01          1.37         1.12 o                         
  -5  -3  20         13.46         14.52         1.25 o                         
  -5   1   3       1780.68       2045.76         3.24 o                         
  -2   1   0        278.94        262.70         0.75 o                         
   2  -3   6         77.25         86.75         0.30 o                         
   5  -1   1        725.58        760.36         1.91 o                         
   5   4  -5         13.74         14.64         0.71 o                         
   9  -2   8         20.67         24.35         1.16 o                         
  -9   0  15         45.42         49.30         1.49 o                         
  -9   0  16          0.66          1.13         1.26 o                         
  -9   0  17          0.00         -1.37         1.59 o                         
  -9   1  12          4.37          6.24         1.17 o                         
  -9   6   6          7.57          7.52         1.30 o                         
  -9   8   6         19.03         17.58         1.44 o                         
  -5   2   2         33.63         35.89         0.69 o                         
  -5   3   1        433.74        469.04         1.55 o                         
  -2   5  -3         94.04        104.25         0.43 o                         
  -2   9  -3         43.20         51.07         0.47 o                         
   1   2  -3        235.95        233.73         0.65 o                         
   2  -4  18          1.14          1.21         0.47 o                         
   2  -2   3        795.10        824.08         1.03 o                         
   5  -4  15          1.56          2.07         0.47 o                         
   9  -2   7          2.44          2.99         1.04 o                         
   9   8  -5         30.92         33.18         1.44 o                         
  -9   0  18          9.47         10.83         1.45 o                         
  -9   0  19          0.01          5.38         1.43 o                         
  -9   1  13          6.05          7.72         1.22 o                         
  -9   5   7         17.74         20.91         1.39 o                         
  -9   7   6         62.23         71.66         1.45 o                         
  -5   9   0          2.20          4.00         0.73 o                         
  -2   2  -1        810.65        824.03         1.14 o                         
   2   0  -1         42.68         40.16         0.43 o                         
   2   4  -5        382.04        419.68         1.18 o                         
   5  -4  13          4.88          4.64         0.47 o                         
   5  -4  14         46.42         43.25         0.58 o                         
   9  -2   6          9.92         14.48         1.09 o                         
   9  -1   3        120.98        141.72         1.48 o                         
  -9   1  14         24.47         29.31         1.37 o                         
  -9   1  15         19.04         20.53         1.38 o                         
  -9   2  11         17.07         16.08         1.21 o                         
  -9   4   8         94.51         97.22         1.53 o                         
  -9   6   7         39.54         48.27         1.33 o                         
  -9   7   7          8.83          5.75         1.40 o                         
  -9   8   7          1.63          2.11         1.46 o                         
   1   1  -2       3837.19       4433.44         2.50 o                         
   1   3  -4        387.12        425.69         0.89 o                         
   2  -4  17          1.13         -0.43         0.43 o                         
   5  -4  12          2.49          2.30         0.46 o                         
   5   1  -3       1780.68       1965.73         3.24 o                         
   5   3  -5         70.23         79.94         0.91 o                         
   9  -2   5         33.19         41.55         1.20 o                         
   9   8  -6         19.03         22.18         1.62 o                         
  -9   1  16         10.16         13.80         1.40 o                         
  -9   1  17         16.99         20.90         1.47 o                         
  -9   1  18          5.62          6.97         1.44 o                         
  -9   1  19          4.71          5.30         1.84 o                         
  -9   2  12         14.50         17.14         1.23 o                         
  -9   2  13          3.58         -1.44         1.44 o                         
  -9   4   9         89.36        101.59         1.56 o                         
  -9   5   8         49.49         54.87         1.36 o                         
  -5  10   1         20.87         19.02         0.95 o                         
   2  -4  14         12.53         11.42         0.38 o                         
   5   4  -6        318.58        331.78         1.56 o                         
   9  -3  11          9.70          9.22         1.00 o                         
  -9   2  14          3.72          2.19         1.25 o                         
  -9   3  11         34.88         45.16         1.40 o                         
  -9   4  10         21.03         23.53         1.30 o                         
  -9   5   9          2.24          2.60         1.16 o                         
  -9   6   8         23.48         24.07         1.26 o                         
  -9   7   8         14.05         19.84         1.29 o                         
  -8   0  19          0.82          0.72         1.32 o                         
  -5  -2  15         16.65         17.18         0.91 o                         
  -5  -2  16          6.98          9.11         1.11 o                         
  -5  -2  17          1.96          5.60         1.12 o                         
  -5  -2  18          2.69          8.14         1.19 o                         
  -5  -2  19          3.72          2.38         1.23 o                         
  -5  -2  20          3.14          0.73         1.29 o                         
  -2  -1   4        371.71        370.46         1.02 o                         
  -2   0   2       2649.02       2796.73         2.52 o                         
   2  -4  15         28.76         28.92         0.46 o                         
   2  -4  16         10.13         11.33         0.43 o                         
   6  -4  15         10.11          7.64         0.55 o                         
   9  -3   9         40.30         40.86         1.13 o                         
   9  -3  10         11.37          9.91         1.00 o                         
  13   2   0         19.77         19.37         1.67 o                         
  -9   2  15          3.45          6.04         1.31 o                         
  -9   2  16         33.88         38.94         1.56 o                         
  -9   2  17          3.20          1.80         1.44 o                         
  -9   2  18          8.12          3.21         1.84 o                         
  -9   3  12         90.31        103.34         1.68 o                         
  -9   3  13         51.93         55.19         1.55 o                         
  -9   4  11         33.65         39.57         1.41 o                         
  -9   5  10         23.40         25.53         1.57 o                         
  -9   6   9         17.97         22.76         1.31 o                         
  -9   7   9         20.11         23.47         1.40 o                         
  -2  -3  20          4.97          3.52         1.05 o                         
   1  -1   1        710.73        668.03         0.69 o                         
   2   5  -6        202.63        224.90         0.94 o                         
   9  -3   8         41.22         44.87         1.14 o                         
   9  -2   3         20.52         24.40         1.16 o                         
  13   1   1          0.48         -0.08         1.48 o                         
  13   2  -1         82.09        100.60         2.07 o                         
  -9   3  14         32.60         45.97         1.52 o                         
  -9   3  15         25.39         28.69         1.49 o                         
  -9   4  12         16.08         14.45         1.33 o                         
  -9   5  11         20.60         28.76         1.40 o                         
  -9   6  10         13.43         19.58         1.33 o                         
  -9   7  10          6.16          7.20         1.65 o                         
  -5   9   1         14.76         10.58         0.82 o                         
  -2  -3  19          5.01          5.53         0.90 o                         
  -2   8  -3         36.81         40.14         0.49 o                         
   2   2  -4        840.50        824.96         1.45 o                         
   5   1  -4         93.14         97.82         0.94 o                         
   5   3  -6        184.10        183.72         1.19 o                         
   9  -3   7         23.62         24.08         1.04 o                         
  13   0   2          2.33          2.95         1.45 o                         
  -9   3  16         30.17         34.05         1.58 o                         
  -9   3  17          7.18          8.31         1.49 o                         
  -9   4  13         12.98         12.16         1.35 o                         
  -9   4  14         16.66         21.36         1.47 o                         
  -9   5  12         16.89         19.16         1.40 o                         
  -9   6  11         57.64         63.90         1.66 o                         
  -9   7  11         12.98         20.11         1.51 o                         
  -5  10   2         31.46         32.21         1.15 o                         
  -2  -3  16         35.49         38.25         0.89 o                         
  -2  -3  17         22.12         24.02         0.89 o                         
  -2  -3  18         16.92         17.32         0.91 o                         
   2   1  -3         35.52         30.48         0.46 o                         
   2   3  -5        259.50        284.45         0.95 o                         
   9  -3   6         26.91         34.99         1.10 o                         
  13   0   1          5.13          8.84         1.46 o                         
  13   1  -1          5.25          6.33         1.52 o                         
  -9   4  15          0.08          3.76         1.41 o                         
  -9   4  16         30.19         28.25         1.66 o                         
  -9   4  17         66.23         62.80         1.95 o                         
  -9   5  13          0.29          2.46         1.35 o                         
  -9   5  14          4.80          7.10         1.46 o                         
  -9   6  12          4.04          2.74         1.37 o                         
  -9   6  13         12.12         13.78         1.81 o                         
  -8   2  19          8.82          8.01         1.52 o                         
  -5  -1  20         14.81         16.18         1.47 o                         
  -5  -1  21          2.19          2.02         1.19 o                         
  -1  -3  19         13.38         16.12         1.00 o                         
  -1  -3  20          0.81          0.98         0.84 o                         
   2  -1   0        279.81        255.21         0.74 o                         
   9  -3   5         43.11         47.53         1.16 o                         
  -9   5  15          2.07          1.86         1.48 o                         
  -9   6  14          3.84          3.55         1.50 o                         
  -5  -1  15          0.92          0.13         0.89 o                         
  -5  -1  16          8.99          9.29         0.99 o                         
  -5  -1  17         20.67         24.67         1.10 o                         
  -5  -1  18          7.54         11.17         1.07 o                         
  -5  -1  19          7.86          7.56         1.10 o                         
  -5   9   2        146.77        173.80         1.56 o                         
  -2   1   1         17.10         19.60         0.47 o                         
  -2   4  -2        287.31        283.90         0.73 o                         
   2   4  -6         82.97         84.91         0.66 o                         
  12  -2   4         16.16         18.32         1.53 o                         
  -8   3  18         13.65         15.67         1.60 o                         
  -5   8   2         16.80         20.58         0.91 o                         
  -5  10   3         44.04         45.53         1.35 o                         
  -2  10  -2         23.15         25.09         0.64 o                         
   2   0  -2       2649.02       2721.55         2.50 o                         
   5   1  -5        683.63        686.52         2.00 o                         
   5   3  -7         87.31         90.78         0.96 o                         
  13  -1   1          0.48         -1.34         1.34 o                         
  -8   4  18          5.92          6.40         1.62 o                         
  -5   0  21          3.10          2.35         1.57 o                         
  -2   0   3        596.50        510.30         1.16 o                         
   2  -2   2        802.09        791.32         1.04 o                         
   9  -4  10         18.03         13.73         0.96 o                         
  -5   0  18          2.75          3.21         1.31 o                         
  -5   0  19          0.19          0.79         1.39 o                         
  -5   0  20          2.38          2.56         1.19 o                         
  -5   9   3         15.62         12.51         1.03 o                         
  -2   2   0        120.08         98.13         0.56 o                         
  -2   3  -1        559.93        583.44         1.06 o                         
   9  -4   8          4.40          6.15         0.94 o                         
   9  -4   9         33.55         31.14         0.94 o                         
   9  -3   2          2.70          1.99         1.00 o                         
  -5   0  16          5.74          2.73         1.00 o                         
  -5   0  17         26.57         30.87         1.18 o                         
  -5   8   3        107.83        115.11         1.35 o                         
  -5  10   4         19.08         20.35         1.20 o                         
   9  -4   7          5.27          3.92         0.84 o                         
  -5   1  21          2.18          0.42         1.35 o                         
  -5   7   3         25.30         28.48         0.86 o                         
  -5   9   4         11.37         17.50         1.13 o                         
  -2   9  -2          3.51          3.84         0.55 o                         
   1   2  -4       2325.15       2381.78         1.96 o                         
   2   2  -5        125.50        137.09         0.73 o                         
   5  -1  -3       1780.74       1885.12         3.12 o                         
   5   1  -6        188.46        185.73         1.19 o                         
   9  -4   6          8.52         10.53         0.86 o                         
  -5   1  18          7.55          4.76         1.44 o                         
  -5   1  19          7.87          9.26         1.26 o                         
  -5   1  20         14.82         20.96         1.39 o                         
  -5   8   4          1.56          1.31         1.00 o                         
  -5  10   5         11.90         11.55         1.26 o                         
   1   3  -5        132.26        139.82         0.56 o                         
   2   1  -4        372.36        358.21         1.00 o                         
   2   3  -6        623.87        627.32         1.37 o                         
   5   0  -5        225.32        203.86         1.20 o                         
   9  -4   5          2.69          1.40         0.85 o                         
  -6   3  20         20.41         18.30         1.62 o                         
  -6   9   9         12.58         12.45         1.58 o                         
  -5   1  15          0.91          1.93         1.02 o                         
  -5   1  16          9.00         14.26         1.10 o                         
  -5   1  17         20.60         21.07         1.22 o                         
  -5   7   4         12.60         14.06         0.84 o                         
  -5   9   5          2.64          5.20         1.15 o                         
  -5  10   6          2.74          1.86         1.30 o                         
  -2  -1  21          1.48          3.21         1.06 o                         
  -2   0   4       1868.90       1829.49         2.28 o                         
  -1   1   0       1200.18       1149.17         1.07 o                         
   1   1  -3       1266.05       1268.32         1.38 o                         
   5   4  -9          6.38          7.61         0.69 o                         
   9  -4   4          3.08          2.32         0.88 o                         
  -6   9  10         13.54         16.27         1.42 o                         
  -5   2  19          3.71          2.95         1.61 o                         
  -5   2  20          3.13          2.94         1.37 o                         
  -5   8   5         20.59         24.97         1.18 o                         
  -2  -1  20         14.33         14.56         1.09 o                         
  -2   1   2        366.61        319.37         0.93 o                         
  -2   8  -2         40.16         44.99         0.62 o                         
  -2  10  -1          6.48          6.94         0.69 o                         
   2  -3  19          5.34          3.44         0.81 o                         
   2  -1  -1         16.78         17.66         0.38 o                         
   9  -4   3          4.91          8.02         0.94 o                         
  -5   2  14         64.46         72.15         1.54 o                         
  -5   2  15         16.58         21.62         1.40 o                         
  -5   2  16          6.95          8.26         1.15 o                         
  -5   2  17          1.96          3.97         1.17 o                         
  -5   2  18          2.69          1.88         1.20 o                         
  -5   3  20         13.44         14.27         1.84 o                         
  -5   7   5         47.91         49.69         1.05 o                         
  -5   9   6         40.30         52.79         1.27 o                         
  -1  -1  21          0.45         -1.24         1.24 o                         
  -1   0   2        691.49        576.03         0.91 o                         
   2   0  -3        596.50        508.79         1.19 o                         
   2   4  -7        127.62        140.60         0.74 o                         
  -5   3  18          6.31         11.27         1.64 o                         
  -5   3  19          0.01          0.96         1.36 o                         
  -5   7   6         42.42         45.88         1.27 o                         
  -5   8   6         14.69         14.08         1.00 o                         
  -5   9   7          1.03          0.09         1.07 o                         
   2  -3  18          5.55          3.01         0.76 o                         
   9  -4   2         13.77          9.28         0.82 o                         
  13  -3  -1         12.31         11.51         1.68 o                         
  -5   3  12          3.26          0.97         0.97 o                         
  -5   3  13          9.95          6.56         1.05 o                         
  -5   3  14          3.88          6.34         1.31 o                         
  -5   3  15          6.66          6.76         1.14 o                         
  -5   3  16          6.25          5.80         1.22 o                         
  -5   3  17         21.09         23.04         1.35 o                         
  -5   4  19          4.52          2.33         1.48 o                         
  -5   6   7         57.20         56.63         1.31 o                         
  -5   7   7          6.52          9.81         1.17 o                         
  -5   8   7          0.69          0.07         1.00 o                         
  -5   9   8          4.51          1.81         1.15 o                         
  -5   9   9          5.00          4.69         1.50 o                         
  -2   2   1       2345.23       2386.46         2.37 o                         
  -2   9  -1          9.06         10.51         0.69 o                         
  -1  -1  20          5.02          4.03         1.00 o                         
   2  -3  17          8.83          9.12         0.75 o                         
  12  -4   2         26.63         27.38         1.47 o                         
  -5   4  16          3.36          5.82         1.27 o                         
  -5   4  17          2.03          6.18         1.35 o                         
  -5   4  18         24.56         25.67         1.54 o                         
  -5   5  18         15.95         15.30         1.59 o                         
  -5   6   8          5.17          5.43         0.94 o                         
  -5   7   8         27.95         26.83         1.13 o                         
  -5   8   8          4.33          3.21         1.09 o                         
  -5   8   9         44.35         53.44         1.59 o                         
  -5   9  10         35.80         45.43         1.55 o                         
  -5   9  11          1.59          6.35         1.69 o                         
  -2  10   0         42.12         44.43         0.91 o                         
   2   2  -6        863.74        858.61         1.62 o                         
   5  -4  15          1.56          1.19         0.47 o                         
   9  -4   0         41.07         43.22         1.16 o                         
  12  -4   1         15.22         10.43         1.44 o                         
  -5   4  12         34.45         37.07         1.22 o                         
  -5   4  13         68.30         62.12         1.38 o                         
  -5   4  14         33.94         38.18         1.31 o                         
  -5   4  15         13.71         18.46         1.26 o                         
  -5   5  11         28.09         29.83         1.24 o                         
  -5   5  14          9.59         14.06         1.52 o                         
  -5   5  15         14.34         11.37         1.32 o                         
  -5   5  16         43.03         48.62         1.61 o                         
  -5   5  17          6.92          9.64         1.45 o                         
  -5   6   9         18.41         22.74         1.09 o                         
  -5   6  10          0.39         -1.27         1.27 o                         
  -5   6  16         10.39         13.76         1.82 o                         
  -5   6  17          7.53          9.11         1.58 o                         
  -5   7   9          4.01          3.52         1.07 o                         
  -5   7  10          4.15          8.05         1.36 o                         
  -5   7  16          1.47          1.35         1.89 o                         
  -5   8  10          5.35          4.80         1.22 o                         
  -5   8  11         22.97         24.13         1.40 o                         
  -5   8  12         12.98         13.15         1.70 o                         
  -5   8  13          0.33         -0.11         1.74 o                         
  -5   8  14         11.20          9.48         1.87 o                         
  -2   1  21          1.48         -1.53         1.53 o                         
  -2   8  -1         41.13         43.85         0.78 o                         
  -1   2  -1       4438.45       4831.81         2.22 o                         
   2  -3  16          9.43          9.30         0.70 o                         
   2   1  -5        128.68        122.68         0.75 o                         
   9  -5   7          1.18          0.16         0.75 o                         
   9  -5   8          4.99          3.95         0.73 o                         
   9  -5   9          0.67          0.42         0.73 o                         
  12  -4   0          1.15         -1.13         1.13 o                         
  -5   5  13          0.86         -0.96         1.14 o                         
  -5   6  11         49.88         52.49         1.36 o                         
  -5   6  12         25.18         25.77         1.31 o                         
  -5   6  13         14.31         15.43         1.31 o                         
  -5   6  14          2.27          1.29         1.30 o                         
  -5   6  15         14.64         19.58         1.45 o                         
  -5   7  11         10.81          9.25         1.20 o                         
  -5   7  12         22.55         20.80         1.35 o                         
  -5   7  13          0.98          1.77         1.30 o                         
  -5   7  14         12.36         15.90         1.49 o                         
  -5   7  15          3.59          3.52         1.46 o                         
  -2   1  20         14.33         14.45         1.51 o                         
  -2  10   1         14.29         12.96         1.04 o                         
   1   0  -2        691.49        575.24         0.91 o                         
   2  -3  15         50.20         56.57         0.82 o                         
   9  -5   5          1.62          1.51         0.86 o                         
   9  -5   6         17.59         16.04         0.78 o                         
   9  -4  -1         36.30         34.39         1.02 o                         
  -2   1  19          7.28          5.74         1.41 o                         
  -2   2  21         24.24         22.15         1.50 o                         
  -2   9   0          5.15          5.38         0.72 o                         
  -1  11   0          1.66          0.18         0.94 o                         
   1  -1   0       1199.14       1125.26         1.05 o                         
   2  -2  19         12.53          6.40         1.11 o                         
   2  -1  -2        365.75        315.30         0.92 o                         
   5  -2  -4          6.69          7.35         0.64 o                         
   9  -5   4         38.32         36.80         0.95 o                         
   9  -4  -2         24.48         21.88         1.13 o                         
  12  -4  -2         18.24         16.78         1.25 o                         
  12   2 -13          4.21          5.68         1.49 o                         
  -2   2  20          7.57         10.62         1.35 o                         
  -1   1  21          0.45          0.56         1.24 o                         
   2  -3  14         16.15         18.54         0.64 o                         
   2   0  -4       1868.90       1818.59         2.27 o                         
   9  -5   3          8.35          7.48         0.86 o                         
  12  -4  -3         10.97         10.94         1.49 o                         
  -2   2  19         12.73         13.47         1.29 o                         
  -2   8   0         19.79         21.83         0.73 o                         
  -2   9   1         69.67         79.23         1.09 o                         
  -2  10   2         17.94         19.49         1.03 o                         
  -1  11   1          2.57         -0.38         1.10 o                         
   2  -2  18          9.22         11.72         0.95 o                         
   9  -5   2         72.11         72.83         1.17 o                         
  -2   2  18          3.89          2.65         1.17 o                         
  -2   3  20          4.95          3.15         1.40 o                         
  -2   7   0        135.99        153.55         1.11 o                         
  -2  10   3          2.62          6.79         1.07 o                         
  -1   1   1        233.82        191.13         0.59 o                         
   1   1  -4        151.97        142.21         0.62 o                         
   9  -5   1          3.89          3.60         0.94 o                         
  -2   1  15        112.17        118.81         1.41 o                         
  -2   3  19          5.02          6.51         1.33 o                         
  -2   4  20          1.20          2.92         1.48 o                         
  -2   8   1         14.21         11.58         0.78 o                         
  -2   9   2          5.61          5.17         0.92 o                         
  -2  10   4         43.30         45.90         1.37 o                         
  -1  11   2          1.42          0.97         1.09 o                         
   2  -2  17          8.23         12.39         0.88 o                         
   9  -5   0         45.73         39.77         1.13 o                         
  12  -5  -1          2.08          0.84         1.40 o                         
  13  -3  -8         20.04         21.39         1.65 o                         
  -2   3  18         16.94         16.51         1.33 o                         
  -2   4  19          3.25          4.38         1.42 o                         
  -2   5  19          1.25          2.11         1.53 o                         
  -2   9   3         12.05         14.60         1.04 o                         
  -2  10   5          4.75          3.04         1.27 o                         
  -1   3  20          0.81         -1.37         1.37 o                         
   2  -1  -3         35.28         30.05         0.53 o                         
   9  -5  -1          7.25          8.52         1.03 o                         
   9  -3  -8         13.96          9.73         1.36 o                         
  -2   2  15         33.85         41.06         1.18 o                         
  -2   7   1          8.89          6.02         0.73 o                         
  -2   8   2          7.21          8.31         0.85 o                         
  -2   9   4          8.03          9.19         1.10 o                         
  -2  10   6         38.41         41.41         1.31 o                         
  -2  10   7         32.35         31.63         1.59 o                         
  -2  10   8          5.18          3.48         1.54 o                         
  -2  10   9         24.17         22.27         1.75 o                         
   2  -2  16          7.72          5.37         0.82 o                         
   2   0  -5         81.06         71.20         0.66 o                         
   9  -5  -2         19.71         18.64         1.12 o                         
   9  -4  -6         38.76         36.35         1.37 o                         
  -2   5  17         21.29         23.82         1.49 o                         
  -2   6  17          5.89          6.59         1.48 o                         
  -2   7  16         20.17         18.66         1.63 o                         
  -2   8   3         89.11         94.00         1.27 o                         
  -2   9   5         19.14         22.43         1.24 o                         
   1   0  -3        498.78        469.80         0.97 o                         
   2  -1  18         27.40         30.51         1.21 o                         
   2   0  20          0.00          1.09         1.35 o                         
   9  -5  -3          9.76          7.72         1.12 o                         
   9   4 -16         30.19         28.80         1.36 o                         
  -2   5  16         37.01         42.35         1.53 o                         
  -2   6  16         13.52         14.49         1.44 o                         
  -2   7   2        211.22        229.06         1.34 o                         
  -2   7  15          3.55          1.64         1.44 o                         
  -2   8   4         43.47         48.28         1.18 o                         
  -2   8  13          6.25          7.25         1.43 o                         
  -2   8  14          9.92          8.28         1.51 o                         
  -2   9   6         62.58         66.62         1.33 o                         
  -2   9   7          7.36         11.14         1.13 o                         
  -2   9   8         19.10         20.43         1.49 o                         
  -2   9   9          5.70          5.30         1.24 o                         
  -2   9  10          3.80          4.62         1.30 o                         
  -2   9  11         14.64         16.53         1.42 o                         
  -2   9  12          9.40          7.87         1.46 o                         
   9   0 -14          0.29          0.64         1.20 o                         
  -2   3  13        208.83        224.37         1.79 o                         
  -2   4  14          4.26         10.88         1.13 o                         
  -2   7   3        120.66        119.28         1.14 o                         
  -2   7  13          4.19          6.58         1.35 o                         
  -2   7  14         16.62         25.71         1.48 o                         
  -2   8   5         42.28         45.44         1.09 o                         
  -2   8   6         13.24         14.53         1.19 o                         
  -2   8  10         32.14         40.30         1.61 o                         
  -2   8  11         21.12         23.81         1.37 o                         
  -2   8  12          0.84          2.13         1.31 o                         
   1  -1  -1        234.15        185.74         0.55 o                         
   2   0  19         26.62         29.05         1.20 o                         
   2   1  -7        661.79        674.98         1.59 o                         
   5  -3  16          3.90          3.48         0.76 o                         
   9  -6   3         27.37         25.44         0.97 o                         
   9  -6   4          5.93          6.11         0.80 o                         
   9  -6   5         12.12          9.80         0.76 o                         
   9  -6   6          0.12          0.92         0.70 o                         
   9  -5  -4          5.95          7.35         0.95 o                         
   9  -4  -8         94.28         88.06         1.67 o                         
   9  -2 -12         14.48         12.94         1.24 o                         
  -2   6  13         37.26         40.40         1.40 o                         
  -2   7   4         20.06         14.06         0.82 o                         
  -2   7   5         72.57         61.48         1.22 o                         
  -2   7  10         40.33         51.81         1.54 o                         
  -2   7  11          1.69          2.16         1.17 o                         
  -2   7  12         35.15         43.99         1.44 o                         
  -2   8   7         54.33         59.78         1.27 o                         
  -2   8   8         22.27         24.46         1.18 o                         
  -2   8   9          2.33          1.77         1.13 o                         
  -1   7  16          2.22          4.41         1.53 o                         
  -1  10   5          5.43          6.03         1.07 o                         
  -1  10   7         24.31         23.30         1.32 o                         
  -1  10   8         16.20         17.50         1.39 o                         
  -1  10   9         27.72         30.71         1.53 o                         
   2   0  18          0.19          1.01         1.22 o                         
   9  -6   1         36.60         36.59         1.04 o                         
   9  -6   2         30.03         30.65         0.94 o                         
   9  -6   7          5.00          4.38         0.64 o                         
   9  -5  -5         13.13         13.47         1.04 o                         
   9  -1 -14         24.55         25.26         1.36 o                         
   9   3 -17          7.18         10.07         1.29 o                         
  12  -5  -7          7.17          7.33         1.42 o                         
  -2   6  10         25.17         22.57         1.14 o                         
  -2   7   6         59.23         67.26         1.18 o                         
  -2   7   7         56.94         54.06         1.18 o                         
  -2   7   9         20.10         20.17         1.13 o                         
  -1   7  15          2.61          3.59         1.45 o                         
  -1   8  13         29.16         32.56         1.61 o                         
  -1   8  14         11.36         15.78         1.57 o                         
  -1   9  10          8.53          5.89         1.62 o                         
  -1   9  11          7.02          6.29         1.44 o                         
  -1   9  12          6.01          5.83         1.49 o                         
   2   1  19          3.25          3.13         1.18 o                         
   9  -6   0          7.18          8.15         0.97 o                         
   9  -5  -6         13.31         11.60         1.08 o                         
   9  -4  -9         89.39         87.52         1.53 o                         
   9  -3 -11         34.91         38.02         1.41 o                         
   9  -2 -13          3.58          4.06         1.22 o                         
   9   2 -17          3.20          4.46         1.31 o                         
  12  -5  -8         21.65         21.80         1.53 o                         
  -1   9   9         85.33        100.27         1.74 o                         
   2   0  17          8.67         10.05         1.18 o                         
   9  -6  -2         20.44         19.68         1.13 o                         
   9  -6  -1         23.53         25.27         0.94 o                         
   9  -5  -7         17.73         18.58         1.37 o                         
   9  -4 -10         21.08         22.08         1.52 o                         
   9  -3 -12         90.28         91.36         1.64 o                         
   9  -1 -15         19.00         15.43         1.35 o                         
   9   0 -16          0.66          1.31         1.26 o                         
   2   2  19         12.54         10.98         1.32 o                         
   2   3  19          5.34          3.64         1.71 o                         
   9  -6  -3         17.79         16.76         1.17 o                         
   9  -2 -14          3.75         -0.73         1.23 o                         
   2   1  17          5.56          5.56         1.30 o                         
   9  -6  -4          5.22          3.88         1.15 o                         
   9  -5  -8         49.61         50.24         1.36 o                         
   9  -4 -11         33.56         35.02         1.39 o                         
   9  -3 -13         51.83         47.12         1.52 o                         
   9  -1 -16         10.19         10.64         1.40 o                         
   9   0 -17          0.00         -0.11         1.33 o                         
   2   3  18          5.54          4.43         1.31 o                         
   2   4  18          1.14          1.30         1.74 o                         
   9  -6  -5         12.14         12.95         1.07 o                         
   9  -5  -9          2.27          3.26         1.18 o                         
   9   1 -18          5.62          8.17         1.39 o                         
   2   0  15          0.45          1.74         0.85 o                         
   9  -6  -6          7.60          8.15         1.09 o                         
   9  -5 -10         23.47         20.26         1.30 o                         
   9  -4 -12         16.06         15.72         1.35 o                         
   9  -3 -14         32.61         35.68         1.50 o                         
   9  -1 -17         17.01         14.33         1.47 o                         
   2   3  17          8.85          9.16         1.28 o                         
   2   4  17          1.12          3.88         1.32 o                         
   2   5  17          6.83         11.62         1.50 o                         
   9  -6  -7         39.60         43.68         1.31 o                         
   9  -4 -13         12.99          8.83         1.35 o                         
   9  -3 -15         25.34         19.12         1.45 o                         
   2   1  15         24.15         30.34         1.09 o                         
   2   3  16          9.43         13.70         1.26 o                         
   2   4  16         10.14         12.47         1.61 o                         
   2   5  16          4.65          6.91         1.43 o                         
   2   6  16          0.35          5.67         1.51 o                         
   2   7  15          6.87          7.47         1.57 o                         
   2  10  -4         43.30         49.02         0.96 o                         
   9  -7  -1         10.15          6.98         1.01 o                         
   9  -7   0         12.51         10.27         0.94 o                         
   9  -6  -8         23.56         23.76         1.26 o                         
   9  -5 -11         20.65         23.28         1.36 o                         
   9  -4 -14         16.70         15.49         1.73 o                         
   9  -2 -17          3.21          0.84         1.45 o                         
   9  -1 -18          5.62          4.01         1.44 o                         
   2   2  15         12.18         15.11         1.12 o                         
   2   6  15          8.57          7.90         1.46 o                         
   2   7  14         16.44         18.50         1.57 o                         
   2   8  13         16.02         18.55         1.64 o                         
   2   9  11         28.25         38.49         1.74 o                         
   2  10  -3          2.62          2.66         0.91 o                         
   9  -7  -3         31.31         29.94         1.24 o                         
   9  -7  -2         41.74         43.12         1.24 o                         
   9  -6  -9         18.03         17.83         1.31 o                         
   9  -5 -12         16.91         18.55         1.40 o                         
   9  -3 -16         30.12         28.08         1.58 o                         
   2   5  15          6.75          5.79         1.34 o                         
   2   6  14         16.82         17.61         1.45 o                         
   2   7  13          1.55         -0.53         1.69 o                         
   2   8  12          8.74          5.59         1.49 o                         
   2   9  10          1.21          5.62         1.45 o                         
   2  10  -2         17.94         16.41         1.09 o                         
   2  10   6         12.33          9.86         1.61 o                         
   2  10   7         40.17         43.12         1.60 o                         
   5   0  17          3.11          0.23         1.04 o                         
   9  -7  -5         13.78         12.04         1.30 o                         
   9  -7  -4         17.96         16.12         1.05 o                         
   9  -6 -10         13.51         15.98         1.32 o                         
   9  -5 -13          0.29          1.44         1.35 o                         
   9  -4 -15          0.08         -1.40         1.40 o                         
   9  -2 -18          8.11          9.08         1.55 o                         
   2   2  14         10.10          7.30         1.00 o                         
   2   5  14         18.42         24.53         1.35 o                         
   2   6  13          4.70          6.27         1.56 o                         
   2   8  11          2.11         10.26         1.40 o                         
   2   9   9          6.93          7.68         1.39 o                         
   2  10  -1         14.29         11.67         1.02 o                         
   2  10   4         42.43         43.25         1.60 o                         
   2  10   5         10.48         10.33         1.25 o                         
   9  -7  -6         62.10         60.82         1.40 o                         
   9  -6 -11         57.61         57.01         1.61 o                         
   9  -4 -16         30.19         23.82         1.93 o                         
   9  -3 -17          7.19          9.72         1.55 o                         
   2   0  12          0.34          1.06         0.73 o                         
   2   5  13          3.76         -0.64         1.17 o                         
   2   7  12         30.79         39.92         1.55 o                         
   2   8  10         12.52         12.27         1.37 o                         
   2   9   7         16.12         22.38         1.59 o                         
   2   9   8         17.17         18.71         1.37 o                         
   2  10   0         42.12         48.17         1.12 o                         
   2  10   1          6.48          2.77         0.95 o                         
   2  10   2         23.15         26.47         1.13 o                         
   2  10   3          9.77          9.49         1.11 o                         
   5   0  16          1.93          4.50         1.02 o                         
   5   2  17         12.55         12.00         1.40 o                         
   9  -7  -8         14.06          9.54         1.48 o                         
   9  -7  -7          8.83          4.46         1.14 o                         
   9  -6 -12          4.05         -0.59         1.67 o                         
   9  -5 -14          4.78          5.29         1.44 o                         
   9  -3 -18          0.88         -1.25         1.53 o                         
   2   3  13         34.04         33.83         1.18 o                         
   2   6  12          3.15          1.52         1.22 o                         
   2   7  11          1.32          4.14         1.26 o                         
   2   8   9         47.17         51.57         1.52 o                         
   2   9   6         16.86         18.89         1.26 o                         
   9  -7  -9         20.06         19.63         1.64 o                         
   9  -6 -13         12.10          9.48         1.78 o                         
   9  -5 -15          2.07          2.37         1.48 o                         
   9  -4 -17         66.31         54.04         1.85 o                         
   2   5  12         47.78         53.07         1.40 o                         
   2   6  11         29.10         30.87         1.31 o                         
   2   7  10          2.24          3.51         1.22 o                         
   2   8   8          8.77          7.02         1.19 o                         
   2   9   4         67.86         64.81         1.54 o                         
   2   9   5          7.95          7.71         1.13 o                         
   5  -6   2         49.52         44.63         0.69 o                         
   5   2  16          0.69         -0.36         1.22 o                         
   5   4  16          4.06          1.35         1.47 o                         
   6   1 -19         15.08         14.17         1.25 o                         
   9  -7 -10          6.15          6.18         1.34 o                         
   2   5  11         72.65         74.63         1.43 o                         
   2   6  10         24.36         24.12         1.23 o                         
   2   7   9          0.69          0.48         1.14 o                         
   2   8   7          2.79          3.44         1.13 o                         
   2   9  -3         12.05         12.24         0.78 o                         
   2   9  -2          5.61          6.10         0.84 o                         
   2   9   1          9.06         10.71         1.09 o                         
   2   9   2          3.51          3.78         1.12 o                         
   2   9   3         43.20         46.40         1.21 o                         
   6   0 -19         62.50         67.29         1.59 o                         
   9  -8  -4          3.36          3.87         1.22 o                         
   9  -8  -3         23.16         19.27         1.22 o                         
   9  -8  -2          7.37          4.37         1.06 o                         
   9  -8  -1         24.00         20.92         1.18 o                         
   9  -7 -11         12.96         11.09         1.46 o                         
   9  -6 -14          3.86          1.64         1.51 o                         
   2   7   8        112.80        114.64         1.61 o                         
   2   8   5         35.07         30.80         1.36 o                         
   2   8   6         46.31         49.66         1.31 o                         
   2   9  -1         69.67         78.34         1.09 o                         
   2   9   0          5.15          4.01         0.82 o                         
   5   2  15         13.51         15.06         1.24 o                         
   5   4  15          1.56          3.10         1.38 o                         
   5   6  14          1.33         -1.36         1.54 o                         
   9  -8  -7          1.64          0.24         1.43 o                         
   9  -8  -6         19.09         18.03         1.45 o                         
   9  -8  -5         30.91         27.94         1.20 o                         
   9  -8   0         12.89          9.97         0.89 o                         
   2   7   7         15.47         17.03         1.14 o                         
   2   8  -6         13.24         14.72         0.61 o                         
   2   8   4         19.74         24.29         1.26 o                         
   5   2 -19          3.71          3.38         1.01 o                         
   5   3 -19          0.01         -0.55         0.92 o                         
   5   5  14         13.74         14.39         1.53 o                         
   6   0 -20          0.01         -1.28         1.28 o                         
   6   4  15         10.10         12.76         1.58 o                         
   2   3  10          8.76         11.24         0.93 o                         
   2   7   6         68.70         68.43         1.31 o                         
   2   8   3         36.81         35.04         1.07 o                         
   5  -3 -16          6.22          6.98         1.22 o                         
   6  -3 -18          2.78          1.98         1.35 o                         
   6   5  14          5.05          2.95         1.52 o                         
   2   4   9         60.34         67.55         1.18 o                         
   2   7   5         53.77         51.22         1.16 o                         
   2   8  -5         42.28         34.06         0.74 o                         
   2   8   1         41.13         33.25         1.10 o                         
   2   8   2         40.16         44.72         1.04 o                         
   5  -5 -13          0.86          1.30         1.17 o                         
   5  -4 -15         13.69         13.73         1.27 o                         
   5  -2 -18          2.69          2.72         1.22 o                         
   5   6  12          0.79          3.00         1.39 o                         
   5   7  11          6.57          2.78         1.46 o                         
   5   9   7          0.67         -0.42         1.77 o                         
   2   6   6        164.18        171.88         1.58 o                         
   2   7   4         32.66         34.44         1.04 o                         
   2   8  -4         43.47         42.21         0.78 o                         
   2   8  -3         89.11         87.42         1.00 o                         
   2   8  -2          7.21          7.48         0.78 o                         
   2   8  -1         14.21         10.49         0.87 o                         
   2   8   0         19.79         20.81         0.84 o                         
   5  -7  -5         47.84         46.96         1.18 o                         
   5  -7  -4         12.70         13.43         0.99 o                         
   5  -7  -3         25.37         24.07         0.96 o                         
   5  -4 -16          3.37          1.00         1.25 o                         
   5   9   6         34.73         35.23         1.87 o                         
   6  -4 -18          3.76          2.25         1.44 o                         
   6   6  12          1.15          3.92         1.52 o                         
   6   7  11          1.80         -1.15         1.51 o                         
   2   7   3         42.44         36.62         1.00 o                         
   5  -7  -7          6.51          6.81         0.96 o                         
   5  -7  -6         42.42         45.88         1.09 o                         
   5  -7  -1         34.46         33.21         0.82 o                         
   5  -3 -18          6.29          3.13         1.35 o                         
   5  -2 -19          3.72          2.50         1.31 o                         
   5   8   8         19.33         12.70         1.46 o                         
   5  10   2          5.81          7.48         1.29 o                         
   6   8   9          0.40          0.55         1.57 o                         
   2  -1 -14        362.36        360.65         2.01 o                         
   2   7   2        113.30        103.55         1.20 o                         
   5  -7  -9          3.99          4.37         1.07 o                         
   5  -7  -8         27.96         27.34         1.12 o                         
   5  -7   0         13.07         12.69         0.64 o                         
   5  -6 -13         14.29         12.62         1.28 o                         
   5   1 -21          2.18          4.06         1.21 o                         
   5   7   9          5.44          4.58         1.36 o                         
   5   9   5          4.42          5.72         1.31 o                         
   5  10   0         15.75         17.28         1.49 o                         
   5  10   1          4.99          3.30         1.20 o                         
   6   8   8          3.74          1.06         1.49 o                         
   2   7   1         88.59         74.56         1.06 o                         
   5  -7 -11         10.79         12.60         1.45 o                         
   5  -7 -10          4.12          3.89         1.09 o                         
   5  -7   1         17.42         16.96         0.64 o                         
   5  -6 -14          2.27          2.73         1.28 o                         
   5  -4 -18         24.56         23.77         1.51 o                         
   5  -1 -21          2.19          2.62         1.36 o                         
   5  10  -2         31.46         32.41         1.43 o                         
   5  10  -1         20.87         23.59         1.22 o                         
   6  -7 -14          6.84          4.62         1.71 o                         
   6   5  11          3.97          2.72         1.33 o                         
   6   9   5         10.42          9.29         1.78 o                         
   2   7  -7         56.94         52.40         0.64 o                         
   2   7  -1          8.89          6.41         0.80 o                         
   2   7   0        135.99        132.35         1.17 o                         
   5  -7 -12         22.51         17.14         1.32 o                         
   5  -6 -15         14.67         14.39         1.40 o                         
   5  -5 -17          6.91          8.05         1.43 o                         
   5  -3 -20         13.46         15.54         1.52 o                         
   5   9   3         16.76         22.80         1.33 o                         
   5  10  -6          2.74         -0.24         0.97 o                         
   5  10  -5         11.90         11.87         1.11 o                         
   5  10  -4         19.08         17.68         1.20 o                         
   5  10  -3         44.04         47.49         1.24 o                         
   6  -8 -10          6.70          4.10         1.22 o                         
   6  -6 -17          2.80          1.42         1.52 o                         
   6   8   7          5.78          6.63         1.44 o                         
   6   9   4          6.66          5.40         1.67 o                         
   2   7  -6         59.23         64.60         0.73 o                         
   2   7  -3        120.66        109.01         1.07 o                         
   2   7  -2        211.22        211.47         1.32 o                         
   5  -8  -6         14.68         14.20         1.17 o                         
   5  -8  -5         20.56         20.88         1.13 o                         
   5  -7 -13          0.98          3.34         1.29 o                         
   5  -7   2         24.44         22.67         0.58 o                         
   5  -6 -16         10.40          9.91         1.48 o                         
   5  -5 -18         15.94         16.47         1.56 o                         
   6  -8 -12          1.63          1.24         1.35 o                         
   6  -8 -11         16.87         18.34         1.38 o                         
   6   5  10          4.58          4.40         1.27 o                         
   6   8   6          1.19          0.22         1.31 o                         
   6   9   3         40.18         44.74         1.81 o                         
   2  -4 -13         18.64         25.58         1.13 o                         
   2   1 -17         21.12         23.63         0.97 o                         
   2   7  -5         72.57         60.68         0.76 o                         
   2   7  -4         20.06         17.50         0.64 o                         
   5  -8 -10          5.38          6.43         1.46 o                         
   5  -8  -9         44.43         50.33         1.36 o                         
   5  -8  -8          4.32          5.36         1.08 o                         
   5  -8  -7          0.67         -0.97         0.97 o                         
   5  -8  -4          1.58          2.73         0.80 o                         
   5  -8  -3        107.67        104.12         1.29 o                         
   5  -7 -14         12.37         12.75         1.42 o                         
   5  -6 -17          7.52          5.96         1.51 o                         
   6  -8 -13          1.20          3.13         1.42 o                         
   6   9   2          3.48          7.41         1.56 o                         
   5  -8 -11         23.00         19.97         1.35 o                         
   5  -8  -2         16.79         19.38         0.89 o                         
   5  -7 -15          3.59          2.48         1.44 o                         
   6  -9  -8          4.68          5.65         1.43 o                         
   6  -9  -7         17.52         13.84         1.37 o                         
   6   9   1          0.52          1.63         1.43 o                         
   9   2  12         10.14         15.04         1.44 o                         
   2  -6  -8        140.80        140.95         1.61 o                         
   2  -6  -7        175.68        173.96         1.61 o                         
   2  -6  -6        145.09        122.21         1.40 o                         
   2  -5 -12         77.57         77.83         1.41 o                         
   2  -3 -16         35.49         40.06         1.31 o                         
   2  -2   5        719.42        696.05         1.10 o                         
   2   0   6        455.26        434.15         1.34 o                         
   5  -8 -13          0.33          2.28         1.40 o                         
   5  -8 -12         12.97         15.33         1.40 o                         
   5  -8  -1         66.48         60.62         0.94 o                         
   5  -7 -16          1.46         -1.53         1.53 o                         
   5   9 -11          1.59          0.90         0.75 o                         
   5   9  -2        146.77        146.42         1.63 o                         
   6  -9 -10         13.57         10.65         1.37 o                         
   6  -9  -9         12.54         13.32         1.31 o                         
   6  -9  -5          4.23          3.75         0.95 o                         
   6   9   0          3.64          4.98         1.40 o                         
   9   3  11          9.74          5.44         1.44 o                         
   2  -6 -10         25.14         21.98         1.11 o                         
   2  -6  -9        118.00        113.75         1.45 o                         
   2  -6  -4        468.49        466.22         1.89 o                         
   2  -5 -14         51.65         59.63         1.66 o                         
   2  -5 -13        102.19        104.70         1.57 o                         
   2  -4 -16         19.87         17.15         1.53 o                         
   2  -3 -17         22.12         20.01         1.28 o                         
   2  -2 -18          3.87          3.41         1.17 o                         
   5  -8 -14         11.22          7.10         1.53 o                         
   5   9  -4         11.37         15.28         1.12 o                         
   6  -9  -3          2.17          1.84         0.95 o                         
   6   9  -1          1.25          0.05         1.34 o                         
   9   2  11         13.99         17.74         1.40 o                         
   9   4  10         18.04         16.63         1.56 o                         
   2  -6 -12         43.26         44.46         1.54 o                         
   2  -6 -11          4.57          6.49         1.11 o                         
   2  -5 -15          5.73          6.12         1.22 o                         
   2  -3 -18         16.92         18.96         1.58 o                         
   2   0 -19          4.61         -0.66         1.03 o                         
   2   2 -19         12.73         13.72         1.10 o                         
   2   3 -18         16.94         16.94         0.92 o                         
   2   4 -17          2.21          4.37         0.75 o                         
   5  -9 -10         35.78         32.12         1.73 o                         
   5  -9  -9          5.01          5.78         1.22 o                         
   5  -9  -8          4.51          3.20         1.14 o                         
   5  -9  -7          1.02          0.33         1.28 o                         
   5  -9  -6         40.41         39.32         1.39 o                         
   5  -9  -5          2.68         -0.58         1.12 o                         
   5  -8   0          3.57          1.71         0.60 o                         
   5   9 -10         35.80         32.66         0.91 o                         
   5   9  -9          5.00          2.95         0.87 o                         
   5   9  -8          4.51          4.27         0.94 o                         
   5   9  -7          1.03          0.22         0.86 o                         
   5   9  -6         40.30         43.01         1.12 o                         
   5   9  -5          2.64          3.18         0.84 o                         
   6  -9  -2         45.15         36.16         1.02 o                         
   6   9  -2         45.21         43.65         1.50 o                         
   2  -6 -13         37.35         36.91         1.37 o                         
   2  -5 -16         37.07         38.76         1.49 o                         
   2  -4 -17          2.22          4.78         1.30 o                         
   2  -2 -19         12.74         11.04         1.27 o                         
   2  -1 -20         14.33         17.28         1.53 o                         
   2   0 -20          0.61         -1.34         1.34 o                         
   2   1 -20         14.33         13.53         1.29 o                         
   2   6  -3         97.10         84.18         0.91 o                         
   5  -9 -11          1.60          0.41         1.37 o                         
   5  -9  -4         11.39          8.94         1.08 o                         
   9   4   9         33.51         34.52         1.60 o                         
   9   5   8          4.99          8.14         1.47 o                         
   9   6   7          4.99          6.67         1.51 o                         
   2  -7 -10         40.33         42.80         1.28 o                         
   2  -7  -9         20.18         21.65         1.13 o                         
   2  -7  -8         89.14         85.64         1.34 o                         
   2  -7  -7         56.91         57.31         1.18 o                         
   2  -7  -6         59.07         59.40         1.13 o                         
   2  -7  -5         72.71         63.52         1.22 o                         
   2  -6 -15          2.90          6.02         1.60 o                         
   2  -6 -14          1.07          4.63         1.26 o                         
   2  -5 -17         21.29         22.69         1.48 o                         
   2  -4 -18          0.70         -1.31         1.31 o                         
   2  -3 -19          5.01          3.61         1.35 o                         
   2  -2 -20          7.57          7.93         1.34 o                         
   2   2 -20          7.57          5.98         1.13 o                         
   2   3 -19          5.02          4.13         0.92 o                         
   5  -9  -3         15.56         11.42         0.98 o                         
   5  -8   1         15.81         15.15         0.62 o                         
   6   9  -5          4.24          3.48         1.16 o                         
   6   9  -4         16.70         16.78         1.09 o                         
   9   7   5          1.42          2.11         1.53 o                         
   2  -7 -13          4.21          3.90         1.57 o                         
   2  -7 -12         35.16         34.13         1.37 o                         
   2  -7 -11          1.68          0.01         1.15 o                         
   2  -7  -4         20.14         16.61         0.81 o                         
   2  -6 -16         13.51         13.19         1.44 o                         
   2  -5 -18          2.03          2.79         1.42 o                         
   2  -4 -19          3.24          3.97         1.40 o                         
   2  -3 -20          4.97          6.25         1.42 o                         
   2  -2 -21         24.26         13.02         1.76 o                         
   2  -1 -21          1.48         -0.55         1.26 o                         
   2   0 -21         21.08         20.71         1.31 o                         
   2   1 -21          1.48          1.79         1.30 o                         
   2   4 -18          0.71          0.26         0.77 o                         
   5  -9  -2        146.84        133.43         1.36 o                         
   6  -9   0          3.60          2.61         0.71 o                         
   6   9  -6          3.93          5.78         1.11 o                         
   9   4   8          4.40          6.85         1.36 o                         
   9   5   7          1.19          0.04         1.37 o                         
   9   6   6          0.12         -0.99         1.42 o                         
   9   7   4          8.42          9.56         1.54 o                         
   2  -7 -14         16.61         19.28         1.44 o                         
   2  -7  -3        120.61        103.33         1.08 o                         
   2  -6 -17          5.90          6.07         1.48 o                         
   2  -5 -19          1.25          0.99         1.49 o                         
   2   2 -21         24.24         23.98         1.27 o                         
   2   3 -20          4.95          3.03         1.09 o                         
   2   6  -5        162.90        152.83         0.90 o                         
   6   9 -10         13.54         10.51         1.04 o                         
   6   9  -9         12.58         10.62         1.12 o                         
   6   9  -8          4.66          4.57         1.00 o                         
   9   6   5         12.09         13.06         1.48 o                         
   9   8   1         24.70         27.28         1.93 o                         
   2  -8 -11         21.16         19.15         1.59 o                         
   2  -8 -10         32.09         31.55         1.34 o                         
   2  -8  -9          2.35          3.97         1.11 o                         
   2  -8  -8         22.25         20.08         1.15 o                         
   2  -8  -7         54.30         47.41         1.40 o                         
   2  -7 -16         20.19         19.12         1.59 o                         
   2  -7 -15          3.55          6.29         1.44 o                         
   2  -7  -2        210.81        212.28         1.37 o                         
   2  -6 -18          1.00          4.07         1.53 o                         
   2   1   4        239.90        214.66         1.01 o                         
   2   4 -19          3.25          3.20         0.81 o                         
   2   5 -17         21.29         17.68         0.63 o                         
   5 -10  -6          2.75          2.25         1.30 o                         
   5 -10  -5         11.90          9.82         1.22 o                         
   5  -9  -1         14.85         13.01         0.78 o                         
   9   4   7          5.27          4.89         1.33 o                         
   9   7   3         11.86         13.91         1.49 o                         
   1  -2 -20         20.79         23.36         1.43 o                         
   1   1   2       2266.35       2039.01         2.18 o                         
   2  -8 -14          9.92          9.58         1.81 o                         
   2  -8 -13          6.26         10.49         1.42 o                         
   2  -8 -12          0.84         -0.19         1.29 o                         
   2  -8  -6         13.29         17.19         1.00 o                         
   2  -8  -5         42.28         37.40         1.20 o                         
   2  -6   1        285.80        268.53         1.08 o                         
   5 -10  -4         19.07         15.42         1.15 o                         
   5   8 -14         11.20          9.04         0.70 o                         
   9   6   4          5.95          6.57         1.39 o                         
   9   7   2          0.80         -1.36         1.36 o                         
   9   8   0         12.91         13.64         1.49 o                         
   1  -1 -21          0.45          1.37         1.25 o                         
   1   2   1       4438.45       4325.79         3.46 o                         
   2  -8  -4         43.56         43.78         1.00 o                         
   2  -7  -1          8.88          9.13         0.71 o                         
   2   0   4        267.47        257.90         0.98 o                         
   5  -9   0          2.21          5.17         0.70 o                         
   5   8  -7          0.69         -0.36         0.82 o                         
   9   4   6          8.51          5.92         1.30 o                         
   9   5   5          1.62          0.51         1.31 o                         
   9   8  -1         23.96         25.12         1.53 o                         
   1  -7 -15          2.61         -1.41         1.41 o                         
   2  -9 -12          9.40          8.45         1.74 o                         
   2  -9 -11         14.64          9.84         1.37 o                         
   2  -9 -10          3.79         -0.41         1.25 o                         
   2  -9  -9          5.68          8.49         1.48 o                         
   2  -9  -8         19.13         17.06         1.44 o                         
   2  -8  -3         89.09         88.18         1.22 o                         
   2  -2   4        750.90        678.57         1.00 o                         
   2   4 -20          1.20          0.42         0.83 o                         
   2   5 -18          2.03          1.88         0.58 o                         
   5 -10  -3         44.00         42.91         1.18 o                         
   5   8 -13          0.33          0.28         0.72 o                         
   5   8 -12         12.98          9.50         0.83 o                         
   5   8 -11         22.97         19.81         0.85 o                         
   5   8 -10          5.35          5.40         0.84 o                         
   5   8  -9         44.35         47.61         0.96 o                         
   5   8  -8          4.33          5.40         0.82 o                         
   9   6   3         27.34         26.32         1.45 o                         
   9   7   1         16.69         12.28         1.40 o                         
   9   8  -2          7.38          9.54         1.40 o                         
   2  -9  -7          7.34          7.56         1.09 o                         
   2  -9  -6         62.61         59.75         1.45 o                         
   2  -8  -2          7.21          9.05         0.83 o                         
   2  -7   0        136.30        134.41         0.99 o                         
   5 -10  -2         31.47         26.34         1.09 o                         
   9   4   5          2.69          3.39         1.22 o                         
   9   6   2         30.17         32.33         1.48 o                         
   9   7   0         12.48         17.84         1.42 o                         
   9   8  -3         23.16         26.52         1.74 o                         
   1   0   2        844.30        666.18         1.02 o                         
   2  -9  -5         19.21         23.49         1.20 o                         
   2   1   3         83.89         76.41         0.69 o                         
   2   2   2        802.50        716.28         1.65 o                         
   9   7  -1         10.15         13.23         1.63 o                         
   9   8  -4          3.36          1.89         1.57 o                         
   1  -9 -12          6.00          6.73         1.47 o                         
   1  -9 -11          7.03          5.52         1.39 o                         
   2 -10  -9         24.19         20.52         1.73 o                         
   2  -9  -4          8.01          9.09         1.08 o                         
   2  -8  -1         14.20         11.16         0.73 o                         
   5 -10  -1         20.90         17.27         0.92 o                         
   5  -9   1          0.05          0.23         0.58 o                         
   9   8  -5         30.92         28.20         1.69 o                         
  -2  -3 -12        135.04        155.81         1.60 o                         
   1   2   0       7646.08       8399.19         4.62 o                         
   2 -10  -8          5.19          4.53         1.25 o                         
   2 -10  -7         32.32         28.61         1.54 o                         
   2  -9  -3         12.05         10.68         0.99 o                         
   2   5 -19          1.25          1.81         0.55 o                         
   9   6   0          7.19          6.62         1.51 o                         
   9   7  -2         41.61         49.76         1.51 o                         
   9   8  -6         19.03         21.28         1.61 o                         
  -2  -5 -13          3.76          2.59         1.42 o                         
  -2  -5 -12         47.78         54.25         1.38 o                         
  -2  -5 -11         72.65         80.30         1.44 o                         
  -2  -5 -10         57.77         56.25         1.27 o                         
  -2  -4 -13         17.61         18.93         1.18 o                         
  -2  -1 -14         44.61         47.86         1.12 o                         
  -1  -4 -19         13.15         12.22         1.53 o                         
   1   1   1        711.32        583.95         1.05 o                         
   2 -10  -6         38.44         36.17         1.27 o                         
   2   0   3         25.81         27.24         0.55 o                         
   2   3   0       2079.63       1978.00         2.70 o                         
   5   1   5         90.92         84.76         1.00 o                         
   6   8 -13          1.21          0.39         0.91 o                         
   6   8 -12          1.63          1.01         0.82 o                         
   9   7  -3         31.32         31.37         1.40 o                         
   9   8  -7          1.63          4.60         1.50 o                         
  -2  -6 -12          3.16          2.95         1.47 o                         
  -2  -6 -11         29.09         22.58         1.50 o                         
  -2  -6 -10         24.40         30.26         1.46 o                         
  -2  -5 -15          6.77         10.82         1.35 o                         
  -2  -5 -14         18.41         23.48         1.34 o                         
  -2  -4 -16         10.13         13.20         1.32 o                         
  -2  -3 -17          8.83         11.71         1.29 o                         
  -2  -3 -16          9.43         12.51         1.23 o                         
  -2  -2 -17          8.23         14.19         1.21 o                         
   2 -10  -5          4.75          2.39         1.00 o                         
   2  -9  -2          5.63          7.56         0.88 o                         
   2  -8   0         19.82         19.33         0.69 o                         
  -2  -6 -15          8.58          7.92         1.42 o                         
  -2  -6 -14         16.88         19.94         1.44 o                         
  -2  -6 -13          4.69          4.43         1.27 o                         
  -2  -6  -9         22.09         20.29         1.16 o                         
  -2  -6  -8         60.91         62.69         1.30 o                         
  -2  -5 -17          6.82          7.16         1.47 o                         
  -2  -5 -16          4.63          2.90         1.41 o                         
  -2  -4 -18          1.14         -1.37         1.40 o                         
  -2  -4 -17          1.13          2.63         1.31 o                         
  -2  -3 -18          5.55          8.08         1.32 o                         
  -2  -2 -18          9.22         10.14         1.26 o                         
  -2  -1 -17          5.56          6.76         1.07 o                         
  -1  -8 -14          6.09          2.02         1.53 o                         
   2 -10  -4         43.25         40.68         1.30 o                         
   2   1   2         34.28         34.22         0.56 o                         
   2   2   1        810.65        716.60         1.57 o                         
   5 -10   0         15.77         13.17         0.77 o                         
   5   0   5         26.66         21.50         0.69 o                         
   9   7  -4         17.99         21.55         1.31 o                         
  -2  -7 -14         16.44         14.31         1.50 o                         
  -2  -7 -13          1.56          2.37         1.36 o                         
  -2  -7 -12         30.87         34.58         1.50 o                         
  -2  -7 -11          1.31          6.98         1.25 o                         
  -2  -7 -10          2.27         -0.10         1.18 o                         
  -2  -7  -9          0.69          3.19         1.13 o                         
  -2  -6 -16          0.35         -1.44         1.44 o                         
  -2  -3 -19          5.34          1.19         1.39 o                         
   2 -10  -3          2.64          2.83         1.04 o                         
   2  -9  -1         69.71         67.26         1.01 o                         
   9   7  -5         13.79         17.22         1.28 o                         
  -2  -7 -15          6.87          8.67         1.57 o                         
  -2  -7  -8        112.84        114.65         1.61 o                         
  -2  -7  -7         15.44         18.60         1.13 o                         
  -2   1 -16         27.16         26.85         1.05 o                         
  -1   0  -2        844.30        670.83         1.00 o                         
   1  -1   2       2266.48       2063.31         1.27 o                         
   2   3  -1        124.74        116.96         0.75 o                         
   5   7 -10          4.15          3.87         0.74 o                         
   9   6  -3         17.83         17.61         1.24 o                         
   9   7  -6         62.23         63.19         1.49 o                         
  -2  -8 -13         16.01         16.60         1.59 o                         
  -2  -8 -12          8.73         10.05         1.48 o                         
  -2  -8 -11          2.10          3.73         1.36 o                         
  -2  -8 -10         12.54         13.55         1.35 o                         
  -2  -8  -9         47.12         42.12         1.44 o                         
  -2  -8  -8          8.83          7.74         1.42 o                         
  -2  -7  -6         68.85         71.19         1.30 o                         
  -2   0 -19         26.62         28.41         1.19 o                         
  -1  -1  -1        710.73        586.12         1.05 o                         
   2 -10  -2         17.96         18.90         1.00 o                         
   2  -8   1         41.12         37.09         0.72 o                         
   5   7 -12         22.55         17.94         0.87 o                         
   5   7 -11         10.81          8.88         0.75 o                         
   9   7  -7          8.83          7.68         1.17 o                         
  -2  -8  -7          2.77          6.45         1.12 o                         
  -2  -7  -5         53.84         47.92         1.14 o                         
  -2   1 -18         27.43         30.69         1.03 o                         
   1   2  -1       7861.56       8482.77         4.28 o                         
   2  -9   0          5.15          4.19         0.66 o                         
   5   0   4         28.75         29.49         0.70 o                         
   5   7 -16          1.47          0.50         0.74 o                         
   5   7 -15          3.59          0.86         0.78 o                         
   5   7 -14         12.36         11.26         0.78 o                         
   5   7 -13          0.98          3.26         0.77 o                         
   9   6  -4          5.16          6.34         1.16 o                         
   9   7  -8         14.05         17.20         1.45 o                         
  -2  -9 -11         28.24         28.78         1.66 o                         
  -2  -9 -10          1.21          1.62         1.42 o                         
  -2  -9  -9          6.94          8.59         1.37 o                         
  -2  -8  -6         46.31         50.46         1.31 o                         
  -2  -7  -4         32.76         38.42         1.04 o                         
  -2   0  -4        267.47        257.27         0.93 o                         
  -2   1 -19          3.25          1.61         0.91 o                         
  -2   2 -16          7.73          7.59         0.82 o                         
  -1   1  -3       1170.21       1054.30         1.07 o                         
   2  -6   3         19.03         19.28         0.34 o                         
   2   2   0        120.08         89.92         0.68 o                         
   5 -10   1          5.00          3.81         0.53 o                         
   5   1   3        227.50        217.79         1.28 o                         
   5   2   2         17.69         13.13         0.73 o                         
   9   7  -9         20.11         19.36         1.48 o                         
  13   0   2          2.33          4.61         1.43 o                         
  -2  -9  -8         17.18         16.60         1.34 o                         
  -2  -9  -7         16.10         15.08         1.29 o                         
  -2  -8  -5         35.07         37.54         1.18 o                         
  -2   2 -17          8.23         13.23         0.89 o                         
  -1  -2   0       7644.68       8496.65         4.64 o                         
   2 -10  -1         14.28         13.28         0.87 o                         
   2   0   2       1353.05       1165.45         1.66 o                         
   9   6  -6          7.57          6.24         1.39 o                         
   9   7 -10          6.16          8.31         1.40 o                         
  -2  -9  -6         16.84         18.37         1.23 o                         
  -2  -8  -4         19.65         23.23         1.05 o                         
  -2   2 -18          9.25          9.45         0.93 o                         
   1   1   0       1200.17       1061.74         1.29 o                         
   2   1   1        137.53        111.31         0.67 o                         
   2   3  -2       1011.06        919.70         1.69 o                         
   9   7 -11         12.98          7.95         1.41 o                         
  13   0   1          5.13          4.97         1.41 o                         
  -2 -10  -7         40.20         42.49         1.82 o                         
  -2  -9  -5          7.96          9.51         1.12 o                         
  -2  -8  -3         36.80         32.85         1.22 o                         
  -2   2 -19         12.54          8.69         1.00 o                         
   2  -9   1          9.07         10.58         0.64 o                         
   2  -8   2         40.09         38.77         0.61 o                         
   2  -2   3        795.10        738.67         0.98 o                         
   9   5  -4          5.97          4.81         1.09 o                         
  -5  -5 -14         13.73         17.90         1.83 o                         
  -5  -5 -13          9.13         10.80         1.40 o                         
  -5  -5 -12         43.23         46.83         1.53 o                         
  -5  -5 -11          5.11          7.62         1.50 o                         
  -5  -4 -15          1.56          1.15         1.70 o                         
  -5  -4 -14         46.42         54.09         1.58 o                         
  -5  -4 -13          4.88          5.77         1.24 o                         
  -5  -4 -12          2.49          3.84         1.18 o                         
  -5  -3 -13         56.80         63.69         1.67 o                         
  -2 -10  -6         12.35         10.46         1.57 o                         
  -2  -9  -4         67.83         65.59         1.34 o                         
  -2  -1  -2         34.45         33.85         0.55 o                         
  -2   0  -3         25.81         29.19         0.54 o                         
   2 -10   0         42.08         37.53         0.93 o                         
   5   1   2        229.32        210.97         1.23 o                         
   9   6  -8         23.48         19.85         1.22 o                         
  -5  -6 -13         11.52         14.47         1.55 o                         
  -5  -6 -12          0.79         -1.37         1.37 o                         
  -5  -6 -11         15.21         13.60         1.39 o                         
  -5  -6 -10         12.46         12.17         1.31 o                         
  -5  -6  -9          4.19          3.74         1.49 o                         
  -5  -5 -15          4.93          4.94         1.53 o                         
  -5  -4 -16          4.04          7.69         1.49 o                         
  -5  -3 -16          3.90          4.58         1.34 o                         
  -5  -3 -15          5.89          5.29         1.28 o                         
  -5  -3 -14         12.76         12.23         1.26 o                         
  -5  -2 -15         13.52         19.02         1.49 o                         
  -5  -2 -14          0.23         -1.27         1.33 o                         
  -2 -10  -5         10.51          8.35         1.47 o                         
  -2  -9  -3         43.14         44.66         1.36 o                         
  -2  -8  -2         40.09         38.69         1.00 o                         
  -2   3 -16          9.43          9.86         0.73 o                         
  -2   3 -15         50.20         55.80         0.84 o                         
  -2   3 -14         16.17         19.43         0.65 o                         
  -2   3 -12        135.21        153.24         0.93 o                         
   9   6  -9         17.97         17.96         1.19 o                         
  -5  -7 -12          7.62          2.28         1.50 o                         
  -5  -7 -11          6.55          6.03         1.44 o                         
  -5  -7 -10          3.36          8.44         1.40 o                         
  -5  -7  -9          5.45          6.55         1.34 o                         
  -5  -2 -17         12.54          9.23         1.62 o                         
  -5  -2 -16          0.69         -0.52         1.22 o                         
  -2 -10  -4         42.42         43.15         1.55 o                         
  -2   3 -17          8.85         10.41         0.78 o                         
   2  -7   3         42.35         35.60         0.41 o                         
   2   2  -1       2345.23       2190.44         2.46 o                         
   9   6 -10         13.43          8.68         1.37 o                         
  -5  -8 -10         15.07         13.41         1.55 o                         
  -5  -8  -9          5.42          7.07         1.79 o                         
  -5  -7  -8         47.18         53.21         1.53 o                         
  -5  -7  -7         14.52         15.16         1.53 o                         
  -5  -1 -17          3.76          1.80         1.41 o                         
  -5  -1 -16         13.73         16.12         1.44 o                         
  -5  -1 -15          4.91          9.13         1.09 o                         
  -5  -1 -14          8.54         13.59         1.08 o                         
  -5  -1 -13         37.92         42.53         1.16 o                         
  -2  -9  -2          3.52          4.80         1.09 o                         
  -2  -8  -1         41.12         37.39         1.09 o                         
  -2  -3   0       2079.63       1947.39         2.67 o                         
  -2   3 -18          5.54          5.34         0.79 o                         
  -1  -1   0       1199.14       1043.00         1.28 o                         
   1   2  -2       2106.09       1970.87         1.80 o                         
   2   3  -3        807.10        761.44         1.48 o                         
   5   2   0          7.33          9.68         0.68 o                         
   9   6 -11         57.64         52.94         1.60 o                         
  -6  -6 -12          1.15          0.71         1.45 o                         
  -6  -6 -11          1.21          0.38         1.39 o                         
  -6  -5 -14          5.04          4.07         1.50 o                         
  -6  -4 -15         10.11         10.89         1.53 o                         
  -5  -8  -8         19.33         16.14         1.45 o                         
  -5  -8  -7          9.83          7.39         1.62 o                         
  -5  -7  -6          6.38          4.68         1.15 o                         
  -2 -10  -3          9.80          6.98         1.08 o                         
  -2   1  -4        239.90        213.57         0.75 o                         
  -2   3 -19          5.34          3.30         0.82 o                         
  -2   3 -10          8.76          6.32         0.45 o                         
  -1   0  -1         55.63         40.72         0.28 o                         
   2 -10   1          6.45          6.49         0.67 o                         
   2  -9   2          3.52          4.07         0.52 o                         
   5   0   2        214.90        194.09         1.12 o                         
   5   1   1        724.88        657.99         1.95 o                         
   5   6 -12         25.18         25.42         0.85 o                         
   9   6 -12          4.04         -1.33         1.33 o                         
  -6  -7 -11          1.80          3.74         1.49 o                         
  -5  -8  -6          4.56          5.99         1.25 o                         
  -5  -7  -5          1.07         -0.26         1.08 o                         
  -5   0 -17          3.11          3.12         1.28 o                         
  -5   0 -16          1.93          0.55         1.21 o                         
  -5   0 -15          9.97         11.15         1.00 o                         
  -5   0 -14          7.33          6.85         0.93 o                         
  -5   0 -13         14.71         15.19         0.95 o                         
  -2  -9  -1          9.07          9.64         1.05 o                         
  -2  -1  -1        138.17        114.04         0.67 o                         
   2   1   0        278.94        225.01         0.81 o                         
   5   6 -14          2.27          3.07         0.84 o                         
   5   6 -13         14.31         13.96         0.80 o                         
   9   5  -8         49.48         45.27         1.31 o                         
   9   6 -13         12.12         14.56         1.18 o                         
  -6  -8  -9          0.39          2.93         1.53 o                         
  -5  -9  -7          0.67          1.02         1.42 o                         
  -5  -8  -5         55.81         56.91         1.49 o                         
  -2 -10  -2         23.20         25.50         1.12 o                         
  -2  -4   1         35.09         28.70         0.56 o                         
  -2  -2   0        120.25         89.93         0.67 o                         
  -2   0  -2       1353.05       1171.85         1.63 o                         
  -1  -2   1       7863.13       8550.54         4.28 o                         
   5   6 -15         14.64         13.13         0.89 o                         
   9   6 -14          3.84          1.71         1.09 o                         
  -6  -8  -8          3.74          2.55         1.47 o                         
  -6  -8  -7          5.79          1.72         1.71 o                         
  -6  -1 -15         39.50         50.76         1.41 o                         
  -5  -9  -6         34.71         38.03         1.58 o                         
  -2  -9   0          5.15          6.72         0.99 o                         
   2   0   1       1022.36        816.37         1.31 o                         
   5   6 -17          7.53          5.89         0.86 o                         
   5   6 -16         10.39         10.13         0.78 o                         
  12   4 -10          2.25          1.34         1.45 o                         
  -5  -9  -5          4.40          4.68         1.29 o                         
  -5   1 -16         13.72         17.28         1.15 o                         
  -2 -10  -1          6.45          3.91         0.93 o                         
  -2  -8   1         14.20         13.77         0.86 o                         
  -2  -3   1        124.81        117.45         0.74 o                         
   2   2  -2        302.31        256.93         0.91 o                         
   5  -1   2        229.36        218.34         1.11 o                         
   5   1   0         36.47         42.02         0.78 o                         
  12   4 -11          1.38          2.43         1.48 o                         
  -5  -9  -4          8.09         11.07         1.29 o                         
  -5   1 -17          3.77          1.62         0.93 o                         
   9   5 -12         16.89         11.51         1.36 o                         
  -6  -9  -5         10.46         11.97         1.45 o                         
  -5  -9  -3         16.76         16.13         1.29 o                         
   5   2  -2         33.63         32.01         0.74 o                         
   9   5 -13          0.29          5.68         1.11 o                         
  -2  -8  -4         19.65         24.90         0.68 o                         
  -2  -2 -19         12.53         10.07         1.30 o                         
  -2  -1 -17          5.56          6.74         0.96 o                         
   2   4 -17          2.21          2.86         1.28 o                         
   5   6 -14          2.27          2.83         1.47 o                         
   5   6 -13         14.31         15.99         1.44 o                         
   5   6 -12         25.18         29.59         1.44 o                         
  -2  -1 -18         27.40         33.90         1.21 o                         
  -2   0 -16          0.10          1.17         0.95 o                         
   2   4 -19          3.25          3.30         1.44 o                         
   5   6 -17          7.53          5.32         1.44 o                         
   5   6 -16         10.39          9.85         1.39 o                         
   5   6 -15         14.64         11.98         1.35 o                         
   5   6 -11         49.88         55.51         1.27 o                         
   5   6 -10          0.39          3.08         0.92 o                         
  -9  -8   6          2.48         -1.70         1.70 o                         
  -9  -7   6          8.08          4.80         1.34 o                         
  -9  -6   6          0.99          0.70         1.22 o                         
  -9   0  14          0.04         -1.00         1.00 o                         
   9   2   6          1.30         -1.09         1.09 o                         
  -9   1  18          0.73          0.71         1.25 o                         
  -6   3  19          2.01          0.06         0.78 o                         
  -6   3  20          2.65         -0.64         0.81 o                         
  -5  -3   1         56.43         52.19         0.85 o                         
  -5  -1   3        231.62        195.75         1.17 o                         
  -2  -2  -1        105.41         78.55         0.56 o                         
  -2  -1   0         36.39         25.41         0.43 o                         
  -2   1   3          4.62          6.14         0.34 o                         
   2  -2  -3        135.20        101.84         0.47 o                         
   2  -1  -2         47.57         32.01         0.42 o                         
   5  -3  -4          6.94          6.64         0.60 o                         
   9  -8  -4          0.44          0.65         0.88 o                         
   9  -7  -4          2.34         -0.16         1.13 o                         
   9   2   7          0.32          0.38         1.12 o                         
  12  -4   0          0.15          1.59         1.42 o                         
  12  -2   2          1.16         -1.43         1.43 o                         
  12  -1   4          0.41          1.62         1.46 o                         
  -9  -8   5          4.02          3.31         1.39 o                         
  -9  -1  10         23.53          7.55         1.16 o                         
  -9   1  16          1.32          0.64         1.19 o                         
  -9   1  17          2.21         -0.98         0.98 o                         
  -2  -5  -3         12.24         10.72         0.49 o                         
  -2  -3  -2         10.19          9.63         0.46 o                         
  -2   2   5         16.32         13.45         0.30 o                         
   2   1   1         17.89         11.73         0.50 o                         
   5  -1  -2         51.16         53.39         0.78 o                         
   9   2   8          2.69          1.77         1.17 o                         
   9   2   9          0.34          1.31         1.20 o                         
  12  -4   1          1.98         -1.44         1.44 o                         
  12  -3   2          6.86          5.68         1.49 o                         
  12  -2   3          0.22         -1.34         1.44 o                         
  12  -1   5          0.42          1.62         1.53 o                         
  -9   0  11          4.24         -1.18         1.18 o                         
  -9   1  15          2.48          0.78         0.95 o                         
  -5   0   4         63.33         59.02         0.78 o                         
   5 -10  -4          2.48          2.00         0.69 o                         
   9  -8  -3          3.01         -0.12         1.19 o                         
   9   2  10          7.67         -0.17         1.26 o                         
   9   2  11          1.82          3.81         1.30 o                         
   9   2  12          1.32         -1.00         1.32 o                         
  12  -4   2          3.46          2.18         1.81 o                         
  12  -3   3          0.16         -0.35         1.52 o                         
  12  -2   4          2.10          1.10         1.48 o                         
  12  -2   5          2.02         -1.22         1.87 o                         
  -9  -8   4          0.44         -0.58         1.32 o                         
  -9   1  14          3.18          1.27         0.94 o                         
   5   0   0         65.24         56.44         0.81 o                         
   9  -7  -3          4.07          1.43         0.95 o                         
   9   1   7          2.34          0.36         1.40 o                         
  12  -3   4          1.58         -1.54         1.54 o                         
  -9   1  13          0.79          1.58         0.94 o                         
  -5  -1   2         51.16         54.17         0.81 o                         
  -2  -4  -3         33.51         30.30         0.52 o                         
  -1  -2  -2        299.67        220.52         0.63 o                         
   9   1   8          1.34         -1.19         1.19 o                         
  -9  -8   3          3.01          0.91         1.31 o                         
  -9   2  17          0.42         -1.10         1.10 o                         
  -9   2  18          1.06          0.42         0.91 o                         
  -5  -4  -1          1.28          1.25         0.66 o                         
  -5   1   5         88.92         75.68         0.78 o                         
  -1  -1  -1         92.44         68.87         0.39 o                         
  -1   1   2        499.09        373.23         0.52 o                         
   2   4  14          1.63         -0.58         0.58 o                         
   2   4  15          3.74          2.01         0.70 o                         
   2   4  16          1.32          1.47         0.73 o                         
   2   4  17          0.15         -0.75         0.75 o                         
   2   4  18          0.15         -0.49         0.81 o                         
   5  -3  -3         52.53         52.32         0.78 o                         
   5  -1  -1        238.96        218.14         1.19 o                         
   8   2  13          0.29         -1.10         1.23 o                         
   9  -8  -2          0.96          2.95         1.26 o                         
   9  -7  -2          5.43          3.33         1.26 o                         
   9  -6  -2          2.66          3.59         0.98 o                         
   9   1   9          1.42          2.85         1.22 o                         
   9   1  10          0.38          0.56         1.27 o                         
   9   1  11          0.09         -1.58         1.58 o                         
  -9   1  11         18.67          9.98         1.17 o                         
  -9   2  15          0.45          0.38         1.06 o                         
  -9   2  16          4.41          4.00         0.92 o                         
  -1  -3  -3         61.64         55.60         0.44 o                         
   1   4  18          1.52          0.36         0.76 o                         
   1   4  19          1.71          0.53         0.70 o                         
   5  -9  -4          1.48          2.10         0.72 o                         
   5  -5  -4         51.72         52.80         0.77 o                         
   5  -2  -2          4.37          5.29         0.57 o                         
   5   3  11          0.42          0.34         0.77 o                         
   5   3  12          1.77          1.48         0.97 o                         
   9   1  12          0.08         -0.32         1.35 o                         
  -9  -8   2          0.96          2.33         1.29 o                         
  -9   2  14          0.48         -1.03         1.03 o                         
   2  -4  -4         48.00         40.47         0.34 o                         
   2   0   0        781.54        572.43         1.15 o                         
   5   3  13          7.39          7.41         0.89 o                         
   5   3  14          1.65          2.28         1.07 o                         
   5   3  15          0.76          1.31         1.12 o                         
   5   3  16          0.51          1.62         0.96 o                         
   9  -8  -1          3.12         -1.11         1.32 o                         
   9  -7  -1          1.32          4.30         1.31 o                         
   9  -6  -1          3.06         -0.57         1.24 o                         
   9   0   8          0.64         -1.19         1.19 o                         
  -9   2  13          0.47         -1.01         1.01 o                         
  -5  -3  -1         11.58         12.51         0.69 o                         
  -5  -1   1        238.96        229.05         1.24 o                         
  -5   4  17          0.26          0.62         0.46 o                         
  -5   4  18          3.19         -0.47         0.47 o                         
  -5   4  19          0.59         -0.15         0.42 o                         
  -2  -5  -4         31.18         28.16         0.57 o                         
   2   1   2          4.46          3.51         0.49 o                         
   9  -5   0          5.95          1.09         1.27 o                         
   9  -1   6          2.28          5.77         1.43 o                         
   9   0   9          2.02         -1.26         1.26 o                         
   9   0  10          5.54          8.73         1.33 o                         
   9   0  11          1.70          1.82         1.66 o                         
  -9  -8   1          3.12          3.24         1.27 o                         
  -5  -4  -2         63.30         57.24         0.87 o                         
  -5   4  16          0.44          0.42         0.46 o                         
  -2  -2  -2        104.33         86.71         0.57 o                         
   5 -10  -3          5.72          4.79         0.89 o                         
   9  -8   0          1.68          0.95         1.41 o                         
   9  -7   0          1.63         -1.37         1.37 o                         
   9  -6   0          0.93         -1.04         1.08 o                         
   9  -1   7          2.34          1.81         1.22 o                         
   9   0  12          1.81          2.37         1.44 o                         
  -9   2  12          1.89         -0.86         0.86 o                         
  -2  -3  -3         76.29         70.81         0.59 o                         
  -2  -1  -1         17.97         11.55         0.42 o                         
  -2   4  19          0.42         -0.11         0.47 o                         
   9  -5   1          0.51         -0.73         1.08 o                         
   9  -4   2          1.79         -1.15         1.15 o                         
   9  -2   5          4.32          1.78         1.17 o                         
   9  -1   8          1.34         -1.23         1.23 o                         
   9  -1   9          1.42         -0.16         1.59 o                         
 -13  -2  10          0.53         -1.11         1.53 o                         
  -9   3  17          0.93         -0.15         0.95 o                         
  -9   3  18          0.11         -0.93         0.95 o                         
  -6   4  19          1.14         -0.12         0.54 o                         
  -2   1   2         47.68         34.85         0.37 o                         
  -2   4  15          3.57          2.28         0.33 o                         
   6 -10  -2          2.50          1.83         0.94 o                         
   8   0  13          0.06         -1.58         1.58 o                         
   8   0  14          2.50         -1.75         1.75 o                         
   9  -8   1          3.21          4.92         1.24 o                         
   9  -7   1          2.17          2.02         1.15 o                         
   9  -6   1          4.76          3.97         1.14 o                         
   9  -5   2          9.38          6.78         1.41 o                         
   9  -4   3          0.64         -1.40         1.40 o                         
   9  -2   6          1.29         -1.17         1.17 o                         
   9  -1  10          0.38         -1.32         1.32 o                         
   9  -1  11          0.09          2.56         1.39 o                         
   9  -1  12          0.08         -1.41         1.41 o                         
 -13  -2   9          6.45          0.33         1.60 o                         
 -13  -1  11          0.32         -0.38         1.50 o                         
  -9   3  15          3.30          0.12         0.95 o                         
  -9   3  16          3.92          1.94         0.95 o                         
  -5  -3  -2         15.79         15.64         0.69 o                         
  -5  -1   0          4.76         14.26         0.69 o                         
  -2  -4  -4          1.66          4.47         0.47 o                         
  -2   4  18          0.09         -0.44         0.44 o                         
   2  -1  -1          2.18          2.52         0.33 o                         
   5  -9  -3          2.02          2.11         0.70 o                         
   5   2  11          3.47         -0.82         0.82 o                         
   5   2  12          0.25         -0.16         0.86 o                         
   5   2  13          0.85          2.59         1.10 o                         
   5   2  14          0.03          0.75         1.12 o                         
   5   2  15          1.76         -0.95         1.19 o                         
   5   2  16          0.09          2.02         1.26 o                         
   5   2  17          1.63          2.51         1.09 o                         
   9  -8   2          1.26          2.90         1.59 o                         
   9  -7   2          0.10          1.51         1.48 o                         
   9  -6   2          3.91          3.98         1.19 o                         
   9  -3   5          5.61          2.47         1.25 o                         
   9  -2   7          0.32          3.96         1.21 o                         
   9  -2   8          2.69          4.28         1.29 o                         
 -13  -2   8          5.53         -1.60         1.60 o                         
 -13  -1  10          7.48          7.69         1.50 o                         
  -9   3  14          4.24          2.77         0.96 o                         
  -2   0   0        781.54        595.18         1.13 o                         
  -2   2   4        109.32         92.37         0.42 o                         
  -2   3   7         55.65         48.75         0.22 o                         
  -2   4  16          2.58          1.31         0.38 o                         
  -2   4  17          0.29         -0.26         0.41 o                         
   2  -3  -3        104.95         91.62         0.47 o                         
   2   3  19          0.69          1.66         0.95 o                         
   9  -6   3          3.56         11.43         1.53 o                         
   9  -5   3          1.09          2.75         1.16 o                         
   9  -4   4          0.40         -0.76         1.19 o                         
   9  -4   5          0.35         -1.50         1.50 o                         
   9  -3   6          3.50         -1.28         1.28 o                         
   9  -3   7          3.07         -1.57         1.57 o                         
   9  -2   9          0.34         -0.84         1.33 o                         
   9  -2  10          7.67          4.79         1.45 o                         
   9  -2  11          1.82          1.57         1.45 o                         
   9  -2  12          1.31         -1.52         1.52 o                         
 -13   0  11          1.93          4.19         1.41 o                         
  -9   3  13          6.75          2.04         0.95 o                         
   2  -2  -2         39.27         34.04         0.39 o                         
   2   1   3         10.91         10.01         0.52 o                         
   2   3  17          1.15         -0.98         0.98 o                         
   2   3  18          0.72         -0.88         0.88 o                         
   5 -10  -2          4.09          3.91         0.85 o                         
   8  -1  14          0.17          1.55         1.45 o                         
   9  -7   3          1.54         -0.28         1.30 o                         
   9  -6   4          0.77          0.22         1.57 o                         
   9  -5   4          4.98          4.93         1.23 o                         
   9  -4   6          1.11         -1.28         1.28 o                         
   9  -3   8          5.36          1.85         1.35 o                         
   9  -3   9          5.24          1.73         1.39 o                         
 -13  -1   8         12.42         14.92         1.56 o                         
 -13   0  10          4.90          5.15         1.44 o                         
  -9   3  12         11.75          8.11         1.01 o                         
   2   0   1        132.98        103.53         0.67 o                         
   2   3  15          6.53         -0.78         0.78 o                         
   2   3  16          1.23         -0.82         0.82 o                         
   9  -7   4          1.09          1.09         1.35 o                         
   9  -6   5          1.58         -1.35         1.35 o                         
   9  -5   5          0.21         -0.80         1.27 o                         
   9  -5   6          2.29          2.81         1.33 o                         
   9  -4   7          0.69         -1.30         1.30 o                         
   9  -4   8          0.57         -0.84         1.39 o                         
   9  -3  10          1.48         -0.69         1.42 o                         
   9  -3  11          1.26          2.08         1.52 o                         
  -5  -3  -3         11.24          7.99         0.66 o                         
  -5  -1  -1         94.37         89.72         0.92 o                         
   1   3  19          0.99          0.42         0.84 o                         
   2  -5  -4          9.35          9.12         0.33 o                         
   5  -9  -2         19.10         15.82         0.92 o                         
   5   1  11          1.26          1.30         1.09 o                         
   5   1  16          1.78          0.47         1.36 o                         
   5   1  17          0.49          3.24         1.17 o                         
   8  -2  13          0.30          0.20         1.44 o                         
   9  -6   6          0.02         -0.20         1.40 o                         
   9  -6   7          0.65         -0.11         1.77 o                         
   9  -5   7          0.15          0.60         1.39 o                         
   9  -5   8          0.65          1.13         1.47 o                         
   9  -4   9          4.36          2.68         1.43 o                         
   9  -4  10          2.35         -1.50         1.50 o                         
 -13   1  11          0.32          0.81         1.36 o                         
 -12   2  13          0.55         -0.43         1.18 o                         
  -2  -5  -5          6.53          8.54         0.47 o                         
  -2  -2  -3        103.42         94.66         0.65 o                         
   1   3  18          1.41         -0.21         0.81 o                         
   2  -9  -4          1.04          1.86         0.45 o                         
   5 -10  -1          2.72          2.81         0.97 o                         
   5  -8  -2          2.18          2.96         0.79 o                         
   5   1  12          0.35          0.89         0.92 o                         
   5   1  13          4.93          5.27         0.98 o                         
   5   1  14          1.11          1.19         1.00 o                         
   5   1  15          0.64         -0.43         1.04 o                         
   9  -5   9          0.09          0.21         1.49 o                         
 -13   1  10          7.47          8.51         1.40 o                         
  -2  -3  -4        133.75        126.74         0.70 o                         
  -2  -1  -2          4.48          5.21         0.49 o                         
  -1  -2  -3          3.14         14.74         0.37 o                         
   1  -1  -1         30.46         22.99         0.24 o                         
   8  -8   5          0.72          0.30         1.69 o                         
   8  -3  12          1.35          2.66         1.49 o                         
   8  -3  13          3.01         -1.56         1.56 o                         
  -9   3   9         21.04          8.95         1.08 o                         
  -9   4  16          3.93          1.70         0.91 o                         
  -9   4  17          8.61          7.87         0.91 o                         
  -1  -3  -4         48.86         47.48         0.41 o                         
   5  -9  -1          1.93          1.19         0.93 o                         
   5   0  17          0.41         -1.49         1.51 o                         
   8  -4  12          1.48          2.39         1.54 o                         
  -9   4  14          2.17          2.28         0.93 o                         
  -9   4  15          0.01         -0.45         0.78 o                         
  -5  -1  -2         29.83         32.24         0.74 o                         
  -5   1   1        238.94        247.90         1.25 o                         
  -2   1   1          2.22          3.70         0.40 o                         
  -1  -1  -2        294.79        248.71         0.64 o                         
   2  -8  -4          5.67          6.44         0.48 o                         
   5 -10   0          2.05          1.45         1.09 o                         
   5  -8  -1          8.65          5.18         0.95 o                         
   5  -7  -1          4.48          1.21         0.87 o                         
   5   0  14          0.95         -0.50         1.29 o                         
   5   0  15          1.30          4.19         1.36 o                         
   5   0  16          0.25          2.86         1.17 o                         
   8  -5  11          0.05          0.64         1.53 o                         
  -9   4  13          1.69          1.75         0.82 o                         
  -5   0  -1         27.65         30.00         0.73 o                         
  -2  -4  -5         29.63         32.42         0.49 o                         
   2 -10  -3          0.34          0.63         0.63 o                         
   2  -1   0         36.39         30.81         0.45 o                         
   2   0   2        175.99        152.88         0.81 o                         
   5  -9   0          0.29         -1.02         1.02 o                         
   5   0  12          1.05         -0.95         0.95 o                         
   5   0  13          1.91         -1.02         1.02 o                         
 -13   2  10          0.53          0.87         1.37 o                         
  -9   4  12          2.09          2.03         0.84 o                         
  -5  -4  -5          1.89          1.53         0.64 o                         
  -2   0  -1        132.98        110.90         0.62 o                         
   2  -4  -3          8.73          9.10         0.38 o                         
   2   2  16          1.01         -0.79         0.79 o                         
   5 -10   1          0.65         -1.16         1.16 o                         
   5  -8   0          0.46          2.42         0.97 o                         
   5  -1  17          0.49         -1.31         1.31 o                         
  -9   4  11          4.38          6.85         0.88 o                         
  -2   2   3        135.04        127.77         0.51 o                         
   1   0   1          7.24          8.20         0.26 o                         
   5 -10   2          0.76          2.82         1.27 o                         
   5  -9   1          0.01         -1.09         1.09 o                         
   5  -7   0          1.70         -0.16         0.76 o                         
   5  -1  14          1.11          0.83         1.40 o                         
   5  -1  15          0.64         -1.05         1.17 o                         
   5  -1  16          1.79          1.30         1.24 o                         
   1  -2  -2        274.16        271.37         0.49 o                         
   2  -3  -2        131.50        135.77         0.64 o                         
   2  -2  -1        305.00        287.55         0.85 o                         
   2   1  19          0.42         -0.60         1.26 o                         
   5  -8   1          2.06         -0.32         1.04 o                         
   5  -2  17          1.63          0.36         1.71 o                         
   5  -1  11          1.26          0.05         0.99 o                         
   5  -1  12          0.35          0.83         1.02 o                         
   5  -1  13          4.93          3.32         1.10 o                         
   6  -9   5          1.36          1.03         1.55 o                         
  -9   4  10          2.74         -0.45         0.73 o                         
  -2  -2  -4         97.67        103.43         0.68 o                         
   2  -9  -3          1.57          3.21         0.57 o                         
   5 -10   3          0.07          2.68         1.12 o                         
   5  -9   2          7.39          7.72         1.22 o                         
   5  -7   1          2.27         -0.80         0.80 o                         
   5  -2  15          1.76          5.28         1.56 o                         
   5  -2  16          0.09          2.94         1.34 o                         
  -9   4   9         11.62         11.97         0.98 o                         
  -2  -3  -5         35.74         41.58         0.54 o                         
  -2  -1  -3         10.90         11.31         0.51 o                         
  -2   3  20          0.64          0.55         0.77 o                         
   2 -10  -2          2.34          4.39         0.75 o                         
   2   0   3          3.36          3.34         0.50 o                         
   5  -9   3          2.18          3.40         1.29 o                         
   5  -8   2          1.39          1.72         0.92 o                         
   5  -7   2          3.18          0.57         1.07 o                         
   5  -3  16          0.51          3.09         1.74 o                         
   5  -2  10          6.40         -1.04         1.04 o                         
   5  -2  11          3.46          1.95         1.09 o                         
   5  -2  12          0.25         -1.09         1.09 o                         
   5  -2  13          0.86          2.41         1.14 o                         
   5  -2  14          0.03         -0.69         1.17 o                         
 -13   3   8          2.59          0.24         1.62 o                         
  -9   4   8         12.29         10.52         1.00 o                         
  -5   4  19          0.59          0.20         0.48 o                         
  -2   3  19          0.65          0.64         0.73 o                         
  -1   0  -1          7.24          8.51         0.29 o                         
  -1   1   1         30.41         27.54         0.27 o                         
   1   1  20          0.42         -0.63         0.99 o                         
   2  -8  -3         11.59         13.52         0.66 o                         
   2  -1   1         17.97         18.26         0.47 o                         
   5  -9   4          1.05          2.92         1.36 o                         
   5  -8   3          0.51         -1.15         1.15 o                         
   5  -3  14          1.66          2.65         1.57 o                         
   5  -3  15          0.77         -0.69         1.31 o                         
 -12   4  10          0.29         -0.64         1.35 o                         
 -12   4  11          0.18         -1.10         1.10 o                         
  -2   1   0         36.28         33.09         0.45 o                         
   1   1  19          0.45          0.21         0.96 o                         
   5  -9   5          0.57          1.51         1.19 o                         
   5  -8   4          1.62          0.46         1.26 o                         
   5  -7   3          0.07         -0.22         0.91 o                         
   5  -6   3          9.61          7.99         0.95 o                         
   5  -4  15          0.20          2.55         1.42 o                         
   5  -4  16          0.53         -0.37         1.52 o                         
   5  -3   8          1.44          0.91         0.95 o                         
   5  -3   9          0.59          3.61         1.01 o                         
   5  -3  10          2.73         -1.03         1.03 o                         
   5  -3  11          0.43          1.07         1.10 o                         
   5  -3  12          1.77         -0.33         1.15 o                         
   5  -3  13          7.39         11.49         1.28 o                         
 -12   4   9          0.87          1.95         1.38 o                         
  -2  -4  -6          2.33          3.56         0.45 o                         
  -2   0  -2        175.99        165.28         0.76 o                         
  -2   3  18          2.20          2.61         0.70 o                         
   2 -11   0          0.67          0.00         1.08 o                         
   2  -9  -2          0.73          1.31         0.72 o                         
   5  -9   6          4.52          6.32         1.29 o                         
   5  -9   7          0.09         -1.34         1.34 o                         
   5  -8   5          7.26          6.08         1.15 o                         
   5  -8   6          0.59          4.46         1.44 o                         
   5  -7   4          1.89          3.16         0.98 o                         
   5  -7   5          0.14         -0.72         1.26 o                         
   5  -6   4          0.36         -0.89         0.89 o                         
   5  -6   5          5.69          5.34         1.21 o                         
   5  -5  14          1.79         -0.18         1.43 o                         
   5  -5  15          0.64         -0.96         1.53 o                         
   5  -4   8          1.97          0.94         1.08 o                         
   5  -4   9          9.80         -0.06         1.35 o                         
   5  -4  11          1.72         -0.20         1.41 o                         
   5  -4  12          0.32         -0.50         1.20 o                         
   5  -4  13          0.64          2.36         1.29 o                         
   5  -4  14          6.04          5.09         1.39 o                         
  -9   4   6          5.05          3.36         0.88 o                         
  -9   5  13          0.04         -0.06         0.77 o                         
  -9   5  14          0.62          0.45         0.73 o                         
  -9   5  15          0.27         -0.68         0.68 o                         
   2 -10  -1          1.86          0.97         0.79 o                         
   2  -2   0         15.64         16.87         0.53 o                         
   5  -8   7          1.28          3.52         1.23 o                         
   5  -8   8          2.51          1.84         1.31 o                         
   5  -8   9          0.71         -0.09         1.38 o                         
   5  -8  10          1.96         -0.23         1.48 o                         
   5  -7   6          0.83          1.31         1.09 o                         
   5  -7   7          1.89          1.62         1.40 o                         
   5  -7  12          0.99         -1.05         1.51 o                         
   5  -6   6          0.34         -0.10         1.02 o                         
   5  -6   7          6.08          5.05         1.35 o                         
   5  -6  12          0.10          0.56         1.69 o                         
   5  -6  13          1.50          1.82         1.47 o                         
   5  -6  14          0.17          0.54         1.53 o                         
   5  -5   7          1.80          0.86         1.09 o                         
   5  -5   9          1.83          1.80         1.15 o                         
   5  -5  10          1.17          1.22         1.17 o                         
   5  -5  11          0.66         -1.21         1.21 o                         
   5  -5  12          5.62          4.00         1.34 o                         
   5  -5  13          1.19          2.91         1.37 o                         
   5  -4  10          4.81          0.56         1.13 o                         
 -12  -2  -4          2.10          0.38         1.45 o                         
 -12   4   7          0.42         -1.11         1.42 o                         
  -9   4   5          4.19          2.40         1.07 o                         
  -9   5  11          2.68          3.96         0.89 o                         
  -9   5  12          2.20          2.91         0.73 o                         
  -5  -1  -5         11.82         12.89         0.76 o                         
  -2   2  21          3.15          2.41         1.12 o                         
  -2   3  17          2.88          0.09         0.65 o                         
   1 -11  -1          0.33         -0.45         0.88 o                         
   2  -1  19          0.42         -0.96         1.20 o                         
   5  -7   8          6.14          5.91         1.24 o                         
   5  -7   9          0.71         -1.26         1.26 o                         
   5  -7  10          0.44          4.10         1.35 o                         
   5  -7  11          0.85          0.90         1.42 o                         
   5  -6   8          3.55          8.32         1.18 o                         
   5  -6   9          0.54         -1.18         1.18 o                         
   5  -6  10          1.62         -0.29         1.26 o                         
   5  -6  11          1.98          3.36         1.33 o                         
  -9   5  10          3.04          1.63         0.81 o                         
  -2  -2  -5         93.57        111.36         0.74 o                         
  -2   3  16          4.60          2.17         0.63 o                         
  -1  -1  -3        152.33        161.02         0.62 o                         
   2 -10   0          5.47          7.78         1.05 o                         
   2  -8  -2          0.94          1.57         0.60 o                         
   2  -1  18          3.56          7.69         1.20 o                         
 -12  -2  -5          2.02          0.21         1.47 o                         
 -12   4   6          2.46          1.07         1.18 o                         
  -9   5   9          0.29         -0.84         0.84 o                         
  -2  -1  -4         31.25         35.12         0.52 o                         
  -2   2  20          0.98          2.99         0.91 o                         
   1  -1   0        155.97        154.19         0.48 o                         
   1  -1  20          0.42          0.61         1.23 o                         
   2  -9  -1          9.07         10.27         0.78 o                         
   2  -2  19          1.63         -1.31         1.31 o                         
  -9   5   8          6.44          6.92         0.95 o                         
  -2   1  -1         17.89         20.02         0.56 o                         
  -2   3  15          1.05         -0.55         0.55 o                         
   1 -11   0          0.22          2.77         0.91 o                         
   2 -10   1          0.84          2.51         1.01 o                         
   2  -3  19          0.69          0.32         1.41 o                         
   2  -2  18          1.20          0.35         1.25 o                         
 -12   5   8          2.82          3.36         1.39 o                         
  -9   5   7          2.31          1.74         0.95 o                         
  -2   0  -3          3.36          4.89         0.48 o                         
  -2   2  19          1.66          2.59         0.87 o                         
   1  -2  20          0.65          1.00         1.35 o                         
   2 -10   2          3.02         -0.81         1.10 o                         
   2  -9   0          0.67         -0.47         0.83 o                         
   2  -8  -1          1.85          2.24         0.69 o                         
   2  -3  18          0.72          1.28         1.33 o                         
   2  -2  17          1.07          3.35         1.19 o                         
   2  -1  14          5.80         -1.03         1.03 o                         
 -13   3   1          1.60         -1.53         1.53 o                         
  -9   5   6          1.73          2.07         0.98 o                         
   1 -11   1          0.79          1.73         1.04 o                         
   2  -7  -1          1.16         -0.68         0.68 o                         
   2  -4  18          0.15          0.30         1.40 o                         
   2  -3  17          1.15          2.00         1.28 o                         
  -9   5   5          1.70          4.93         1.04 o                         
  -2   2  18          0.51          1.09         0.82 o                         
  -1   0  -2        109.82        107.52         0.50 o                         
   1  -3  19          0.99          2.64         1.69 o                         
   2 -10   3          1.27          3.24         1.02 o                         
   2 -10   4          5.52          7.91         1.35 o                         
   2  -9   1          1.18          1.39         0.77 o                         
   2  -8   0          2.58          2.69         0.78 o                         
   2  -2  14          1.31          0.65         1.05 o                         
  -2   1  20          1.86          1.66         1.09 o                         
   1  -4  19          1.71         -1.17         1.48 o                         
   2 -10   5          1.37          0.79         1.14 o                         
   2 -10   6          1.61          2.52         1.48 o                         
   2 -10   7          5.23          6.49         1.58 o                         
   2  -9   2          0.46         -0.55         1.03 o                         
   2  -7   0         17.73         25.27         0.84 o                         
   2  -6  16          0.05          0.89         1.50 o                         
   2  -5  16          0.60         -1.36         1.41 o                         
  -9   5   4          0.78         -0.87         0.87 o                         
  -2   1  -2          4.46          6.47         0.49 o                         
  -2   2  17          4.76          3.12         0.78 o                         
  -1   1   0        156.10        158.83         0.49 o                         
   2  -9   3          5.61          8.01         0.93 o                         
   2  -9   4          8.82         10.39         1.22 o                         
   2  -9  11          3.67          7.88         1.53 o                         
   2  -8   1          5.35          7.31         0.74 o                         
   2  -8  13          2.08          4.05         1.86 o                         
   2  -7  14          2.14         -0.66         1.81 o                         
   2  -7  15          0.89          0.31         1.53 o                         
   2  -6  15          1.12          5.07         1.43 o                         
   2  -5  15          0.88          2.35         1.36 o                         
  -9   2  -5          4.31          6.73         1.19 o                         
  -9   3  -3         11.93         -1.28         1.28 o                         
  -9   4  -1          8.43          3.04         1.37 o                         
  -9   5   3          1.27         -0.91         0.91 o                         
  -5   3  20          1.75          1.03         0.78 o                         
  -2   0  -4         34.79         44.10         0.61 o                         
  -2   0  21          2.74          3.26         1.09 o                         
  -2   1  19          0.95          2.28         1.04 o                         
   1  -5  18          3.11          3.48         1.53 o                         
   2  -9   5          1.03          1.84         1.05 o                         
   2  -9   6          2.19          6.66         1.12 o                         
   2  -9   7          2.09          2.24         1.20 o                         
   2  -9   8          2.23          4.49         1.25 o                         
   2  -9   9          0.90          1.38         1.29 o                         
   2  -9  10          0.16         -1.22         1.37 o                         
   2  -8   2          5.21          3.31         0.83 o                         
   2  -8   3          4.79          5.83         1.06 o                         
   2  -8  11          0.27         -1.62         1.62 o                         
   2  -8  12          1.14         -1.40         1.40 o                         
   2  -7   1         11.53          4.72         0.89 o                         
   2  -7  13          0.20          1.00         1.41 o                         
   2  -4  13          2.29          1.31         1.11 o                         
   2  -3  12         17.56          0.11         1.18 o                         
 -12   2  -5          2.02          6.63         1.53 o                         
 -12   5   2          4.27          4.54         1.67 o                         
  -9  -3 -10          1.48          1.89         1.22 o                         
  -9   1  -7          2.34          2.98         1.22 o                         
  -9   5   2          2.56          3.43         0.95 o                         
  -9   6   9          2.34          3.66         0.79 o                         
  -9   6  10          1.75          0.31         0.73 o                         
  -9   6  11          7.50          8.99         0.78 o                         
  -9   6  12          0.53          0.91         0.67 o                         
  -9   6  13          1.58         -0.64         0.64 o                         
  -2   0  20          0.08          1.91         1.25 o                         
   1 -10   4          1.44          3.61         1.25 o                         
   1  -6  17          0.18          1.26         1.53 o                         
   2  -8   4          2.56         -0.91         0.91 o                         
   2  -8   5          4.56          1.12         1.18 o                         
   2  -8   6          6.02          8.47         1.31 o                         
   2  -8   7          0.36         -1.30         1.33 o                         
   2  -8   8          1.15          0.89         1.40 o                         
   2  -8   9          6.13          5.50         1.26 o                         
   2  -8  10          1.63          0.67         1.27 o                         
   2  -7   2         14.73         13.44         0.96 o                         
   2  -7  11          0.17         -0.40         1.26 o                         
   2  -7  12          4.01          7.24         1.36 o                         
   2  -6  12          0.41         -0.69         1.22 o                         
 -12   5   1          0.27         -1.70         1.70 o                         
  -9  -2 -10          7.67         13.69         1.33 o                         
  -9   2  -6          1.30          0.33         1.18 o                         
  -9   4  -2          1.79         -1.17         1.17 o                         
  -9   5   1          0.95          2.61         1.22 o                         
  -9   6   7          5.14         10.48         0.95 o                         
  -9   6   8          3.05         -0.09         0.84 o                         
  -9   6  14          0.50          0.90         0.59 o                         
  -2  -1  21          0.19         -1.17         1.17 o                         
   1 -10   6          1.41         -1.17         1.17 o                         
   1 -10   7          4.58          4.39         1.28 o                         
   1 -10   8          0.19         -1.34         1.34 o                         
   1  -8  14          0.79          0.99         1.55 o                         
   1  -7  15          0.11          0.82         1.49 o                         
   2  -7   3          5.51          3.50         0.81 o                         
   2  -7   4          4.26          1.67         1.06 o                         
   2  -7   8         14.68         16.25         1.38 o                         
   2  -7   9          0.09         -1.10         1.10 o                         
   2  -7  10          0.29         -0.02         1.17 o                         
  -9   0  -9          2.02          1.90         1.27 o                         
  -9   1  -8          1.34         -1.09         1.26 o                         
  -9   3  -5          5.60          2.91         1.26 o                         
  -9   4  -3          0.64         -1.39         1.39 o                         
  -9   5   0          5.95          8.33         1.29 o                         
  -9   6   6          0.98          1.90         0.96 o                         
  -2  -1  -6         59.30         78.69         0.72 o                         
  -2   0  19          0.60         -1.17         1.17 o                         
   1  -9   9          6.91          9.11         1.62 o                         
   1  -9  10          1.50          2.14         1.35 o                         
   1  -9  11          0.02          2.99         1.44 o                         
   1  -8  12          0.74         -1.70         1.70 o                         
   1  -8  13          0.18          1.42         1.46 o                         
   1  -7  14          0.05          1.92         1.41 o                         
   2  -7   5          7.00          4.06         0.96 o                         
   2  -7   6          8.95          6.46         1.01 o                         
   2  -6   9          2.87          2.42         1.09 o                         
  -9   2  -7          0.32          0.65         1.21 o                         
  -9   6   4          0.67          4.79         1.08 o                         
  -9   6   5          1.58          2.56         0.85 o                         
  -2  -2  21          3.15          3.62         1.34 o                         
  -2  -1  20          1.86          2.71         1.17 o                         
   1  -9   8          3.92         -1.28         1.28 o                         
  -9   0 -10          5.54          7.31         1.31 o                         
  -9   1  -9          1.42          0.39         1.30 o                         
  -9   3  -6          3.50         -0.52         1.26 o                         
  -9   4  -4          0.40         -1.19         1.19 o                         
  -9   5  -1          0.50         -1.09         1.09 o                         
  -9   6   3          2.32          2.46         1.12 o                         
  -2  -2  20          0.99         -1.52         1.52 o                         
  -9   2  -8          2.69          4.56         1.31 o                         
  -9   5  -2          9.40          6.80         1.18 o                         
  -9   6   2          2.67          3.41         1.19 o                         
  -2  -3  20          0.65         -1.34         1.34 o                         
  -9   0 -11          1.70         -1.06         1.35 o                         
  -9   1 -10          0.38          0.95         1.35 o                         
  -9   3  -7          3.06          4.69         1.34 o                         
  -9   4  -5          0.35          1.80         1.26 o                         
  -9   5  -3          1.09          4.32         1.43 o                         
  -9   6   1          3.06          4.26         1.26 o                         
  -9  -1 -12          0.08          3.08         1.39 o                         
  -9   3  -8          5.35          4.72         1.39 o                         
  -9   4  -6          1.11          4.63         1.32 o                         
  -9   6   0          0.94          1.75         1.32 o                         
  -2  -5  19          0.16          0.83         1.50 o                         
  -2  -4  19          0.42          4.11         1.40 o                         
  -2  -3  19          0.65         -0.96         1.26 o                         
  -9   1 -11          0.09          2.43         1.40 o                         
  -9   4  -7          0.69          1.72         1.64 o                         
  -9   5  -4          4.98          5.30         1.23 o                         
  -9   6  -1          4.77          5.79         1.38 o                         
  -2  -6  18          0.13         -0.45         1.54 o                         
  -2  -5  18          0.26          1.95         1.44 o                         
  -2  -4  18          0.09         -0.22         1.57 o                         
  -2  -3  18          2.20          2.68         1.23 o                         
  -2   0  16          0.04          0.59         0.81 o                         
  -9   3  -9          5.24          3.86         1.42 o                         
  -9   5  -5          0.21          0.40         1.26 o                         
  -9   6  -2          3.92          6.96         1.45 o                         
  -9   7   5          1.79          0.95         1.02 o                         
  -9   7   6          8.09          8.14         0.95 o                         
  -9   7   7          1.15          0.33         0.86 o                         
  -2  -7  16          2.63         -1.30         1.84 o                         
  -2  -6  17          0.77          3.80         1.47 o                         
  -2  -2  17          4.77          6.32         1.09 o                         
  -9   1 -12          0.08          1.13         1.47 o                         
  -9   2 -11          1.82          3.38         1.45 o                         
  -9   3 -10          1.48          0.64         1.77 o                         
  -9   4  -8          0.57          2.50         1.38 o                         
  -9   5  -6          2.29          2.33         1.34 o                         
  -9   6  -3          3.56          4.96         1.49 o                         
  -9   7   3          4.07          1.14         1.15 o                         
  -9   7   4          2.34          2.60         0.91 o                         
  -5   0  21          0.40          2.55         1.08 o                         
  -2 -10  -2          3.02          3.14         0.73 o                         
  -2 -10   9          3.15          4.65         1.72 o                         
  -2  -9  12          1.22          3.73         1.83 o                         
  -2  -8  14          1.29          4.10         1.53 o                         
  -2  -6  16          1.76          0.28         1.70 o                         
  -2  -5  17          2.77          3.44         1.37 o                         
  -2  -4  17          0.29          0.29         1.23 o                         
  -2  -3  17          2.88          3.04         1.15 o                         
  -2  -1  16          1.98          3.97         0.93 o                         
  -9   4  -9          4.36          4.59         1.77 o                         
  -9   6  -4          0.77          0.29         1.56 o                         
  -9   7   1          1.32          1.02         1.29 o                         
  -9   7   2          5.41          6.04         1.03 o                         
  -2 -10  -1          0.84          1.27         0.84 o                         
  -2 -10   8          0.67          4.28         1.31 o                         
  -2  -9  11          1.90          5.08         1.71 o                         
  -2  -8  13          0.81          2.59         1.74 o                         
  -2  -7  15          0.46         -1.40         1.40 o                         
  -2  -5  16          4.82          7.77         1.33 o                         
  -2  -2  16          8.19         10.19         1.07 o                         
  -9   2 -12          1.32          3.48         1.54 o                         
  -9   3 -11          1.27          1.36         1.53 o                         
  -9   5  -7          0.15         -1.21         1.39 o                         
  -9   7   0          1.62         -1.10         1.10 o                         
  -5   0  20          0.31          0.59         1.04 o                         
  -2 -10   0          5.47          7.23         0.96 o                         
  -2 -10   1          1.86          1.28         1.04 o                         
  -2 -10   2          2.34          2.95         1.13 o                         
  -2 -10   4          5.63          7.82         1.30 o                         
  -2 -10   5          0.62          2.33         1.35 o                         
  -2 -10   6          5.00          6.58         1.21 o                         
  -2 -10   7          4.20          3.97         1.24 o                         
  -2  -9  10          0.49          0.76         1.32 o                         
  -2  -8  12          0.11          2.64         1.64 o                         
  -2  -7  14          2.16          0.24         1.36 o                         
  -2  -6  15          0.38          2.88         1.31 o                         
  -2  -5  15          0.75          1.45         1.48 o                         
  -9   4 -10          2.35          3.42         1.53 o                         
  -9   5  -8          0.65         -1.42         1.42 o                         
  -9   6  -5          1.57          4.36         1.35 o                         
  -9   7  -1          2.17          1.14         1.14 o                         
  -2 -10   3          0.34          0.49         0.97 o                         
  -2  -9   9          0.74          0.63         1.26 o                         
  -2  -8  11          2.75          6.49         1.59 o                         
  -2  -7  13          0.55         -1.29         1.29 o                         
  -2  -6  14          0.14          1.17         1.22 o                         
  -2  -2  15          4.41          2.26         0.95 o                         
  -9   5  -9          0.09         -1.38         1.46 o                         
  -9   6  -6          0.02         -1.39         1.39 o                         
  -9   7  -3          1.54          5.70         1.59 o                         
  -9   7  -2          0.10          1.04         1.22 o                         
  -5  -2  20          0.41         -0.48         1.24 o                         
  -2  -9   7          0.95          0.11         1.35 o                         
  -2  -9   8          2.49          5.32         1.22 o                         
  -2  -8  10          4.17          3.82         1.26 o                         
  -2  -7  12          4.57          6.50         1.26 o                         
  -2  -6  13          4.86          6.22         1.22 o                         
  -2  -5  14          6.72          7.78         1.20 o                         
  -2   0  13          2.43          4.73         0.73 o                         
  -9   6  -7          0.65         -0.11         1.43 o                         
  -9   7  -4          1.09         -0.61         1.64 o                         
  -5   6   6          3.04         -0.38         0.52 o                         
  -2  -9  -2          0.46          0.33         0.81 o                         
  -2  -9   5          2.50          2.17         1.26 o                         
  -2  -9   6          8.14         11.18         1.13 o                         
  -2  -8   9          0.31         -1.00         1.13 o                         
  -2  -7  11          0.22         -1.17         1.17 o                         
  -2  -6  12          5.63          0.30         1.40 o                         
  -2  -5  13         13.29         11.81         1.19 o                         
  -2  -3  14         12.85          7.74         1.10 o                         
  -9   7  -5          0.18         -1.41         1.41 o                         
  -9   8   1          3.12          1.07         1.34 o                         
  -9   8   2          0.96          0.95         1.25 o                         
  -9   8   3          3.01          1.46         1.18 o                         
  -9   8   4          0.44         -0.33         1.08 o                         
  -9   8   5          4.02          4.24         1.01 o                         
  -9   8   6          2.48          1.24         1.02 o                         
  -6  -1 -15          5.14          5.42         1.20 o                         
  -5  -4  19          0.59         -1.40         1.40 o                         
  -5  -3 -15          0.77          2.61         1.12 o                         
  -5  -2  19          0.48          1.57         1.21 o                         
  -2  -9  -1          1.18          3.19         0.78 o                         
  -2  -9   0          0.67         -0.29         0.86 o                         
  -2  -9   1          9.07         14.48         1.00 o                         
  -2  -9   2          0.73          0.23         1.01 o                         
  -2  -9   3          1.57          3.63         1.09 o                         
  -2  -9   4          1.04          1.40         0.95 o                         
  -2  -8   8          2.89          4.88         1.12 o                         
  -2  -7  10          5.25          1.19         1.14 o                         
  -9   8  -1          3.21          6.56         1.50 o                         
  -9   8   0          1.68          1.32         1.15 o                         
  -9   8   7          0.21          1.21         0.91 o                         
  -6   0 -15          2.64         -1.27         1.27 o                         
  -5  -5  18          2.07          2.10         1.47 o                         
  -5  -2 -15          1.76          1.48         0.99 o                         
  -2  -8  -5          4.56          5.64         0.52 o                         
  -2  -8   7          7.06         10.28         1.11 o                         
  -2  -7   9          2.63          0.24         1.10 o                         
  -2  -6  11          0.59          3.12         1.10 o                         
  -2  -5  12         10.09         10.42         1.14 o                         
  -5   3 -12          1.77         -1.17         1.17 o                         
  -2  -8   5          5.50          5.72         1.17 o                         
  -2  -8   6          1.73          2.41         0.99 o                         
  -2  -7   8         11.59         15.21         1.32 o                         
  -6  -4  19          1.14         -0.78         1.44 o                         
  -6   0 -16          3.00          2.78         1.31 o                         
  -5  -7  15          0.47         -1.46         1.46 o                         
  -5  -6  16          1.35          3.67         1.44 o                         
  -5   2 -14          0.03          0.04         1.17 o                         
  -5   4 -11          1.72          2.99         1.18 o                         
  -5   5  -9          1.84         -0.39         1.13 o                         
  -2  -8  -4          2.56          3.24         0.58 o                         
  -2  -8   4          5.67          6.42         1.10 o                         
  -2  -7   7          7.40          4.90         1.21 o                         
  -6  -6  17          0.36          0.64         1.54 o                         
  -6  -5  18          0.02          2.21         1.47 o                         
  -6   3 -14          1.55          2.55         1.40 o                         
  -5  -9  11          0.21          0.56         1.47 o                         
  -5   4 -12          0.32         -1.18         1.18 o                         
  -2  -8  -3          4.79          4.99         0.70 o                         
  -2  -8   2          0.94          2.22         0.95 o                         
  -2  -8   3         11.59         15.25         0.90 o                         
  -2  -7   6          7.68          9.45         1.15 o                         
  -2  -3  11         11.84         10.13         0.91 o                         
  -5 -10   6          0.36          0.86         1.54 o                         
  -5  -9  10          4.65          2.28         1.48 o                         
  -5  -8  12          1.69          3.17         1.43 o                         
  -5   2 -15          1.76          1.10         1.27 o                         
  -5   3 -14          1.65          3.40         1.31 o                         
  -5   7  -2          3.18          3.62         1.07 o                         
  -5   7  -1          2.27          1.62         1.00 o                         
  -5   7   0          1.71         -0.10         0.92 o                         
  -5   7   1          4.49          6.11         0.87 o                         
  -2  -8  -2          5.21          3.13         0.69 o                         
  -2  -8  -1          5.35          4.81         0.74 o                         
  -2  -8   0          2.58          1.57         0.81 o                         
  -2  -8   1          1.85          1.74         0.71 o                         
  -2  -7   5          9.46          8.02         1.09 o                         
  -2  -4  10          3.93         -0.91         0.91 o                         
  -6  -8  13          0.16         -1.52         1.52 o                         
  -6  -7  15          0.32         -1.48         1.50 o                         
  -6  -6  16          2.19          4.67         1.47 o                         
  -6   4 -14          0.89         -0.47         1.44 o                         
  -5 -10   5          1.55          3.48         1.50 o                         
  -5  -9   9          0.65         -1.31         1.31 o                         
  -5  -7  13          0.13          0.96         1.36 o                         
  -5  -1 -17          0.49         -0.12         1.15 o                         
  -5   6  -9          0.54          0.32         1.19 o                         
  -5   7  -4          1.89         -0.59         1.18 o                         
  -5   7  -3          0.07         -0.91         0.91 o                         
  -5   7   3          3.29          1.99         0.67 o                         
  -2  -7   4          2.62          1.67         1.02 o                         
  -2  -6   7         22.85         20.81         1.09 o                         
  -6  -9  10          1.76          7.28         1.80 o                         
  -5 -10   3          5.72          3.02         1.39 o                         
  -5 -10   4          2.48         -0.42         1.18 o                         
  -5   1 -17          0.49          1.76         1.33 o                         
  -5   4 -14          6.04          7.50         1.38 o                         
  -5   6 -10          1.62          0.94         1.26 o                         
  -5   7  -6          0.83          0.86         1.30 o                         
  -5   7  -5          0.14          2.16         1.03 o                         
  -5   7   4          1.64          2.27         0.57 o                         
  -2  -7   3         15.69         12.51         1.04 o                         
  -6  -9   9          1.63          5.75         1.73 o                         
  -6  -8  12          0.21         -1.40         1.40 o                         
  -5 -10   1          2.72          4.51         1.26 o                         
  -5 -10   2          4.09          1.09         1.31 o                         
  -5  -9   7          0.13         -1.22         1.22 o                         
  -5   2 -17          1.63          4.10         1.39 o                         
  -5   3 -16          0.51          1.23         1.39 o                         
  -5   5 -13          1.19         -0.16         1.35 o                         
  -5   6 -11          1.98          2.58         1.32 o                         
  -5   7  -7          1.88          0.66         1.14 o                         
  -5   7   5          6.23          6.76         0.62 o                         
  -2  -7   2         27.42         30.24         1.03 o                         
  -2   1 -13          3.03         -0.98         0.98 o                         
  -8   9   4          0.48         -0.70         1.03 o                         
  -6  -8  11          2.19          0.71         1.39 o                         
  -6  -5  15          5.27          9.76         1.35 o                         
  -6   7 -10          0.04         -1.40         1.40 o                         
  -6   8  -6          0.16         -0.55         1.22 o                         
  -5 -10  -2          0.76         -0.91         1.00 o                         
  -5 -10  -1          0.65          0.69         1.08 o                         
  -5 -10   0          2.05          2.41         0.97 o                         
  -5   5 -14          1.79         -0.57         1.40 o                         
  -5   6 -12          0.10         -1.25         1.35 o                         
  -5   7  -9          0.71         -1.47         1.51 o                         
  -5   7  -8          6.14          7.22         1.24 o                         
  -2  -7  -6          8.95          9.56         0.45 o                         
  -2  -7   0         17.73         20.74         0.84 o                         
  -2  -7   1          1.16         -0.69         0.69 o                         
  -6  -9   8          0.61         -0.41         1.32 o                         
  -6  -8  10          0.87          2.72         1.31 o                         
  -6   8  -8          0.49          1.15         1.35 o                         
  -6   8  -7          0.75         -1.22         1.30 o                         
  -5   4 -16          0.53         -1.26         1.49 o                         
  -5   5 -15          0.64          1.40         1.87 o                         
  -5   6 -13          1.50         -0.80         1.77 o                         
  -5   7 -10          0.44          0.45         1.32 o                         
  -5   8  -4          1.61          3.16         1.25 o                         
  -5   8  -3          0.50          2.04         1.16 o                         
  -5   8  -2          1.39          1.48         1.09 o                         
  -5   8  -1          2.05          2.66         1.03 o                         
  -2  -7  -5          7.00          6.80         0.55 o                         
  -2  -7  -2         14.73         10.87         0.78 o                         
  -2  -7  -1         11.53          5.76         0.78 o                         
  -2   3 -12         17.59          2.78         1.17 o                         
  -9   0  19          0.00         -0.11         1.17 o                         
  -6  -9   7          2.28          1.07         1.32 o                         
  -6  -5  14          0.99         -0.57         1.22 o                         
  -6   8  -9          0.05          0.42         1.43 o                         
  -5   6 -14          0.17          2.24         1.87 o                         
  -5   7 -11          0.85          1.93         1.39 o                         
  -5   7   6          5.52          5.64         0.51 o                         
  -5   8  -6          0.60          0.31         1.16 o                         
  -5   8  -5          7.27          8.75         1.13 o                         
  -5   8   0          0.47          1.01         0.78 o                         
  -5   8   1          8.63          6.67         0.92 o                         
  -2  -7  -4          4.26          3.80         0.57 o                         
  -2  -7  -3          5.51          6.76         0.56 o                         
  -6  -9   6          0.51          1.22         1.22 o                         
  -6   9  -5          1.36          0.23         1.51 o                         
  -6   9  -4          0.87          0.74         1.44 o                         
  -6   9  -3          5.23          5.88         1.39 o                         
  -6   9  -1          0.07          0.19         1.17 o                         
  -5  -9   2         19.10         16.49         1.36 o                         
  -5   7 -12          0.99          0.98         1.49 o                         
  -5   8  -8          2.51          1.14         1.29 o                         
  -5   8  -7          1.28          1.82         1.23 o                         
  -5   8   2          2.18          2.73         0.77 o                         
  -2  -1 -16          3.53          3.36         0.90 o                         
  -2   4 -12          0.54         -0.44         1.04 o                         
  -9  -4  17          8.62          5.95         1.54 o                         
  -9  -2  18          1.06          3.89         1.34 o                         
  -6  -9   5          0.55          1.88         1.16 o                         
  -6   9   1          0.16          0.60         0.99 o                         
  -5   8 -10          1.96          3.32         1.79 o                         
  -5   8  -9          0.70          0.92         1.38 o                         
  -5   8   3         14.03         13.46         0.82 o                         
  -2   3 -15          6.53          5.56         1.18 o                         
  -2   5 -11          9.45         12.12         1.17 o                         
  -2   6  -7         15.26         12.76         1.26 o                         
  -2   6  -6         21.35         20.49         1.05 o                         
  -2   6  -5         22.90         26.39         1.00 o                         
  -2   6  -3          2.48         -0.96         0.96 o                         
  -6  -9   4          2.18          1.74         1.11 o                         
  -6   9   2          5.88          1.45         0.92 o                         
  -5  -9  -7          0.09          1.59         0.72 o                         
  -5  -9  -1          0.01          0.05         1.02 o                         
  -5  -9   0          0.29         -1.08         1.08 o                         
  -2   3 -16          1.23         -1.44         1.44 o                         
  -2   5 -12          6.21          7.34         1.18 o                         
  -2   6  -9          2.88          2.15         1.04 o                         
  -2   6  -8          7.91          9.20         1.07 o                         
  -9  -6  14          0.50          0.35         1.49 o                         
  -9  -5  15          0.27          3.85         1.46 o                         
  -9  -4  16          3.93          4.94         1.44 o                         
  -6  -9   2          5.87          3.88         1.35 o                         
  -6  -9   3          0.28          1.40         1.08 o                         
  -5  -9  -6          4.52          3.20         0.83 o                         
  -5  -9  -5          0.57          0.54         0.88 o                         
  -5  -9  -4          1.05          0.58         0.95 o                         
  -5  -9  -3          2.18          1.76         0.90 o                         
  -5  -9  -2          7.39          6.31         1.02 o                         
  -5   8   4          0.20         -0.64         0.64 o                         
  -5   9  -8          2.15          3.80         1.71 o                         
  -5   9  -7          0.09         -1.33         1.33 o                         
  -5   9  -6          4.52          3.40         1.26 o                         
  -5   9  -5          0.57          0.16         1.16 o                         
  -5   9  -4          1.05          0.55         1.10 o                         
  -5   9  -3          2.18          4.09         1.04 o                         
  -5   9  -2          7.40          9.76         1.22 o                         
  -5   9  -1          0.01          1.20         1.09 o                         
  -2   0 -18          0.02         -1.31         1.31 o                         
  -2   0   7          0.10          0.32         0.47 o                         
  -2   2 -17          1.07         -0.05         1.18 o                         
  -2   4 -15          3.74          4.33         1.24 o                         
  -2   5 -13          0.49         -0.97         1.18 o                         
  -2   6 -11          3.79          5.80         1.42 o                         
  -2   6 -10          3.17          2.59         1.11 o                         
  -9  -7  12          2.03          5.42         1.53 o                         
  -5   9   0          0.29          1.34         1.00 o                         
  -2  -4 -16          1.32          1.48         0.76 o                         
  -2  -3 -17          1.15         -0.15         0.87 o                         
  -2  -2 -18          1.20          0.58         1.07 o                         
  -2   2 -18          1.20         -0.98         1.24 o                         
  -2   3 -17          1.15          1.19         1.28 o                         
  -2   4 -16          1.32          3.00         1.30 o                         
  -2   5 -15          0.88         -0.53         1.62 o                         
  -2   5 -14          2.40          5.16         1.29 o                         
  -2   6 -12          0.41         -0.33         1.20 o                         
  -9  -7  11          1.69          0.37         1.83 o                         
  -9  -6  13          1.57          1.68         1.47 o                         
  -9  -5  14          0.62         -1.39         1.39 o                         
  -9  -4  15          0.01         -0.97         1.37 o                         
  -6  -9   0          0.47         -1.20         1.20 o                         
  -6   9   4          2.17          0.50         0.74 o                         
  -5   9   1          1.92          3.08         0.90 o                         
  -2  -6  -2         92.51        102.96         0.92 o                         
  -2  -1 -19          0.42          1.71         1.27 o                         
  -2   0 -19          3.46          6.18         1.17 o                         
  -2   1 -19          0.42         -1.19         1.19 o                         
  -2   2 -19          1.63          1.88         1.62 o                         
  -2   2   6        112.34        124.19         0.51 o                         
  -2   3 -18          0.72         -0.19         1.32 o                         
  -2   4 -17          0.15         -0.36         1.35 o                         
  -2   5 -16          0.60          0.90         1.70 o                         
  -2   6 -13          0.61         -0.25         1.25 o                         
  -2   7 -10          0.29          4.27         1.43 o                         
  -2   7  -9          0.09         -1.09         1.09 o                         
  -2   7  -8         14.67         19.57         1.16 o                         
  -2   7  -7          2.01          0.78         1.00 o                         
  -2   7  -6          8.94          9.29         1.00 o                         
  -2   7  -5          6.99          8.34         0.95 o                         
  -2   7  -4          4.25          6.48         0.86 o                         
  -2   7  -3          5.52          4.48         0.95 o                         
  -9  -6  12          0.53         -0.61         1.71 o                         
  -6  -9  -2          0.45          0.16         1.08 o                         
  -6  -9  -1          0.07          1.41         0.92 o                         
  -5   8   5          2.68          2.59         0.57 o                         
  -5   9   2         19.09         20.41         1.04 o                         
  -2  -4 -17          0.15         -0.78         0.78 o                         
  -2  -3 -18          0.72         -0.38         0.91 o                         
  -2  -2 -19          1.63          1.31         1.13 o                         
  -2   3 -19          0.69         -1.38         1.38 o                         
  -2   4 -18          0.15         -1.13         1.39 o                         
  -2   5 -17          0.89          5.16         1.81 o                         
  -2   6 -15          1.11          1.84         1.40 o                         
  -2   6 -14          2.19          1.92         1.33 o                         
  -2   7 -12          4.00          8.22         1.62 o                         
  -2   7 -11          0.17          0.84         1.23 o                         
  -2   7  -2         14.74         13.28         0.93 o                         
  -9  -8   8          0.40         -1.35         1.48 o                         
  -9  -7  10          0.80          0.95         1.45 o                         
  -9  -4  14          2.17          1.40         1.31 o                         
  -6  -9  -5          1.36          1.58         1.05 o                         
  -6  -9  -4          0.86          1.79         0.97 o                         
  -5  10  -3          0.07         -1.22         1.34 o                         
  -2  -6  -4         20.39         13.77         0.61 o                         
  -2   6 -16          0.05         -0.77         1.47 o                         
  -2   7 -13          0.20          0.38         1.36 o                         
  -2   7  -1         11.52          6.14         0.86 o                         
  -1  -1   3        164.67        177.93         0.74 o                         
  -9  -8   7          0.21         -1.40         1.40 o                         
  -9  -7   9          2.61          0.41         1.70 o                         
  -9  -6  11          7.49          8.41         1.44 o                         
  -5   9   3          2.03          1.79         0.77 o                         
  -5  10  -2          0.76          2.22         1.26 o                         
  -5  10  -1          0.65          1.44         1.13 o                         
  -2  -3 -19          0.69         -0.74         0.95 o                         
  -2   6   2         50.05         57.47         0.69 o                         
  -2   7 -15          0.89          1.07         1.86 o                         
  -2   7 -14          2.14          3.94         1.46 o                         
  -2   7   0         17.69         21.59         0.81 o                         
  -2   8 -10          1.63          3.33         1.26 o                         
  -2   8  -9          6.14          5.43         1.24 o                         
  -2   8  -8          1.14          3.35         1.13 o                         
  -2   8  -7          0.36          1.80         1.09 o                         
  -2   8  -6          6.02          6.99         1.05 o                         
  -2   8  -5          4.56          8.99         1.19 o                         
  -1  -2   2        274.16        289.27         0.96 o                         
  -1   2 -19          1.82          0.86         1.29 o                         
  -9  -8   6          2.48          1.40         1.42 o                         
  -9  -5  12          2.20          0.07         1.30 o                         
  -9  -4  13          1.69          0.37         1.26 o                         
  -5  10   0          2.05          2.04         1.20 o                         
  -2  -5 -16          0.60          0.47         0.59 o                         
  -2  -4 -18          0.15         -0.11         0.82 o                         
  -2   8 -13          2.08         -1.80         1.80 o                         
  -2   8 -12          1.14          3.30         1.41 o                         
  -2   8 -11          0.27         -1.20         1.31 o                         
  -2   8  -4          2.57          1.24         0.90 o                         
  -2   8  -3          4.79          3.03         1.01 o                         
  -1   1 -20          0.42         -1.22         1.22 o                         
  -9  -8   5          4.02         10.03         1.71 o                         
  -9  -7   8          1.83          1.52         1.36 o                         
  -9  -6  10          1.76         -1.35         1.35 o                         
  -5  -8 -10          1.96          1.96         0.66 o                         
  -5  -8  -4          1.62          1.30         0.81 o                         
  -5  -8  -3          0.51          3.83         0.86 o                         
  -2  -1   5         16.79         19.12         0.58 o                         
  -2   7   1          1.16         -0.73         0.73 o                         
  -2   8  -2          5.22          5.74         0.96 o                         
  -1   6 -17          0.18         -1.53         1.53 o                         
  -1   7 -14          0.05          3.89         1.40 o                         
  -9  -7   7          1.15         -1.18         1.31 o                         
  -9  -6   9          2.35          3.43         1.33 o                         
  -9  -4  12          2.09         -0.52         1.21 o                         
  -5  -8  -9          0.71          0.92         0.75 o                         
  -5  -8  -8          2.51          0.03         0.82 o                         
  -5  -8  -7          1.28          0.29         0.79 o                         
  -5  -8  -6          0.59          2.45         0.86 o                         
  -5  -8  -5          7.26          4.81         0.82 o                         
  -5   9   4          1.48          3.17         0.63 o                         
  -5  10   1          2.71          1.38         0.94 o                         
  -2   8  -1          5.35          8.34         0.87 o                         
  -2   9 -11          3.67          4.14         1.46 o                         
  -2   9 -10          0.16          1.11         1.37 o                         
  -2   9  -9          0.90          0.36         1.26 o                         
  -2   9  -8          2.23          3.03         1.22 o                         
  -2   9  -7          2.10          3.71         1.17 o                         
  -2   9  -6          2.19          1.15         1.31 o                         
  -1   0   3         64.87         65.76         0.41 o                         
  -9  -8   4          0.44          0.60         1.33 o                         
  -2  -5 -17          0.89          2.52         0.62 o                         
  -2   9  -5          1.03          0.71         1.03 o                         
  -2   9  -4          8.83          8.54         1.17 o                         
  -1   8 -14          0.79         -0.38         1.51 o                         
  -9  -8   3          3.01          3.30         1.31 o                         
  -9  -7   6          8.08          6.75         1.35 o                         
  -5  10   2          4.09          4.09         0.82 o                         
  -2   0   5         10.54         11.70         0.44 o                         
  -2   8   0          2.57          2.93         0.75 o                         
  -2   9  -3          5.62          7.49         1.09 o                         
  -1  -2   1       1022.73       1090.13         1.59 o                         
  -9  -8   2          0.96         -1.29         1.29 o                         
  -9  -7   5          1.79          2.16         1.30 o                         
  -5  -1   9          9.22         12.49         0.75 o                         
  -2   9  -2          0.46          3.52         1.00 o                         
  -2  10  -7          5.22          8.31         1.56 o                         
  -1  -1   2        499.29        499.70         1.01 o                         
  -1   1   3        164.67        171.62         0.43 o                         
  -1   9 -11          0.02         -1.40         1.40 o                         
  -1   9 -10          1.50         -1.32         1.32 o                         
   2   3 -13         27.16         15.79         1.13 o                         
  -9  -8   1          3.12          3.19         1.26 o                         
  -9  -7   4          2.34         -1.31         1.51 o                         
  -9  -6   7          5.15          4.27         1.26 o                         
  -5   9   5          0.34          1.18         0.54 o                         
  -5  10   3          5.73          5.45         0.78 o                         
  -2  -2   3        135.20        144.23         0.85 o                         
  -2  -1   4         48.35         53.59         0.62 o                         
  -2   3   5         33.75         40.49         0.24 o                         
  -2   8   1          1.85          3.36         0.76 o                         
  -2  10  -6          1.60          2.11         1.19 o                         
  -2  10  -5          1.36          1.90         1.35 o                         
   2   1 -15         14.59         14.58         0.96 o                         
   2   4 -14          0.55          0.79         1.04 o                         
  -9  -8   0          1.68          3.52         1.24 o                         
  -6  -8  -9          0.05          0.51         0.90 o                         
  -6  -8  -8          0.49          1.58         0.82 o                         
  -5   0   9          0.19         -0.20         0.62 o                         
  -2   9  -1          1.18          0.92         0.90 o                         
  -2  10  -4          5.52         11.13         1.31 o                         
   2   3 -17          2.88          1.90         1.13 o                         
   2   4 -17          0.29          2.69         1.50 o                         
   2   5 -15          0.75         -1.46         1.46 o                         
   2   5 -14          6.72         12.21         1.18 o                         
   2   5 -13         13.29         14.25         1.16 o                         
   2   5 -12         10.09          8.36         1.12 o                         
   2   5 -11          7.20          4.42         1.04 o                         
  -9  -8  -1          3.21          2.63         1.22 o                         
  -9  -7   3          4.07          0.73         1.23 o                         
  -2   2   5         16.32         19.12         0.32 o                         
  -2  10  -3          1.27          2.14         1.17 o                         
   2   1 -18          2.95          3.39         1.02 o                         
   2   2 -19          1.66          0.48         1.43 o                         
   2   2 -18          0.51          0.00         1.10 o                         
   2   3 -19          0.65          2.12         1.55 o                         
   2   3 -18          2.20          2.27         1.22 o                         
   2   4 -18          0.09         -1.26         1.26 o                         
   2   5 -17          2.77          3.97         1.35 o                         
   2   5 -16          4.81          7.51         1.31 o                         
   2   6 -14          0.14         -1.45         1.45 o                         
   2   6 -13          4.85          7.85         1.19 o                         
   2   6 -12          5.63          8.57         1.16 o                         
   2   6 -11          0.59          0.20         1.09 o                         
  -9  -7   2          5.43          4.41         1.24 o                         
  -2  -3   1         16.23         31.34         0.58 o                         
  -2   6   4         60.89         77.60         0.53 o                         
  -2   9   0          0.67          1.28         0.80 o                         
  -2  10  -2          3.01          2.52         1.07 o                         
   1   0  -3         64.87         67.67         0.41 o                         
   2   3 -20          0.64          0.90         1.33 o                         
   2   4 -20          0.16         -1.54         1.77 o                         
   2   4 -19          0.42         -1.04         1.36 o                         
   2   5 -19          0.16          1.22         1.81 o                         
   2   5 -18          0.26         -1.36         1.41 o                         
   2   6 -17          0.77         -1.04         1.42 o                         
   2   6 -16          1.76          5.29         1.37 o                         
   2   6 -15          0.38         -1.27         1.27 o                         
   2   6 -10          3.27          0.63         1.07 o                         
   2   6  -9         15.34         14.88         1.09 o                         
  -9  -7   1          1.32         -1.44         1.44 o                         
  -9  -6   4          0.68          1.13         1.15 o                         
  -5  -7  -6          0.83          0.32         0.84 o                         
  -5  10   4          2.48          1.33         0.64 o                         
  -2   8   2          0.94          0.07         0.55 o                         
  -1  -2   0        994.32       1058.67         1.44 o                         
   1   1  -2        499.09        489.85         1.00 o                         
   2  -1 -17          2.75         -0.41         0.93 o                         
   2   2 -21          3.15          4.91         1.33 o                         
   2   6 -18          0.13         -1.50         1.50 o                         
   2   7 -16          2.62          1.75         1.48 o                         
   2   7 -15          0.46         -0.69         1.40 o                         
   2   7 -14          2.16          1.10         1.33 o                         
   2   7 -13          0.55         -1.28         1.28 o                         
   2   7 -12          4.57          0.38         1.22 o                         
   2   7 -11          0.22         -0.35         1.16 o                         
   2   7 -10          5.25          6.43         1.14 o                         
  -9  -7   0          1.63          1.00         1.44 o                         
  -5  -7  -7          1.89          2.19         0.83 o                         
  -5   0   8          0.02         -0.59         0.59 o                         
  -2  -2   2         39.27         43.28         0.60 o                         
  -2   0   4        243.08        246.47         0.84 o                         
  -2   9   1          9.06         10.91         0.84 o                         
  -2  10  -1          0.84          0.69         0.96 o                         
   1  -1  -4         19.71         20.26         0.29 o                         
   2   0 -20          0.08         -0.75         1.00 o                         
   2   1 -21          0.19          0.65         1.17 o                         
   2   7  -9          2.61         -1.09         1.09 o                         
   2   7  -8         11.60          9.94         1.05 o                         
   2   8 -14          1.29          3.86         1.80 o                         
   2   8 -13          0.81          3.83         1.70 o                         
   2   8 -12          0.11         -1.15         1.57 o                         
  -9  -6   3          2.31          0.80         1.15 o                         
  -5  -7  -8          6.14          9.50         0.84 o                         
  -5  -1   7         21.09         23.91         0.75 o                         
  -2  -1   3          4.59          5.92         0.47 o                         
   2  -1 -19          0.95          1.26         1.04 o                         
   2   0 -21          2.74          2.10         1.32 o                         
   2   7  -7          7.41          2.73         0.99 o                         
   2   8 -11          2.75          2.25         1.25 o                         
   2   8 -10          4.18          6.93         1.22 o                         
   2   8  -9          0.30          0.93         1.36 o                         
  -9  -7  -1          2.17          2.84         1.13 o                         
  -9  -6   2          2.66          2.85         1.15 o                         
  -5  -7 -12          0.99          0.35         0.77 o                         
  -5  -7 -11          0.85          0.01         0.80 o                         
  -5  -7 -10          0.44          1.97         0.76 o                         
  -5  -7  -9          0.71          1.48         0.78 o                         
  -2  -3   0        270.49        294.80         1.03 o                         
  -2  10   0          5.48          9.34         1.02 o                         
  -1  -1   1         30.46         27.04         0.34 o                         
   1   2  -1       1022.53       1070.62         1.57 o                         
   2  -2 -17          4.77          5.58         0.89 o                         
   2  -1 -20          1.86          3.09         1.10 o                         
   2   7  -6          7.70          8.11         0.96 o                         
   2   8  -8          2.90          4.06         1.09 o                         
   2   9 -12          1.22         -1.75         1.75 o                         
  -9  -7  -2          0.10         -1.13         1.13 o                         
  -2   8   3         11.59         14.03         0.56 o                         
   2  -2 -18          0.50          0.78         0.81 o                         
   2  -1 -21          0.19          0.62         1.13 o                         
   2   7  -5          9.44          7.98         1.08 o                         
   2   8  -7          7.07          9.11         1.10 o                         
   2   9 -11          1.90          4.27         1.38 o                         
   2   9 -10          0.49          0.18         1.29 o                         
 -13   0  11          1.93          1.25         1.38 o                         
  -9  -7  -4          1.09          0.29         1.38 o                         
  -9  -7  -3          1.54         -1.13         1.13 o                         
  -2   7   4          2.61          3.63         0.38 o                         
  -2   9   2          0.73          0.44         0.59 o                         
   2  -2 -19          1.66          3.61         0.88 o                         
   2   8  -6          1.72          1.15         0.96 o                         
   2   9  -9          0.74          3.83         1.24 o                         
   2   9  -8          2.48          5.06         1.45 o                         
 -13   1  11          0.32          0.92         1.35 o                         
  -9  -7  -5          0.18         -1.35         1.35 o                         
  -5  -1   6         24.52         28.15         0.74 o                         
  -5  10   5          1.55         -0.23         0.42 o                         
  -2  -2   1        305.00        310.38         1.06 o                         
  -2  10   1          1.86          2.80         0.87 o                         
   2  -2 -20          0.99          0.91         0.91 o                         
   2   0  -5         10.54         11.93         0.43 o                         
   2   8  -5          5.50          9.01         1.16 o                         
   2   9  -7          0.96          0.06         1.10 o                         
 -13   0  10          4.90          6.35         1.43 o                         
  -9  -6  -1          4.76          2.59         1.37 o                         
  -9  -5   2          2.56          5.61         1.10 o                         
   2  -2 -21          3.15          5.61         1.00 o                         
   2   9  -6          8.14          9.27         1.34 o                         
   2  10  -9          3.14          7.37         1.40 o                         
  -9  -6  -2          3.91          2.46         1.36 o                         
  -2  -3  -1         72.87         83.67         0.62 o                         
   1   0  -2         89.94         79.90         0.39 o                         
   1   1  -1         30.41         26.46         0.34 o                         
   2   8  -4          5.65          5.89         0.91 o                         
   2   9  -5          2.49          2.54         1.24 o                         
   2  10  -8          0.67          4.26         1.31 o                         
   2  10  -7          4.21          3.90         1.49 o                         
   5   3 -18          0.82          0.11         1.50 o                         
   5   3 -17          2.74         -1.46         1.46 o                         
   5   4 -19          0.59          1.76         1.72 o                         
   5   4 -18          3.19          0.22         1.35 o                         
   5   4 -17          0.26          1.47         1.26 o                         
   5   4 -16          0.44         -1.18         1.18 o                         
   5   5 -18          2.07          2.26         1.45 o                         
   5   5 -17          0.90          2.50         1.40 o                         
   5   5 -16          5.60          2.52         1.35 o                         
   5   5 -15          1.87          1.14         1.23 o                         
  -5  -2   4          0.87          1.00         0.64 o                         
  -2  -1   2         47.57         43.45         0.52 o                         
  -2   0   3         77.58         67.92         0.52 o                         
  -2   9   3          1.57          2.11         0.60 o                         
  -1  -2  -1        577.00        569.40         0.98 o                         
   2  -3 -18          2.20          1.98         0.80 o                         
   2  -3 -17          2.88          2.63         0.68 o                         
   2  -3 -16          4.62          2.19         0.65 o                         
   2  -3 -15          1.05         -0.34         0.57 o                         
   5   2 -19          0.48          0.25         1.45 o                         
   5   2 -18          0.35          0.79         1.36 o                         
   5   3 -20          1.75          1.03         1.37 o                         
   5   3 -19          0.00          0.59         1.28 o                         
   5   6 -17          0.98          0.07         1.50 o                         
   5   6 -16          1.35          0.64         1.41 o                         
   5   6 -15          1.90          2.06         1.34 o                         
   5   6 -14          0.30          2.61         1.30 o                         
   5   6 -13          1.86         -1.22         1.22 o                         
   5   7 -16          0.19          2.04         1.52 o                         
   5   7 -15          0.47         -1.75         1.75 o                         
  -9  -6  -3          3.56          2.52         1.12 o                         
  -9  -5   0          5.95          6.68         1.35 o                         
  -5  -1   5         88.82         96.52         0.95 o                         
  -5   0   6         41.17         42.76         0.73 o                         
  -2   8   4          5.65          6.31         0.46 o                         
  -2  10   2          2.33          3.03         0.71 o                         
   2  -3 -19          0.65         -0.75         0.75 o                         
   2  -3 -13         27.18         17.36         0.59 o                         
   2   0  -4        243.08        236.52         0.86 o                         
   2   1  -3          4.62          4.01         0.46 o                         
   2   8  -3         11.59         12.62         0.87 o                         
   2   9  -4          1.04          1.75         0.93 o                         
   2  10  -6          5.00          5.81         1.19 o                         
   5   1 -18          0.98         -1.13         1.25 o                         
   5   1 -17          2.68          2.16         1.21 o                         
   5   2 -20          0.41          0.07         1.25 o                         
   5   7 -14          1.61          1.97         1.40 o                         
   5   7 -13          0.13         -1.32         1.32 o                         
   5   7 -12          2.93          4.31         1.62 o                         
  -9  -6  -4          0.77         -1.10         1.10 o                         
  -5  -6  -8          3.55          1.88         0.77 o                         
   1   2   0        994.50        987.48         1.38 o                         
   2  -3 -20          0.65         -0.67         0.79 o                         
   2  10  -5          0.62         -0.22         1.09 o                         
   5   1 -20          1.93          3.08         1.41 o                         
   5   1 -19          1.02         -1.04         1.04 o                         
   5   7 -11          1.41         -1.22         1.22 o                         
   5   8 -14          1.46          0.79         1.50 o                         
   5   8 -13          0.04         -0.11         1.42 o                         
   5   8 -12          1.69          2.33         1.70 o                         
  -9  -6  -6          0.02          2.43         1.33 o                         
  -9  -6  -5          1.58         -1.13         1.13 o                         
  -5  -6  -9          0.54          1.01         0.75 o                         
   2   8  -2          0.94         -0.46         0.78 o                         
   2   9  -3          1.57          3.68         0.87 o                         
   2  10  -4          5.63          5.23         1.25 o                         
   5   1 -21          0.28         -1.17         1.17 o                         
   5   7 -10          0.54         -1.13         1.13 o                         
   5   8 -11          2.99          0.52         1.31 o                         
   6   3 -20          2.65          2.99         1.72 o                         
   6   4 -19          1.14         -0.42         1.43 o                         
   6   5 -18          0.02         -1.46         1.46 o                         
   6   6 -17          0.36          0.37         1.50 o                         
   6   6 -16          2.19         -0.90         1.41 o                         
   6   6 -15          1.27          2.35         1.37 o                         
  -9  -6  -7          0.65          0.24         1.32 o                         
  -5  -6 -10          1.62          2.53         0.85 o                         
  -5   1   6         24.51         29.29         0.73 o                         
  -2  -3  -2         10.19         12.38         0.47 o                         
  -2  -2   0         15.64         13.64         0.45 o                         
   2  -3 -11         11.84         11.98         0.42 o                         
   2   3  -1         16.22         25.37         0.56 o                         
   5   0 -20          0.31         -1.23         1.23 o                         
   5   0 -19          0.02         -0.72         0.97 o                         
   5   0 -18          0.36         -0.22         0.92 o                         
   5   0 -17          3.46          3.62         0.91 o                         
   5   7  -9          0.52         -0.07         1.11 o                         
   5   8 -10          0.70         -0.13         1.26 o                         
   5   9 -11          0.21         -1.17         1.78 o                         
   6   7 -15          0.32          1.10         1.49 o                         
 -13   2   8          5.54         -1.40         1.40 o                         
  -9  -5  -3          1.09          2.90         1.27 o                         
  -5  -6 -12          0.10          1.53         0.83 o                         
  -5  -6 -11          1.98          1.94         0.73 o                         
  -5  -1   4         12.10         15.41         0.69 o                         
   1  -1  -3        164.67        155.58         0.40 o                         
   2  -1  -5         16.79         15.70         0.38 o                         
   2   9  -2          0.73          1.26         0.99 o                         
   2  10  -3          0.34         -1.15         1.15 o                         
   5   0 -21          0.40          0.24         1.08 o                         
   5   8  -9          5.77          0.42         1.26 o                         
   5   9 -10          4.66          0.87         1.44 o                         
   6   8 -13          0.16         -1.46         1.46 o                         
 -13   3   8          2.59          0.42         1.31 o                         
 -12  -4  -1          1.98          0.07         1.43 o                         
  -5  -6 -14          0.17          0.95         0.83 o                         
  -5  -6 -13          1.50          1.02         0.85 o                         
  -2   2   4        109.32        102.08         0.43 o                         
  -2  10   3          0.34          1.38         0.60 o                         
  -1  -1   0        155.97        138.60         0.50 o                         
   1   3   1         16.74         19.58         0.42 o                         
   5   9  -9          0.65          2.31         1.33 o                         
   6   1 -19          1.96         -1.13         1.13 o                         
   6   8 -12          0.21         -0.69         1.42 o                         
 -12  -4  -2          3.46          2.73         1.45 o                         
  -5  -2   2          4.37          4.94         0.65 o                         
   2   1  -2         47.68         41.87         0.52 o                         
   2   2  -1        305.04        289.69         1.03 o                         
   2   4   0          0.80          0.95         0.44 o                         
   2   9  -1          9.06          7.10         0.96 o                         
   2  10  -2          2.33          1.55         1.09 o                         
   5  -1 -21          0.29          2.39         1.15 o                         
   5  -1 -20          1.93         -0.51         1.10 o                         
   5   9  -8          0.59         -0.29         1.24 o                         
   6   8 -11          2.19          1.21         1.39 o                         
  -2  -1   1          2.18          3.13         0.40 o                         
   2   0  -3         77.58         65.72         0.57 o                         
   5   9  -7          0.13         -1.48         1.48 o                         
   6   0 -21          0.17         -1.35         1.35 o                         
   6   9 -10          1.76         -0.59         1.75 o                         
  -9  -5  -6          2.29         -1.07         1.07 o                         
  -5  -1   3        231.62        242.60         1.27 o                         
   2   8   0          2.57          4.15         0.64 o                         
  -9  -6   0          0.93         -0.77         0.77 o                         
  -5  -6 -11          1.98         -0.21         1.50 o                         
  -5  -6 -10          1.62         -1.28         1.41 o                         
  -5  -6  -9          0.54         -1.33         1.33 o                         
  -5  -6  -8          3.55          3.34         1.28 o                         
  -2  -4 -16          1.32         -0.28         1.31 o                         
   1   0  -3         64.87         55.70         0.37 o                         
   2   0 -17          0.42         -0.01         1.11 o                         
   2   1 -19          0.95          0.30         1.22 o                         
   2   2 -20          0.98          1.27         0.99 o                         
  -5  -6 -13          1.50         -1.35         1.35 o                         
  -5  -6 -12          0.10         -0.78         1.31 o                         
  -5  -6  -7          6.08          5.50         0.99 o                         
  -2  -4 -18          0.15          1.57         1.46 o                         
  -2   1   5         16.74         16.99         0.52 o                         
  -2   3   6         81.14         79.69         0.92 o                         
  12  -2   1          6.38          3.00         3.26 o                         
  12  -4  -1          5.73          5.08         3.97 o                         
  11   1   6         36.48         31.24         3.48 o                         
  11   1   7         16.48         17.99         3.51 o                         
  11   0   3          8.52         12.49         2.80 o                         
  11  -1   1         44.84         43.98         2.87 o                         
  11  -2   0          8.49          9.04         2.81 o                         
  11  -3  -1         11.91         16.52         2.84 o                         
  11  -4  -2         17.08         16.79         2.82 o                         
  11  -6  -3          8.24          8.17         2.66 o                         
  10   2   8         21.08         22.32         3.70 o                         
  10   2   9          7.11          4.30         3.68 o                         
  10   0   2         12.57         11.86         2.86 o                         
  10  -1   0         29.72         32.36         2.98 o                         
  10  -2  -1          6.55         11.41         2.86 o                         
  10  -3  -2         40.74         42.99         2.87 o                         
   8   3   9         42.51         49.68         3.15 o                         
   7   3   7         12.51         16.38         1.92 o                         
   7   1   1        387.42        411.37         2.51 o                         
   7  -1  -2         25.71         31.22         1.61 o                         
   7  -2  -3        187.55        193.08         1.93 o                         
   7  -3  -4         68.74         73.75         1.58 o                         
   7  -5  -5         49.94         52.00         1.47 o                         
   7  -8  -5         19.00         21.63         1.66 o                         
   6   4  13         13.39         11.04         2.66 o                         
   3   4  10         50.74         52.89         1.53 o                         
   0  -9  -4         25.95         30.86         1.04 o                         
  -3  -5  -2        172.55        187.53         1.52 o                         
  -6  -6   1        157.27        173.04         2.89 o                         
  -7   2  15          9.85          7.32         1.84 o                         
  -7   1  11        283.80        311.38         2.44 o                         
  -7  -2   5        121.75        103.35         2.26 o                         
  -7  -3   4         68.74         71.14         1.80 o                         
  -7  -5   3        185.38        167.39         2.57 o                         
  -7  -9   3         21.73         24.29         3.43 o                         
  -8   1  14         88.82         98.52         3.26 o                         
  -8   0  11          0.15          2.00         2.18 o                         
  -8  -3   6        150.36        163.23         2.82 o                         
 -10  -1  15         14.71         15.59         3.53 o                         
 -10  -2  12         15.83         19.95         4.15 o                         
 -10  -3  11         62.50         72.40         3.89 o                         
 -10  -5   9         38.25         51.36         3.67 o                         
 -11  -3  15          3.23          0.41         3.53 o                         
 -11  -4  13          7.20          5.85         3.87 o                         
 -11  -5  12         15.13         12.62         3.88 o                         
  12  -1   3          7.02          5.24         3.22 o                         
  12  -3   0          9.81         10.49         3.36 o                         
  11   1   8         11.95         10.91         3.85 o                         
  11   0   4          2.29          0.29         3.10 o                         
  11  -1   2         50.41         61.30         3.06 o                         
  11  -5  -2          8.88          9.18         2.90 o                         
  10   2  10          7.95          6.25         3.75 o                         
  10   1   5          6.77          1.70         3.10 o                         
  10   0   3        114.05        128.12         3.32 o                         
  10  -1   1         40.99         46.14         3.02 o                         
  10  -5  -3         20.55         27.42         2.94 o                         
   8   3  10         15.11         21.76         3.21 o                         
   8   3  11         32.80         30.81         3.49 o                         
   8   3  12         14.99          5.90         3.83 o                         
   8   3  13         23.01         10.62         3.87 o                         
   8   2   5        114.56        115.69         3.12 o                         
   8   1   2        424.79        471.92         2.98 o                         
   8   0   0         42.59         33.47         1.99 o                         
   8  -4  -4         10.52         13.44         2.06 o                         
   7   3   8         17.42         17.15         1.97 o                         
   7   2   4        230.92        245.17         2.33 o                         
   7  -6  -5         34.02         38.10         1.38 o                         
   7  -7  -5         50.12         59.56         1.77 o                         
   6   4  14          4.64          4.22         2.76 o                         
   6   3   7        125.67        132.35         2.61 o                         
   6   1   1        166.44        190.95         1.87 o                         
   6  -1  -2        165.83        198.78         1.71 o                         
   6  -2  -3          4.74          2.86         1.66 o                         
   5   3   6         45.59         51.92         2.05 o                         
   3   0  -1        111.78        131.98         1.00 o                         
  -3   1   4        244.59        220.44         1.00 o                         
  -3  -3  -1        596.06        660.71         1.83 o                         
  -3  -9  -2         28.69         32.79         2.13 o                         
  -4   3  11         94.72        102.31         1.23 o                         
  -4  -1   2        771.08        843.21         2.21 o                         
  -4  -2   1         98.37         81.75         1.13 o                         
  -4  -3   0        286.48        267.70         1.75 o                         
  -4  -5  -1         15.66         16.94         1.40 o                         
  -4  -9  -1          3.94          2.72         2.09 o                         
  -5   3  14         21.50         22.84         1.39 o                         
  -5   0   5        241.88        259.45         1.64 o                         
  -5  -8   0          2.03          2.03         2.49 o                         
  -6   2  11        119.79        131.82         2.22 o                         
  -6   1   8        125.20        137.18         2.04 o                         
  -6   0   6        311.95        282.27         2.24 o                         
  -6  -5   1        149.43        166.94         2.63 o                         
  -6  -8   1         40.00         49.57         2.24 o                         
  -6  -9   1          2.33          3.52         2.93 o                         
  -7   2  14         34.65         31.96         1.97 o                         
  -7   0   8         61.42         64.96         1.70 o                         
  -7  -1   6        407.67        420.62         2.64 o                         
  -7  -4   3         88.67         93.93         2.14 o                         
  -7  -6   2          3.83          4.03         2.43 o                         
  -7  -7   2          7.59          6.78         2.71 o                         
  -8  -2   7        466.21        512.91         3.17 o                         
  -8  -4   5         60.53         66.29         2.14 o                         
  -8  -6   4         12.65         23.11         2.69 o                         
  -8  -7   4         39.56         53.88         3.37 o                         
  -8  -8   4         13.61         15.34         3.53 o                         
 -10  -1  14         10.65          6.00         3.54 o                         
 -10  -2  11         45.17         50.35         4.33 o                         
 -10  -3  10         35.37         46.08         3.56 o                         
 -10  -4   9         34.96         37.90         3.42 o                         
 -10  -5   8          3.80          3.59         3.47 o                         
 -10  -6   8         69.86         76.03         4.38 o                         
 -10  -7   8         70.07         79.15         5.05 o                         
 -11  -2  15          3.30          2.41         3.64 o                         
 -11  -3  13          8.21         13.70         3.48 o                         
 -11  -3  14         35.89         48.78         3.26 o                         
 -11  -4  12          7.42          8.51         3.44 o                         
 -11  -5  11         42.27         44.90         3.62 o                         
  12  -3   1          6.20          6.73         3.18 o                         
  11   0   5          4.30          3.87         2.73 o                         
  11   0   6          0.68         -1.92         3.93 o                         
  11  -1   3          4.95          3.41         3.08 o                         
  11  -2   1          4.00          7.29         3.24 o                         
  11  -3   0         20.97         25.05         3.22 o                         
  11  -4  -1         43.20         54.82         3.18 o                         
  11  -6  -2          2.27          1.31         3.15 o                         
  10   1   6         24.00         28.33         3.28 o                         
  10   1   7         68.76         82.21         3.64 o                         
  10   0   4         22.10         21.34         3.49 o                         
  10  -2   0         43.32         55.16         2.96 o                         
  10  -3  -1         64.22         71.61         2.96 o                         
  10  -4  -2         28.69         32.15         2.82 o                         
  10  -6  -3          8.14          5.82         2.95 o                         
  10  -7  -3         11.57         13.98         3.18 o                         
   9   0   2        181.57        177.16         2.76 o                         
   8   2   6         78.22         91.92         2.95 o                         
   8   1   3         75.40         72.69         2.77 o                         
   8  -1  -1        280.34        288.74         2.45 o                         
   8  -2  -2        435.12        466.97         3.09 o                         
   8  -3  -3        362.71        404.55         2.91 o                         
   7   3   9         81.52         89.57         2.52 o                         
   7   3  10         39.19         40.39         2.70 o                         
   7   2   5        316.21        350.25         2.61 o                         
   7   1   2        387.60        382.11         2.46 o                         
   7   0   0          7.29          6.72         1.51 o                         
   7  -4  -4         23.36         21.73         1.38 o                         
   6   3   8         60.20         63.09         2.54 o                         
   6   2   4         83.10         90.00         2.16 o                         
   6  -6  -5         81.33         89.64         1.36 o                         
   6  -7  -5         35.08         47.63         1.58 o                         
   5   2   3        339.37        360.03         2.01 o                         
   5   0  -1        245.59        270.68         1.75 o                         
   4   4  13         14.00         12.13         2.16 o                         
   4   3   6        135.45        147.79         1.73 o                         
   4   2   3         60.36         57.72         1.37 o                         
   4   0  -1        197.95        206.91         1.29 o                         
   4  -5  -5         44.08         49.83         0.99 o                         
   3   4  11         41.35         45.20         1.64 o                         
   3   2   3        517.97        573.52         1.85 o                         
   2   3   6        437.89        482.10         1.46 o                         
   1   3   6       1000.39       1181.82         1.83 o                         
  -1 -10  -3          4.35          2.91         1.49 o                         
  -3   3   9         39.94         44.53         0.81 o                         
  -3   2   6       1788.90       2082.04         2.42 o                         
  -4   1   5        144.23        146.30         1.26 o                         
  -5  -2   2         38.00         46.79         1.34 o                         
  -5  -9   0         11.66         11.88         2.71 o                         
  -6   3  16         11.48          9.82         2.12 o                         
  -6  -1   4        121.06        130.33         2.12 o                         
  -6  -2   3          4.74          7.07         1.39 o                         
  -6  -3   2        143.88        149.25         1.93 o                         
  -7   1  10        346.86        389.09         2.54 o                         
  -7  -5   2        822.65        911.89         3.92 o                         
  -7  -8   2          2.29          1.84         2.64 o                         
  -7  -9   2          9.42         11.23         3.44 o                         
  -8   2  19          3.42          1.84         3.03 o                         
  -8   1  13         73.66         91.44         2.67 o                         
  -8   0  10         32.22         41.64         1.79 o                         
  -8  -1   8        650.39        736.38         3.50 o                         
  -8  -3   5        184.38        212.40         3.03 o                         
  -8  -5   4         32.41         33.74         2.25 o                         
  -8  -9   4          2.98          2.69         3.80 o                         
  -9   0  13         30.77         38.69         2.29 o                         
 -10   0  16         11.49         12.73         3.32 o                         
 -10   0  17         17.00         13.78         3.52 o                         
 -10  -1  13         62.62         76.12         3.49 o                         
 -10  -3   9         52.02         62.35         3.44 o                         
 -10  -4   8         15.87         17.10         3.26 o                         
 -10  -6   7          9.19          8.27         3.92 o                         
 -10  -7   7         12.18         10.58         4.09 o                         
 -11  -2  14          9.26          5.25         3.14 o                         
 -11  -3  12         15.93         19.13         3.29 o                         
 -11  -4  11         26.11         25.89         3.32 o                         
 -11  -5  10         41.41         48.75         3.57 o                         
  11   0   7         48.72         56.09         4.42 o                         
  11  -1   4         22.55         25.80         3.51 o                         
  11  -2   2          2.92          3.08         3.21 o                         
  11  -3   1         17.00         14.27         3.33 o                         
  11  -4   0         35.06         46.29         3.56 o                         
  11  -5  -1         64.39         88.68         3.66 o                         
  11  -6  -1         11.83          6.34         4.15 o                         
  10   1   8         11.33         14.03         3.35 o                         
  10   1   9          3.95          0.58         4.24 o                         
  10   0   5         98.60        103.63         4.02 o                         
  10  -1   2         18.47         16.47         2.89 o                         
  10  -5  -2         25.00         28.96         2.77 o                         
   9   1   5        150.10        165.92         3.11 o                         
   9  -1   1        326.60        316.02         3.56 o                         
   8   2   7         39.55         45.92         3.02 o                         
   8   0   1        163.26        167.39         2.23 o                         
   8  -5  -4         32.41         35.28         1.82 o                         
   8  -8  -4         13.61         16.96         2.45 o                         
   7   3  11         16.72         21.36         2.34 o                         
   7   3  12         28.39         29.86         3.22 o                         
   7   3  13         14.06         14.06         3.30 o                         
   7   2   6        221.01        232.54         2.69 o                         
   7   1   3         98.91        103.87         2.21 o                         
   7  -1  -1         18.61         18.29         1.52 o                         
   7  -2  -2        102.32         84.40         1.90 o                         
   7  -3  -3        119.42        130.33         1.64 o                         
   7  -5  -4        175.03        183.37         2.12 o                         
   7  -9  -4          6.60          5.62         2.09 o                         
   6   3   9         44.20         54.39         2.51 o                         
   6   1   2        200.85        212.18         2.45 o                         
   6   0   0         28.31         36.03         1.42 o                         
   6  -4  -4        166.32        183.17         1.87 o                         
   5   3   7         86.44         93.49         1.86 o                         
   5   1   1        777.14        847.48         2.56 o                         
   5  -9  -5          0.40          4.27         1.18 o                         
   4   4  14          6.19          3.34         2.30 o                         
   4   4  15          2.13          3.78         2.49 o                         
   4   4  16         15.14         13.95         2.68 o                         
   4   4  17          0.86          3.79         2.74 o                         
   4   1   1        288.87        299.52         1.73 o                         
   4  -1  -2        771.08        820.26         2.11 o                         
   4  -3  -4        358.28        358.61         1.40 o                         
   3   4  12         28.59         28.85         1.64 o                         
   3   1   1        468.55        497.24         1.53 o                         
   3  -1  -2       1368.17       1423.63         2.07 o                         
   3  -2  -3        380.55        390.27         1.24 o                         
   3  -6  -5        121.43        133.93         0.86 o                         
   3  -7  -5        205.30        235.19         1.01 o                         
   1   4  11         38.88         36.62         1.18 o                         
   0   4  12         19.18         19.62         0.78 o                         
  -3   0   2          1.96          1.50         0.82 o                         
  -3  -4  -2        977.06       1095.85         2.47 o                         
  -3 -10  -2         57.88         52.39         2.52 o                         
  -4   0   3        434.23        446.46         1.77 o                         
  -4  -4  -1        241.68        264.08         1.79 o                         
  -4 -10  -1         30.14         32.44         2.07 o                         
  -5   3  13          5.80          7.74         1.18 o                         
  -5   2   9        245.62        255.39         1.62 o                         
  -6   3  15         19.36         19.23         2.05 o                         
  -6   2  10        325.41        390.19         2.60 o                         
  -6  -4   1        544.24        600.10         2.82 o                         
  -6  -6   0         51.14         71.06         2.44 o                         
  -6  -8   0         46.08         49.50         3.04 o                         
  -7   2  13         36.49         36.90         1.58 o                         
  -7   1   9        343.50        370.77         2.70 o                         
  -7   0   7          3.83          5.35         1.52 o                         
  -7  -2   4        321.88        343.68         2.41 o                         
  -7  -3   3        119.42        140.73         2.09 o                         
  -8   2  17         68.79         81.87         2.78 o                         
  -8   2  18         19.70         15.02         2.62 o                         
  -8   1  12         30.36         37.19         2.28 o                         
  -8   0   9         89.70         98.95         2.46 o                         
  -8  -1   7        279.66        318.51         3.20 o                         
  -8  -2   6        296.55        321.81         2.74 o                         
  -8  -4   4         10.52         11.84         1.96 o                         
  -8  -6   3         29.17         22.45         2.85 o                         
  -8  -7   3         14.19         14.64         3.04 o                         
  -8  -8   3         16.44         18.87         3.39 o                         
  -9   0  12         55.97         67.77         2.34 o                         
  -9  -6   5         22.08         29.58         2.80 o                         
 -10   0  15         41.27         52.59         3.40 o                         
 -10  -1  12         10.75         21.52         3.12 o                         
 -10  -2  10         28.39         31.82         3.18 o                         
 -10  -3   8         11.45         14.64         3.70 o                         
 -10  -5   7          3.13         -2.08         3.73 o                         
 -10  -7   6         27.04         30.33         4.44 o                         
 -11  -1  16          6.50          7.87         3.08 o                         
 -11  -2  13         43.23         53.27         3.12 o                         
 -11  -3  11         20.77         15.75         3.17 o                         
 -11  -4  10         36.96         45.36         3.33 o                         
 -11  -5   9         56.73         60.44         3.75 o                         
 -11  -6   9          0.90         -2.65         3.44 o                         
  11   0   8          3.49         -1.00         4.23 o                         
  11  -1   5         58.81         67.11         4.09 o                         
  11  -2   3          7.79         -0.12         3.40 o                         
  11  -5   0          8.63          6.32         3.49 o                         
  10   1  10          5.15          5.44         3.67 o                         
  10   0   6         15.77         17.23         4.01 o                         
  10  -1   3         17.04         17.08         2.88 o                         
  10  -2   1         92.32        107.60         3.19 o                         
  10  -3   0         17.19         12.07         2.77 o                         
  10  -4  -1          3.97          2.70         2.77 o                         
  10  -6  -2         47.89         64.48         3.22 o                         
  10  -7  -2         25.69         35.15         3.41 o                         
   9   1   6          6.64          7.08         2.62 o                         
   9   0   3        158.95        163.71         2.72 o                         
   9  -2   0        136.51        140.33         3.31 o                         
   9  -3  -1         23.21         29.02         2.92 o                         
   9  -4  -2          6.77          6.53         2.10 o                         
   8   2   8         83.58         88.77         3.44 o                         
   8   2   9          9.49          5.83         3.22 o                         
   8   1   4        210.59        235.51         2.70 o                         
   8   0   2         33.67         48.31         2.73 o                         
   8  -1   0        157.05        158.13         2.73 o                         
   8  -4  -3         16.79         21.59         2.41 o                         
   8  -6  -4         12.65         16.90         1.75 o                         
   8  -7  -4         39.56         46.74         2.44 o                         
   7   3  14          7.30          6.17         3.15 o                         
   7   0   1         34.04         34.69         1.48 o                         
   7  -8  -4         43.33         49.78         2.23 o                         
   6   3  10         38.67         42.94         2.61 o                         
   6   2   5          9.38          5.06         2.04 o                         
   6  -1  -1        235.69        253.19         2.21 o                         
   5   2   4         48.50         47.57         1.94 o                         
   5  -2  -3        412.29        447.89         1.92 o                         
   5  -5  -5        187.41        224.10         1.43 o                         
   4   3   7         48.19         46.29         1.57 o                         
   4  -2  -3        233.31        246.00         1.37 o                         
   4  -8  -5         14.12         14.00         1.16 o                         
   3   4  13         15.78         16.83         1.75 o                         
   3   4  14         13.18         11.55         2.04 o                         
   3   4  17          2.95          1.77         2.44 o                         
   2   4  11         47.29         46.16         1.10 o                         
   2   4  12         19.18         15.90         1.12 o                         
   0 -10  -4         30.52         34.15         1.20 o                         
  -1   4  13         11.83         11.65         0.74 o                         
  -1  -7  -4         29.27         34.75         1.01 o                         
  -3  -7  -3        238.39        282.58         1.97 o                         
  -3  -8  -3        178.20        200.47         2.21 o                         
  -4   2   7        189.93        203.32         1.20 o                         
  -4  -6  -2        165.73        184.20         1.86 o                         
  -4  -7  -2         42.27         41.69         1.58 o                         
  -4  -8  -2        106.35        123.25         1.90 o                         
  -5   1   6        253.87        269.31         1.66 o                         
  -5  -4   0        161.76        172.95         1.85 o                         
  -5 -10   0         21.13         22.38         2.34 o                         
  -6   3  14         36.52         38.41         2.09 o                         
  -6   1   7         90.93        103.87         1.90 o                         
  -6   0   5         11.43         16.58         1.33 o                         
  -6  -5   0        282.96        331.03         2.92 o                         
  -6  -9   0         17.17         18.31         3.13 o                         
  -7   2  12         25.14         25.28         1.85 o                         
  -7  -1   5        181.74        193.58         2.21 o                         
  -7  -4   2         14.38          8.32         1.86 o                         
  -7  -6   1         31.01         30.98         1.98 o                         
  -7  -7   1          6.45          9.30         2.19 o                         
  -7  -8   1          9.88          7.07         2.36 o                         
  -8   2  15         29.67         28.52         2.75 o                         
  -8   2  16         12.86         15.96         2.42 o                         
  -8   1  11         82.93         82.73         2.56 o                         
  -8  -5   3          0.73          2.93         2.05 o                         
  -8  -9   3          1.21         -0.21         3.62 o                         
 -10   0  13         15.34         14.53         3.38 o                         
 -10   0  14          0.27         -1.66         3.08 o                         
 -10  -1  11         13.40         17.71         2.94 o                         
 -10  -2   9         39.24         46.09         3.11 o                         
 -10  -4   7          7.12         11.12         3.30 o                         
 -10  -5   6          2.12          0.20         3.62 o                         
 -10  -6   6          7.19          8.03         3.91 o                         
 -11  -1  14         37.35         40.40         3.38 o                         
 -11  -1  15          5.64         -0.53         3.32 o                         
 -11  -2  12          9.68         14.41         2.86 o                         
 -11  -3  10         31.61         37.29         3.31 o                         
 -11  -4   9         12.22         17.46         3.03 o                         
 -11  -6   8         14.98         12.95         3.22 o                         
  11  -1   6         36.52         28.93         4.15 o                         
  11  -1   7         16.55         21.87         4.21 o                         
  11  -2   4          4.76          2.94         3.39 o                         
  11  -3   2          9.68          9.56         3.53 o                         
  11  -4   1         11.18          8.70         3.46 o                         
  11  -6   0          4.45          3.37         3.70 o                         
  10   0   7          1.94          1.81         3.44 o                         
  10  -1   4         20.34         20.17         2.96 o                         
  10  -2   2         53.13         62.08         3.18 o                         
  10  -4   0         21.81         23.15         3.48 o                         
  10  -5  -1         11.83         17.81         2.75 o                         
   9   0   4         12.44         16.39         2.46 o                         
   9  -1   2        187.24        181.69         2.94 o                         
   9  -5  -2          8.53          5.23         2.68 o                         
   8   2  10          2.78          4.30         3.24 o                         
   8   1   5        125.76        139.29         3.20 o                         
   8  -2  -1        232.58        237.63         2.45 o                         
   8  -3  -2         98.86        116.53         2.03 o                         
   7   2   7         61.56         56.37         2.01 o                         
   7   1   4         74.34         68.33         1.97 o                         
   7  -1   0        179.67        171.21         2.00 o                         
   7  -4  -3         88.67         85.00         1.89 o                         
   7  -6  -4          8.56          7.05         1.33 o                         
   7  -7  -4         31.05         26.37         1.76 o                         
   6   3  11         15.29         10.78         2.56 o                         
   6   3  12          9.83         10.09         3.22 o                         
   6   3  13         35.68         33.18         3.55 o                         
   6   2   6        214.67        242.76         2.67 o                         
   6   1   3        222.89        249.35         2.44 o                         
   6  -2  -2         11.44         15.80         1.25 o                         
   6  -3  -3        301.09        337.08         1.92 o                         
   6  -5  -4        280.51        339.29         2.19 o                         
   6  -9  -4          5.83          5.03         2.07 o                         
   5   3   8          4.68         -0.24         1.66 o                         
   5  -6  -5         13.19         14.48         1.08 o                         
   5  -8  -5         18.46         23.84         1.36 o                         
   4   2   4        342.49        367.64         1.91 o                         
   4  -6  -5         28.80         30.49         0.98 o                         
   4  -7  -5        172.03        195.66         1.33 o                         
   3   4  15          9.37          8.41         2.05 o                         
   3   4  16         13.22         14.85         2.06 o                         
   1   4  12         28.87         29.63         1.27 o                         
   0   3   7        116.11        116.85         0.57 o                         
  -1  -8  -4         28.38         32.94         1.09 o                         
  -3  -6  -3        101.20        122.35         1.59 o                         
  -4   4  18         13.25         13.76         1.01 o                         
  -4   3  10        209.71        239.42         1.26 o                         
  -4  -2   0        420.61        429.97         1.87 o                         
  -4  -5  -2         45.92         47.93         1.36 o                         
  -4  -9  -2         17.89         21.95         1.98 o                         
  -5   3  12         11.50          8.76         1.22 o                         
  -5  -8  -1         22.64         25.78         1.89 o                         
  -5  -9  -1          2.64          2.20         2.46 o                         
  -6  -1   3        411.61        450.89         2.58 o                         
  -6  -2   2         11.44         13.44         1.44 o                         
  -6  -3   1        117.32        126.47         1.81 o                         
  -7   3  18         13.95         10.50         2.07 o                         
  -7   3  19         11.74         12.41         2.05 o                         
  -7   1   8         17.35         15.05         1.78 o                         
  -7   0   6         61.50         57.38         1.56 o                         
  -7  -2   3        187.55        181.44         2.28 o                         
  -7  -3   2        168.91        189.53         2.49 o                         
  -7  -5   1         78.11         83.07         2.16 o                         
  -7  -9   1         15.77         17.33         2.78 o                         
  -8   2  14         61.17         65.92         2.83 o                         
  -8   0   8         35.47         40.79         2.20 o                         
  -8  -2   5        264.68        289.65         2.55 o                         
  -8  -3   4        150.69        170.47         2.35 o                         
  -8  -4   3         16.79         21.62         2.56 o                         
  -8  -6   2         22.84         23.07         2.82 o                         
  -8  -7   2         28.62         35.55         2.91 o                         
  -8  -8   2         15.47         14.23         3.26 o                         
  -9  -6   4         18.51         18.79         2.60 o                         
 -10   1  17         16.47         14.84         3.47 o                         
 -10   0  12         17.53         16.30         3.44 o                         
 -10  -1  10         11.08         11.49         2.92 o                         
 -10  -2   8         37.65         36.76         3.09 o                         
 -10  -3   7         74.59         89.16         3.18 o                         
 -10  -4   6         14.37         17.79         3.10 o                         
 -10  -6   5         16.71         20.86         3.66 o                         
 -10  -7   5          5.51          5.26         3.97 o                         
 -11  -1  13         42.86         54.22         3.16 o                         
 -11  -2  11         18.74         22.16         2.83 o                         
 -11  -5   8          2.10          1.10         2.60 o                         
 -11  -6   7          4.73          2.82         3.57 o                         
 -12  -3  13         14.14          4.34         3.65 o                         
  11  -1   8         11.93         10.98         4.28 o                         
  11  -2   5         23.48         30.25         3.66 o                         
  11  -3   3         48.20         53.68         3.77 o                         
  11  -4   2         23.28         31.50         3.51 o                         
  11  -5   1         14.81         19.14         3.44 o                         
  10   0   8          7.23          2.77         3.49 o                         
  10   0   9         61.65         60.97         3.98 o                         
  10  -1   5          6.73          4.05         3.13 o                         
  10  -2   3          6.68          3.44         3.02 o                         
  10  -3   1         67.86         82.11         3.17 o                         
  10  -6  -1          8.67         10.83         3.10 o                         
  10  -7  -1         12.79         14.03         3.48 o                         
   9   0   5         39.81         34.77         2.73 o                         
   9  -3   0         38.83         33.47         2.78 o                         
   9  -4  -1         36.96         39.34         2.32 o                         
   8   2  11         50.02         52.59         3.17 o                         
   8   2  12         18.02         13.06         2.93 o                         
   8   1   6         22.93         21.68         2.77 o                         
   8   0   3        298.69        311.82         3.37 o                         
   8  -1   1        445.98        519.50         3.55 o                         
   8  -5  -3          0.73          5.56         1.73 o                         
   8  -9  -3          1.21         -2.84         2.84 o                         
   7   2   8          6.30          5.02         2.07 o                         
   7   2   9        130.49        146.00         3.06 o                         
   7   0   2         10.79         13.63         1.49 o                         
   7  -2  -1         91.75         89.97         1.62 o                         
   7  -3  -2        168.91        186.57         2.16 o                         
   6   3  14          4.33          3.57         2.90 o                         
   6   3  15         16.33         15.58         3.22 o                         
   6   0   1         55.39         67.02         1.50 o                         
   6  -8  -4         11.11          8.80         2.08 o                         
   5   3   9         10.57          7.78         1.74 o                         
   5   2   5        363.81        373.83         2.63 o                         
   5   1   2        218.35        240.91         1.81 o                         
   5  -7  -5         23.65         29.02         1.15 o                         
   4   3   8        120.57        130.75         1.77 o                         
   4   0   0        760.37        819.38         2.21 o                         
   3   2   4       1394.19       1492.90         2.71 o                         
   2   3   7         49.14         46.92         0.92 o                         
   1   4  13          3.46          3.26         1.26 o                         
   0   4  13         18.24         20.15         0.96 o                         
   0   2   4         44.43         49.62         0.40 o                         
  -1  -6  -4         12.95         12.46         0.68 o                         
  -2  -7  -4         76.83         77.89         1.18 o                         
  -3  -2  -1        243.00        237.19         1.23 o                         
  -3  -5  -3         91.94         94.67         1.36 o                         
  -3  -9  -3         12.14         10.31         1.66 o                         
  -4   4  17          9.44          7.41         0.93 o                         
  -4  -1   1        117.03         95.07         1.12 o                         
  -4  -3  -1       1760.94       2021.29         3.52 o                         
  -5   2   8         98.18        113.43         1.32 o                         
  -5  -2   1        358.06        378.30         1.93 o                         
  -5  -3   0         60.72         62.39         1.52 o                         
  -6   3  13         26.37         27.70         1.74 o                         
  -6   2   9         32.41         31.48         1.65 o                         
  -6  -4   0        124.21        125.89         1.88 o                         
  -6  -8  -1         16.33         20.01         2.70 o                         
  -7   3  16         30.09         35.94         2.09 o                         
  -7   3  17         14.18         14.50         1.84 o                         
  -7   2  11        142.23        139.66         1.95 o                         
  -7  -1   4        110.38        113.74         1.70 o                         
  -7  -4   1         83.04         87.60         1.90 o                         
  -7  -7   0         30.08         21.73         2.61 o                         
  -8   1  10        147.40        169.46         2.71 o                         
  -8  -1   6        255.49        268.91         2.55 o                         
  -8  -5   2         56.23         53.67         2.74 o                         
  -8  -9   2          3.98         -1.66         3.45 o                         
 -10   1  15         14.69         14.04         3.75 o                         
 -10   1  16          6.30          6.93         3.17 o                         
 -10  -1   9         14.90         22.84         2.93 o                         
 -10  -5   5          7.86          1.99         3.53 o                         
 -11   0  15         23.87         22.17         3.22 o                         
 -11   0  16          0.62          1.87         3.06 o                         
 -11  -1  12          4.83          1.33         2.80 o                         
 -11  -2  10          2.92          0.11         2.67 o                         
 -11  -3   9         28.26         34.43         2.54 o                         
 -11  -4   8         26.09         34.05         2.69 o                         
 -11  -5   7         25.39         26.38         3.22 o                         
 -12  -3  12          7.23          6.14         3.49 o                         
 -12  -4  11         26.70         20.34         4.13 o                         
  11  -2   6          1.88         -2.13         3.87 o                         
  11  -2   7         17.91         12.46         4.34 o                         
  11  -3   4         21.98         21.45         3.75 o                         
  11  -4   3         42.81         50.64         3.89 o                         
  11  -5   2         20.54          9.78         3.89 o                         
  11  -6   1          4.77          7.89         3.07 o                         
  10   0  10          8.40          7.88         3.60 o                         
  10  -1   6         24.01         24.67         3.29 o                         
  10  -2   4         49.37         51.14         3.27 o                         
  10  -3   2         20.50         25.92         2.95 o                         
  10  -4   1          9.79         12.59         2.82 o                         
  10  -5   0          4.34          1.85         3.21 o                         
  10  -6   0         17.33         23.00         3.82 o                         
   9   0   6          9.10          6.63         2.61 o                         
   9  -1   3         71.32         66.02         2.60 o                         
   8   1   7         26.90         29.42         3.03 o                         
   8   0   4          4.93          3.76         2.59 o                         
   8  -2   0        268.55        295.64         2.61 o                         
   8  -3  -1        180.80        197.78         2.86 o                         
   8  -4  -2         15.22         14.85         1.84 o                         
   8  -6  -3         29.17         31.76         1.84 o                         
   8  -7  -3         14.19         16.77         2.66 o                         
   8  -8  -3         16.44         22.16         2.77 o                         
   7   2  10         27.33         31.27         2.18 o                         
   7   1   5        246.41        250.24         2.45 o                         
   7  -5  -3        185.38        168.83         2.35 o                         
   7  -9  -3         21.73         18.30         2.09 o                         
   6   2   7        168.43        177.88         2.59 o                         
   6   1   4         82.08         82.35         2.16 o                         
   6  -1   0        119.12        127.81         2.05 o                         
   6  -4  -3        464.84        490.09         2.55 o                         
   6  -6  -4         33.42         44.66         1.47 o                         
   6  -7  -4         85.81        105.93         1.91 o                         
   5   3  10          6.58          4.41         1.83 o                         
   5  -4  -4         91.47         90.17         1.32 o                         
   4   3   9         74.51         78.09         1.80 o                         
   4   1   2        566.93        651.56         1.98 o                         
   4  -4  -4         68.43         71.90         1.02 o                         
   4 -10  -4          4.85          2.90         1.40 o                         
   3   0   0          6.89          3.90         0.83 o                         
   3  -4  -4        974.55       1104.00         1.77 o                         
   3 -10  -4         34.21         30.48         1.22 o                         
   1   4  14         53.73         47.44         1.74 o                         
   1   3   7         61.42         60.90         0.94 o                         
   0  -4  -4          1.64          1.53         0.38 o                         
  -1  -9  -4         40.24         46.27         1.14 o                         
  -2  -6  -4        183.28        200.44         1.29 o                         
  -2  -8  -4         44.83         47.41         1.19 o                         
  -3   1   3        419.05        444.63         1.46 o                         
  -3  -1   0       1107.90       1094.42         2.03 o                         
  -3  -3  -2        114.58        124.93         1.26 o                         
  -4   4  16         40.01         39.50         0.97 o                         
  -4   1   4       1129.49       1295.42         2.31 o                         
  -4 -10  -2         15.19         13.30         1.84 o                         
  -5   3  11         68.24         78.08         1.49 o                         
  -5 -10  -1         12.55          9.16         2.24 o                         
  -6   1   6         74.97         69.23         1.39 o                         
  -6   0   4        167.95        193.19         1.63 o                         
  -6  -6  -1        129.62        148.45         2.17 o                         
  -6  -9  -1          4.30         -0.60         2.90 o                         
  -7   3  15         12.29         13.51         1.68 o                         
  -7   2  10        342.20        376.17         2.58 o                         
  -7  -6   0         23.72         25.09         1.94 o                         
  -7  -8   0         56.11         64.57         2.76 o                         
  -7  -9   0         12.49         10.80         3.13 o                         
  -8   2  13         37.32         42.99         2.35 o                         
  -8   0   7        127.46        138.57         2.47 o                         
  -8  -2   4        397.71        412.15         2.73 o                         
  -8  -3   3        362.71        408.88         2.81 o                         
  -9   1  12         51.30         56.38         2.23 o                         
  -9  -2   5         82.33         89.77         2.97 o                         
  -9  -6   3          7.48          5.83         2.70 o                         
 -10   1  14         10.64          6.22         3.02 o                         
 -10   0  11         70.40         80.27         3.16 o                         
 -10  -2   7         85.77         89.04         3.09 o                         
 -10  -3   6         30.18         30.75         3.07 o                         
 -10  -4   5         10.35         16.16         3.30 o                         
 -10  -6   4         33.87         43.92         3.63 o                         
 -10  -7   4         23.42         22.78         4.35 o                         
 -11   0  14          3.75          4.01         2.86 o                         
 -11  -1  11         14.82         11.81         2.73 o                         
 -11  -2   9          1.66          5.96         2.95 o                         
 -11  -3   8         16.49         19.07         2.95 o                         
 -11  -4   7         12.52         11.98         2.87 o                         
 -11  -5   6         22.96         28.91         3.43 o                         
 -11  -6   6          0.45         -2.18         3.48 o                         
 -12  -2  13         16.75         13.58         3.72 o                         
 -12  -3  11         53.79         54.31         3.87 o                         
 -12  -4  10         15.51          9.65         3.93 o                         
  11  -2   8          2.88          5.01         4.20 o                         
  11  -3   5          3.09          1.23         4.16 o                         
  11  -3   6         30.50         30.85         4.42 o                         
  11  -4   4         16.76         14.63         3.97 o                         
  11  -5   3         42.27         47.23         4.26 o                         
  10  -1   7         68.66         70.71         3.64 o                         
  10  -1   8         11.32         10.33         3.59 o                         
  10  -2   5         50.14         56.37         3.34 o                         
  10  -3   3         31.55         26.71         3.17 o                         
  10  -4   2         18.57         17.89         3.88 o                         
  10  -5   1          4.03          2.35         3.14 o                         
  10  -7   0         19.87         22.25         3.61 o                         
   9   0   7         11.28          9.82         2.60 o                         
   9  -1   4        181.40        188.54         3.22 o                         
   9  -3   1         40.08         36.46         2.44 o                         
   9  -5  -1         14.03         15.80         2.34 o                         
   8   1   8        104.78        117.81         3.45 o                         
   8   1   9         15.32         20.75         3.17 o                         
   8  -1   2        424.74        457.89         3.06 o                         
   8  -5  -2         56.23         54.04         2.56 o                         
   7   2  11          2.92          3.66         2.28 o                         
   7   2  12         31.03         42.48         2.64 o                         
   7   2  13         30.64         27.32         2.92 o                         
   7   2  14          6.39          4.70         3.05 o                         
   7   2  15          2.37          1.10         3.23 o                         
   7   1   6        200.87        211.77         2.49 o                         
   7   0   3         29.09         26.37         1.49 o                         
   7  -1   1        387.62        391.52         2.42 o                         
   7  -6  -3         21.71         19.22         1.83 o                         
   7  -8  -3         12.41         17.08         1.96 o                         
   6   2   8        179.78        221.01         2.76 o                         
   6   0   2        563.84        570.43         2.81 o                         
   6  -2  -1         12.50         11.57         1.83 o                         
   6  -3  -2        143.88        144.33         2.01 o                         
   5   2   6        142.89        128.37         2.00 o                         
   5   1   3        191.70        202.95         1.87 o                         
   4   3  10          6.74          7.66         1.94 o                         
   4   2   5        219.08        235.18         1.88 o                         
   3   1   2        555.42        535.38         1.59 o                         
   1   4  15          5.84          6.11         1.58 o                         
   1   4  16          7.89          5.98         1.78 o                         
   0   4  14         50.32         56.13         1.18 o                         
   0   4  19         39.43         25.79         1.94 o                         
  -3   3   8        201.89        212.37         0.98 o                         
  -3 -10  -3         13.63         14.02         2.05 o                         
  -4   2   6        360.24        370.49         1.39 o                         
  -4   0   2        165.45        169.45         1.20 o                         
  -4  -4  -2        114.36        117.24         1.30 o                         
  -4  -7  -3         23.89         26.03         1.44 o                         
  -4  -8  -3         38.94         46.62         1.65 o                         
  -5   0   3        431.59        479.09         2.00 o                         
  -5  -8  -2         16.08         19.90         2.15 o                         
  -6   3  12        100.58        107.93         1.92 o                         
  -6   2   8        110.48        115.00         1.74 o                         
  -6  -2   1         12.50         17.12         1.47 o                         
  -6  -3   0         98.52        108.92         2.03 o                         
  -6  -5  -1         60.74         67.42         1.85 o                         
  -7   3  14         65.72         74.56         1.80 o                         
  -7   1   7        301.68        297.45         2.07 o                         
  -7   0   5         48.30         52.33         1.58 o                         
  -7  -2   2        102.32         87.80         1.68 o                         
  -7  -3   1         91.59         97.07         1.85 o                         
  -7  -5   0         80.09         74.81         2.07 o                         
  -8   2  12         88.51        103.51         2.48 o                         
  -8   1   9        263.22        293.80         2.40 o                         
  -8  -1   5        399.51        448.50         2.77 o                         
  -8  -4   2         15.22         17.12         2.00 o                         
  -8  -6   1         63.15         67.09         2.33 o                         
  -8  -7   1         11.55         18.00         2.34 o                         
  -8  -8   1          2.62          3.37         2.56 o                         
 -10   1  13         62.51         74.13         3.05 o                         
 -10   0  10         32.75         32.29         2.85 o                         
 -10  -1   8         36.87         38.13         3.01 o                         
 -10  -3   5         59.55         61.82         3.00 o                         
 -10  -5   4         41.82         52.16         3.54 o                         
 -10  -7   3         11.57         13.99         4.68 o                         
 -11   0  13         25.75         32.55         2.95 o                         
 -11  -1  10         48.67         51.24         3.11 o                         
 -11  -3   7          1.83          5.30         2.86 o                         
 -11  -4   6         32.90         35.36         3.22 o                         
 -11  -6   5          8.09         10.43         3.30 o                         
 -12  -1  14          5.14          9.08         3.42 o                         
 -12  -2  12          2.21          5.03         3.48 o                         
 -12  -3  10          5.17          5.00         3.30 o                         
 -12  -4   9          2.02         -1.85         3.36 o                         
 -12  -5   8          4.88          4.84         3.78 o                         
  11  -3   7          7.08          7.83         4.25 o                         
  11  -4   5         12.37          6.98         4.10 o                         
  11  -5   4          8.29          8.81         4.15 o                         
  10  -1   9          3.93          2.97         3.83 o                         
  10  -1  10          5.15          6.07         3.82 o                         
  10  -2   6          8.96          8.87         3.38 o                         
  10  -3   4         19.26         23.04         3.48 o                         
  10  -5   2         20.86         21.68         4.07 o                         
  10  -6   1         29.60         24.13         3.48 o                         
  10  -7   1         27.25         23.61         3.79 o                         
   9  -1   5        150.17        140.75         2.98 o                         
   9  -2   3        191.74        201.42         3.18 o                         
   8   1  10         51.74         48.46         3.53 o                         
   8   0   5          0.67          4.10         2.08 o                         
   8  -1   3         75.18         72.40         2.61 o                         
   8  -2   1        582.77        613.31         3.32 o                         
   8  -3   0         87.09         84.04         2.86 o                         
   8  -4  -1         65.30         67.97         2.58 o                         
   8  -6  -2         22.84         23.63         2.72 o                         
   8  -8  -2         15.47         13.03         2.99 o                         
   7   1   7         41.26         45.64         2.10 o                         
   7   0   4         44.39         39.05         1.76 o                         
   7  -2   0        354.31        356.34         2.37 o                         
   7  -3  -1         91.59         97.13         1.69 o                         
   7  -4  -2         14.38         14.66         1.63 o                         
   7  -7  -3         12.36          8.89         1.58 o                         
   6   2   9        114.59        117.06         2.79 o                         
   6   2  10         10.04         14.49         3.04 o                         
   6   1   5         13.98         12.37         2.04 o                         
   6  -5  -3        148.29        174.31         2.17 o                         
   5   0   1        252.97        249.15         1.76 o                         
   4   3  11         26.58         28.73         2.20 o                         
   4  -1  -1        117.03         98.50         1.12 o                         
   4  -3  -3       1733.96       1983.59         2.93 o                         
   3   2   5        258.35        268.03         1.58 o                         
   2   3   8        225.29        239.96         1.49 o                         
   0   4  15         26.25         25.42         1.25 o                         
   0   4  16         11.73         12.40         1.36 o                         
   0   4  17          5.69          7.15         1.56 o                         
   0   4  18         20.56         12.69         1.66 o                         
   0  -7  -5          8.67          9.89         0.54 o                         
  -1   4  14          4.38          5.37         0.88 o                         
  -1  -5  -4         69.06         74.08         0.69 o                         
  -3   2   5        343.51        377.90         1.16 o                         
  -3   0   1        111.78        129.09         1.01 o                         
  -3  -4  -3         67.65         73.69         1.17 o                         
  -4   4  15         26.41         27.22         0.84 o                         
  -4   3   9        121.96        128.94         1.01 o                         
  -4  -6  -3         57.28         61.66         1.45 o                         
  -4  -9  -3         22.22         22.39         1.90 o                         
  -5   2   7        331.02        365.49         1.66 o                         
  -5  -6  -2         29.83         29.07         1.56 o                         
  -5  -9  -2         47.68         48.68         2.50 o                         
  -6  -1   2        165.83        195.49         1.72 o                         
  -6  -4  -1        460.90        475.81         2.94 o                         
  -6  -7  -2         14.78         21.92         2.30 o                         
  -7   2   9        140.14        147.79         2.06 o                         
  -7  -1   3          3.55          3.56         1.36 o                         
  -7  -4   0         72.97         70.91         1.83 o                         
  -7  -7  -1         54.00         63.73         2.65 o                         
  -7  -8  -1         18.85         22.78         2.73 o                         
  -8   3  17          5.37          0.74         2.50 o                         
  -8   3  18         12.17         16.03         2.59 o                         
  -8   3  19         25.74         19.99         2.42 o                         
  -8   2  11        144.25        151.82         2.47 o                         
  -8   1   8        650.29        730.13         3.47 o                         
  -8   0   6         86.52         76.88         2.34 o                         
  -8  -2   3        203.97        201.20         2.75 o                         
  -8  -3   2         98.86        109.49         2.68 o                         
  -8  -5   1         52.29         55.52         2.19 o                         
  -9   1  10         29.29         15.48         2.11 o                         
  -9  -7   2         19.21         13.24         2.90 o                         
 -10   2  17          1.55         -0.07         3.46 o                         
 -10   1  12         10.73         13.99         2.69 o                         
 -10   0   9         88.85         93.65         3.04 o                         
 -10  -1   7         76.50         82.90         3.14 o                         
 -10  -2   6         16.40         20.71         3.07 o                         
 -10  -4   4         25.96         23.67         3.33 o                         
 -10  -5   3         20.55         18.28         3.41 o                         
 -10  -6   3          8.14          8.44         3.72 o                         
 -11   1  16          6.46          9.85         2.91 o                         
 -11   0  12          1.13          0.59         2.77 o                         
 -11  -2   8          5.18          2.99         3.09 o                         
 -11  -5   5        103.53        129.74         3.54 o                         
 -12  -1  13          3.85          4.78         3.30 o                         
 -12  -2  11         12.21          3.68         3.45 o                         
 -12  -3   9          1.61         -1.72         3.27 o                         
 -12  -4   8         13.97         14.34         3.37 o                         
 -12  -5   7         33.78         28.51         4.86 o                         
  10  -2   7         13.77         16.63         3.39 o                         
  10  -2   8         21.10         18.00         3.80 o                         
  10  -3   5         81.99         82.70         3.95 o                         
  10  -4   3         24.31         25.69         3.36 o                         
  10  -6   2         73.00         79.04         3.94 o                         
  10  -7   2         58.13         60.38         5.18 o                         
   9  -3   2         14.30         15.55         2.60 o                         
   9  -4   1         79.42         89.01         2.65 o                         
   8   1  11          2.47          1.30         2.83 o                         
   8   1  12          7.51          5.98         3.05 o                         
   8   1  13          3.21          2.56         3.33 o                         
   8   0   6          1.42         -0.50         2.24 o                         
   8   0   7         13.65         17.09         3.22 o                         
   8  -2   2        253.92        271.82         3.32 o                         
   8  -7  -2         28.62         33.00         2.19 o                         
   7   1   8         53.23         58.46         2.10 o                         
   7  -1   2        387.93        363.49         2.42 o                         
   7  -5  -2        822.65        823.39         3.63 o                         
   7  -9  -2          9.42          9.89         2.29 o                         
   6   2  11          2.27          3.91         2.59 o                         
   6   2  12          5.92          4.90         3.24 o                         
   6   2  16          2.32          3.27         4.07 o                         
   6   1   6          9.27          9.89         2.27 o                         
   6   0   3          7.55          4.01         1.92 o                         
   6  -1   1        166.20        184.51         2.25 o                         
   6  -9  -3          1.53          2.99         2.00 o                         
   5   2   7        201.45        208.10         2.22 o                         
   5   1   4        128.54        119.23         2.12 o                         
   4   3  12         51.81         55.07         2.00 o                         
   4   3  13         32.41         41.79         2.42 o                         
   4   2   6         58.19         52.86         1.60 o                         
   4   1   3         37.15         31.82         1.33 o                         
   4   0   1        229.59        215.47         1.62 o                         
   4  -2  -2        676.10        728.47         1.86 o                         
   3  -1  -1        121.96        102.30         0.96 o                         
   1   2   4        180.82        167.56         0.79 o                         
  -1   4  15          7.64          8.00         1.04 o                         
  -1   4  19         13.77          9.48         1.57 o                         
  -1 -10  -4          6.87         10.67         1.13 o                         
  -3  -6  -4        321.37        354.73         1.94 o                         
  -3  -7  -4        154.46        187.29         1.59 o                         
  -3  -8  -4         80.11         86.73         1.71 o                         
  -4  -2  -1        409.73        431.86         1.84 o                         
  -4  -5  -3         47.56         47.03         1.38 o                         
  -5   3  10         78.30         82.26         1.28 o                         
  -5  -2   0          7.69          7.01         1.36 o                         
  -5  -5  -2        195.11        217.09         1.96 o                         
  -6   3  11        168.62        172.21         1.96 o                         
  -6   1   5        128.58        127.56         1.50 o                         
  -6   0   3          5.30          2.09         1.26 o                         
  -6  -6  -2         36.45         43.33         1.70 o                         
  -6  -8  -2          8.22         11.54         1.99 o                         
  -6  -9  -2          4.39          2.79         2.67 o                         
  -7   3  13         76.71         76.23         1.80 o                         
  -7   1   6        408.15        390.83         2.23 o                         
  -7   0   4         35.31         40.76         1.58 o                         
  -7  -6  -1          3.59          8.22         1.86 o                         
  -7  -9  -1          1.85          0.77         2.98 o                         
  -8   3  16         23.90         26.80         2.42 o                         
  -8  -1   4        288.27        295.52         2.38 o                         
  -8  -4   1         65.30         63.46         2.60 o                         
  -8  -6   0         64.08         72.75         2.82 o                         
  -8  -7   0          3.04          3.53         2.81 o                         
  -8  -8   0         12.54         12.50         3.23 o                         
 -10   2  16         12.70         10.98         3.57 o                         
 -10   1  11         13.44         15.72         3.20 o                         
 -10  -2   5         11.78          7.48         2.70 o                         
 -10  -3   4         54.20         66.40         3.20 o                         
 -10  -7   2         25.69         31.26         4.02 o                         
 -11   1  14         37.40         36.04         3.72 o                         
 -11   1  15          5.65          3.74         3.03 o                         
 -11   0  11          4.38          4.56         2.67 o                         
 -11  -1   9         26.83         22.89         2.98 o                         
 -11  -2   7         10.62          8.21         2.74 o                         
 -11  -3   6         23.87         30.04         2.66 o                         
 -11  -4   5         32.41         34.87         3.02 o                         
 -11  -6   4          3.01          3.82         3.17 o                         
 -12  -1  12          1.93          0.49         3.26 o                         
 -12  -2  10         21.26         24.71         3.42 o                         
 -12  -3   8          8.56          5.18         4.18 o                         
 -12  -4   7         18.60         17.77         4.10 o                         
  10  -2   9          7.13          5.68         3.93 o                         
  10  -2  10          7.96         11.02         3.92 o                         
  10  -3   6          1.34          5.36         3.38 o                         
  10  -4   4         39.72         51.75         3.56 o                         
  10  -5   3         48.36         60.61         3.97 o                         
  10  -6   3          2.12          2.37         4.30 o                         
   9  -3   3        173.68        184.82         3.29 o                         
   8   0   8         32.20         32.83         3.30 o                         
   8  -1   4        210.73        220.34         2.65 o                         
   8  -3   1        448.84        504.74         3.75 o                         
   8  -4   0         77.23         82.94         2.70 o                         
   8  -5  -1         52.29         58.25         2.16 o                         
   8  -6  -1         63.15         74.09         2.89 o                         
   7   1   9         27.38         30.49         2.04 o                         
   7   1  10         46.96         42.40         2.51 o                         
   7   0   5        441.72        464.24         2.87 o                         
   7  -1   3         98.70         95.21         2.18 o                         
   7  -2   1         46.28         39.43         1.63 o                         
   7  -3   0         28.04         25.47         1.89 o                         
   7  -4  -1         83.04         82.36         2.19 o                         
   7  -6  -2          3.83          0.46         2.07 o                         
   7  -8  -2          2.29          0.64         2.11 o                         
   6   2  13         14.44         12.91         2.91 o                         
   6   2  14          7.93          8.14         3.14 o                         
   6   2  15         11.13          9.74         3.27 o                         
   6  -2   0         31.67         24.57         1.89 o                         
   6  -4  -2         22.65         31.95         1.89 o                         
   6  -6  -3        174.26        196.32         2.17 o                         
   6  -7  -3        127.24        150.00         2.24 o                         
   6  -8  -3         28.26         28.51         2.11 o                         
   5   2   8         74.12         66.04         1.92 o                         
   5  -1   0         97.89        108.69         1.58 o                         
   5  -6  -4         35.60         40.66         1.25 o                         
   5  -8  -4          3.78          3.48         1.53 o                         
   4  -5  -4         64.83         71.54         1.05 o                         
   4  -9  -4          1.24         -0.98         1.42 o                         
   3  -2  -2        777.78        796.61         1.70 o                         
   3  -3  -3        794.12        841.86         1.64 o                         
   2   3   9        175.22        186.88         1.53 o                         
   1   3   8         39.76         38.90         1.02 o                         
  -1   4  16         32.73         26.49         1.32 o                         
  -1   4  17         11.96          9.46         1.44 o                         
  -1   4  18          6.33          3.41         1.43 o                         
  -3  -9  -4          8.56          4.07         1.57 o                         
  -4   4  14          6.26          6.03         0.77 o                         
  -4  -1   0       1210.98       1296.01         2.52 o                         
  -4  -3  -2        179.55        182.97         1.57 o                         
  -4 -10  -3         22.28         12.15         2.01 o                         
  -5 -10  -2          3.50          3.57         2.11 o                         
  -6   2   7         21.43         19.62         1.65 o                         
  -6  -2   0         31.67         26.58         2.02 o                         
  -6  -5  -2        141.23        155.35         2.08 o                         
  -7   3  12         16.94         20.18         1.46 o                         
  -7   2   8         71.37         81.72         1.88 o                         
  -7  -2   1         91.75         93.43         1.68 o                         
  -7  -3   0         28.04         30.67         1.64 o                         
  -7  -5  -1         55.64         51.84         2.05 o                         
  -8   3  15         43.88         44.76         2.47 o                         
  -8   2  10         31.49         36.40         2.21 o                         
  -8   1   7        279.65        315.22         2.80 o                         
  -8   0   5          4.14          8.45         2.31 o                         
  -8  -5   0         50.46         52.40         2.60 o                         
 -10   2  14         17.53         21.83         3.40 o                         
 -10   2  15         17.15         17.95         2.97 o                         
 -10   1  10         11.07         18.37         3.17 o                         
 -10   0   8          4.75          5.56         2.73 o                         
 -10  -1   6         16.21         11.96         2.82 o                         
 -10  -4   3         19.65         17.70         3.14 o                         
 -10  -5   2         25.00         25.11         3.35 o                         
 -10  -6   2         47.89         54.71         3.84 o                         
 -11   1  13         42.98         48.19         3.09 o                         
 -11   0  10         25.18         29.26         2.73 o                         
 -11  -1   8         21.69         27.10         2.56 o                         
 -11  -5   4         16.09         15.68         3.30 o                         
 -12   0  14         13.31         20.80         3.49 o                         
 -12  -1  11          5.21         14.37         3.25 o                         
 -12  -2   9          5.68         -3.21         3.21 o                         
 -12  -5   6          4.85          0.48         3.70 o                         
  10  -3   7         42.87         38.63         3.79 o                         
  10  -3   8         18.06         10.40         3.76 o                         
  10  -4   5         35.83         34.39         3.84 o                         
  10  -4   6         15.33         19.69         3.88 o                         
  10  -5   4         28.11         27.41         3.62 o                         
  10  -6   4          8.78          7.91         4.99 o                         
   9  -3   4        136.17        144.64         3.04 o                         
   8   0   9         51.10         40.79         3.44 o                         
   8   0  10         41.95         52.80         3.57 o                         
   8  -1   5        125.51        138.97         2.53 o                         
   8  -2   3        267.00        282.68         3.48 o                         
   8  -7  -1         11.55          5.57         3.04 o                         
   8  -8  -1          2.62          6.37         3.04 o                         
   7   1  11         36.22         30.26         2.55 o                         
   7   1  12        125.07        137.32         3.09 o                         
   7   1  13         32.19         32.91         2.86 o                         
   7   1  14         12.51         10.27         2.90 o                         
   7   1  15         19.28         17.37         3.18 o                         
   7   0   6        261.70        259.70         2.53 o                         
   7  -7  -2          7.59          9.12         1.80 o                         
   6   1   7         51.12         57.73         2.34 o                         
   6   0   4         99.13        108.65         2.28 o                         
   6  -1   2        200.50        203.15         2.29 o                         
   6  -3  -1        117.32        130.56         1.64 o                         
   5   2   9         11.82         13.24         1.90 o                         
   5   1   5         82.68         83.68         2.10 o                         
   5  -2  -1        358.06        370.55         1.91 o                         
   5  -7  -4         14.83         18.23         1.26 o                         
   4   2   7         49.05         50.36         1.65 o                         
   3   3  18          7.95          6.06         2.58 o                         
   3   2   6        272.26        299.36         1.68 o                         
   3   1   3         33.84         32.85         1.20 o                         
   3  -5  -4        250.12        265.89         1.13 o                         
   0  -6  -5         15.05         17.09         0.43 o                         
  -3  -2  -2         60.98         61.52         1.12 o                         
  -3  -5  -4         20.78         25.18         1.09 o                         
  -4   1   3        282.84        272.22         1.30 o                         
  -5   2   6         20.50         15.48         1.36 o                         
  -5   0   2          9.90         14.75         1.29 o                         
  -5  -8  -3          1.19          1.93         1.52 o                         
  -6   3  10         43.32         49.51         1.79 o                         
  -6  -1   1        235.69        240.72         1.86 o                         
  -6  -3  -1        293.78        301.96         2.12 o                         
  -7  -1   2         25.71         29.00         1.67 o                         
  -7  -4  -1         99.44        108.27         1.92 o                         
  -7  -7  -2         15.64         18.61         2.57 o                         
  -7  -8  -2         36.77         45.16         2.78 o                         
  -8   3  14         11.00          7.23         1.97 o                         
  -8  -1   3         46.48         57.09         2.33 o                         
  -8  -2   2        435.12        451.15         2.82 o                         
  -8  -3   1        180.80        200.24         2.38 o                         
 -10   2  13         25.14         22.40         3.40 o                         
 -10   0   7          0.56         -2.77         2.77 o                         
 -10  -2   4         29.54         35.87         2.85 o                         
 -10  -3   3         26.21         27.99         2.91 o                         
 -10  -7   1         12.79         13.67         4.64 o                         
 -11   1  12          4.82          4.54         2.59 o                         
 -11   0   9          4.68          5.34         2.46 o                         
 -11  -2   6         20.87         16.81         2.82 o                         
 -11  -3   5         12.38         17.01         2.32 o                         
 -11  -4   4          3.96         -0.59         3.12 o                         
 -11  -6   3          8.24          4.48         3.31 o                         
 -12   0  12        124.41        143.26         3.67 o                         
 -12  -1  10          9.78          8.27         3.10 o                         
 -12  -2   8         12.97         15.36         3.21 o                         
 -12  -3   7         18.48         21.46         3.28 o                         
 -12  -4   6         13.39         10.03         3.50 o                         
 -12  -5   5         15.24         15.23         4.64 o                         
  10  -3   9         19.30         16.71         4.05 o                         
  10  -4   7         32.30         33.45         4.05 o                         
  10  -4   8         13.39          7.69         5.04 o                         
  10  -5   5         49.20         54.78         4.02 o                         
  10  -5   6          2.69          2.22         4.07 o                         
  10  -6   5         15.36         10.39         4.41 o                         
   8   0  11         44.87         39.50         3.20 o                         
   8   0  12          0.59         -2.58         3.88 o                         
   8  -1   6         22.96         23.31         2.31 o                         
   8  -1   7         26.86         28.96         3.25 o                         
   8  -2   4         41.19         42.90         2.93 o                         
   8  -3   2        269.09        280.43         2.87 o                         
   8  -4   1         80.91         87.71         2.92 o                         
   8  -5   0         50.46         53.03         2.20 o                         
   8  -6   0         64.08         65.17         3.08 o                         
   7   0   7        198.47        206.89         2.54 o                         
   7  -1   4         74.47         67.09         1.86 o                         
   7  -2   2        135.41        135.25         1.93 o                         
   7  -5  -1         78.11         77.18         1.96 o                         
   7  -9  -1         15.77         14.93         2.61 o                         
   6   1   8         68.77         66.26         2.46 o                         
   6   1   9          8.54          6.36         2.85 o                         
   6  -5  -2         98.17        104.57         2.17 o                         
   6  -9  -2         51.08         42.93         3.00 o                         
   5   2  10         70.85         76.89         2.16 o                         
   5  -3  -2          3.98          9.84         1.30 o                         
   4   2   8        281.55        293.14         2.22 o                         
   4   1   4        292.51        302.05         1.65 o                         
   4  -1   0       1210.98       1296.96         2.71 o                         
   4  -6  -4         49.44         53.07         1.15 o                         
   4  -7  -4         16.41         18.08         1.40 o                         
   4  -8  -4         89.32        101.97         1.48 o                         
   3   0   1         15.25         16.10         0.91 o                         
   3  -9  -4         23.32         23.01         1.31 o                         
   2   3  10         92.20        100.51         1.47 o                         
   0   3   8         65.19         59.92         0.68 o                         
  -3  -1  -1        468.79        475.19         1.50 o                         
  -3  -3  -3         66.05         67.31         1.13 o                         
  -3 -10  -4         24.20         20.89         1.94 o                         
  -4   3   8        122.29        126.42         1.02 o                         
  -4   2   5        283.05        286.43         1.33 o                         
  -4   0   1        197.95        189.73         1.25 o                         
  -4  -4  -3        275.76        281.73         1.58 o                         
  -4  -7  -4        113.89        128.62         1.67 o                         
  -4  -8  -4         18.64         19.21         1.65 o                         
  -5   4  15         14.98         10.11         0.87 o                         
  -5   3   9         35.42         35.67         1.22 o                         
  -5  -9  -3          3.21          5.95         1.84 o                         
  -6   4  17         10.15          6.72         1.25 o                         
  -6   1   4        120.47        128.16         1.53 o                         
  -6   0   2          5.09         -0.67         1.73 o                         
  -6  -4  -2         86.79         90.10         1.81 o                         
  -6  -6  -3          9.11         13.28         2.15 o                         
  -6  -7  -3         29.34         39.31         2.34 o                         
  -6  -8  -3         20.77         26.82         2.38 o                         
  -7   3  11         35.51         36.76         1.58 o                         
  -7   1   5        181.86        182.13         2.04 o                         
  -7   0   3         90.31         82.34         1.72 o                         
  -7  -6  -2         31.91         31.41         1.94 o                         
  -7  -9  -2          3.20          5.94         2.67 o                         
  -8   3  13          9.17         14.96         2.22 o                         
  -8   2   9         46.11         45.31         2.15 o                         
  -8  -4   0         77.23         76.23         2.16 o                         
  -8  -6  -1         24.92         30.72         2.83 o                         
  -8  -7  -1         49.58         53.35         2.52 o                         
  -8  -8  -1         19.95         24.36         3.19 o                         
 -10   2  12         15.84         14.42         3.19 o                         
 -10   1   9         14.87         20.13         2.63 o                         
 -10  -1   5        103.40        101.16         2.98 o                         
 -10  -4   2         28.69         35.47         3.29 o                         
 -10  -6   1          8.67          7.52         3.43 o                         
 -11   1  11         14.82         22.28         2.65 o                         
 -11  -1   7         13.76         12.80         2.08 o                         
 -11  -2   5         31.59         28.04         2.92 o                         
 -11  -3   4          1.10          3.20         2.65 o                         
 -11  -5   3         72.38         75.52         3.03 o                         
 -12   0  11         10.98         10.30         2.93 o                         
 -12  -1   9         13.66         18.60         3.03 o                         
 -12  -2   7          9.79          7.08         4.25 o                         
 -12  -3   6         16.40         18.40         3.94 o                         
 -12  -4   5         16.37         10.62         4.43 o                         
  10  -5   7          8.03          4.94         4.39 o                         
   8  -1   8        104.87        110.11         3.51 o                         
   8  -1   9         15.27         16.48         3.40 o                         
   8  -2   5        114.88        121.83         3.15 o                         
   8  -3   3        127.87        142.58         3.13 o                         
   8  -5   1         84.18         89.35         3.09 o                         
   8  -7   0          3.04          4.60         3.04 o                         
   8  -8   0         12.54         12.28         3.36 o                         
   7   0   8         21.75         24.36         2.01 o                         
   7   0   9         91.85         88.51         2.70 o                         
   7  -1   5        246.63        237.83         2.54 o                         
   7  -3   1         16.68         14.50         1.71 o                         
   7  -4   0         72.97         65.26         1.78 o                         
   7  -6  -1         31.01         31.36         1.79 o                         
   7  -7  -1          6.45          5.41         2.21 o                         
   7  -8  -1          9.88         14.07         2.28 o                         
   6   1  10         22.49         21.83         2.60 o                         
   6   1  11         11.40         15.71         3.15 o                         
   6   0   5         14.71         13.11         1.84 o                         
   6  -1   3        223.20        239.93         2.35 o                         
   6  -2   1        106.43        111.51         1.73 o                         
   6  -3   0         98.52        101.12         2.22 o                         
   6  -4  -1        544.24        568.23         2.86 o                         
   6  -6  -2         86.86        102.26         2.31 o                         
   6  -8  -2        112.85        135.49         2.87 o                         
   5   1   6        122.86        121.47         1.85 o                         
   5  -1   1        778.01        793.55         2.53 o                         
   4   2   9        133.48        147.98         2.11 o                         
   4   0   2        468.22        462.69         1.77 o                         
   4  -4  -3         73.63         74.02         1.12 o                         
   4 -10  -3         42.92         30.96         2.13 o                         
   3   2   7         40.01         43.32         1.46 o                         
   2   3  11         76.83         76.55         1.80 o                         
   1   3   9        194.71        209.40         1.50 o                         
  -2  -7  -5         66.23         81.85         1.05 o                         
  -2  -8  -5         17.80         21.19         0.94 o                         
  -3   1   2       1368.92       1355.44         2.04 o                         
  -4   4  13         31.55         31.05         0.75 o                         
  -4  -6  -4         71.68         76.19         1.48 o                         
  -4  -9  -4         21.56         19.59         1.68 o                         
  -5  -2  -1         71.95         67.51         1.47 o                         
  -6   4  16         18.65         13.19         1.44 o                         
  -6   3   9         94.01        101.89         1.89 o                         
  -6   2   6         85.96         97.52         1.40 o                         
  -6  -9  -3         22.74         22.45         2.67 o                         
  -7   2   7         55.57         54.60         1.46 o                         
  -7  -1   1         18.61         11.99         1.53 o                         
  -7  -2   0        354.31        344.63         2.32 o                         
  -7  -3  -1         16.68         15.27         1.59 o                         
  -7  -5  -2        269.98        273.65         2.47 o                         
  -8   3  12        137.48        149.12         2.63 o                         
  -8   1   6        255.77        256.49         2.27 o                         
  -8   0   4          0.41         -1.71         1.71 o                         
  -8  -2   1        232.58        225.91         2.80 o                         
  -8  -5  -1         84.18         89.02         2.76 o                         
  -9  -8   0          3.31         -0.77         3.08 o                         
 -10   1   8         36.94         39.20         3.16 o                         
 -10   0   6         17.25         13.62         2.71 o                         
 -10  -2   3         66.72         75.88         3.02 o                         
 -10  -3   2         40.74         43.74         2.91 o                         
 -10  -5   1         11.83         15.68         3.32 o                         
 -11   2  14          9.25         10.35         3.41 o                         
 -11   2  15          3.30          2.61         2.73 o                         
 -11   0   8          3.03          2.22         2.42 o                         
 -11  -1   6         20.44         23.48         2.64 o                         
 -11  -4   3         25.35         25.76         2.55 o                         
 -11  -5   2          8.88          8.17         3.21 o                         
 -11  -6   2          2.27          1.86         3.49 o                         
 -12   1  14          5.15          4.77         2.98 o                         
 -12   0  10         25.32         31.09         4.02 o                         
 -12  -1   8         32.96         41.12         4.20 o                         
 -12  -5   4          5.85          9.38         3.67 o                         
 -13  -3   7         29.55         27.13         3.94 o                         
   8  -1  10         51.81         50.77         3.60 o                         
   8  -1  11          2.47          2.51         3.53 o                         
   8  -2   6         78.26         88.47         3.27 o                         
   8  -3   4         52.97         54.59         3.22 o                         
   8  -4   2         38.24         41.19         2.34 o                         
   8  -6   1         24.92         22.74         3.00 o                         
   8  -7   1         49.58         46.26         3.44 o                         
   8  -8   1         19.95         21.26         3.60 o                         
   7   0  10        105.69        100.95         2.67 o                         
   7   0  11         43.18         40.87         2.42 o                         
   7   0  12          5.51          6.89         2.59 o                         
   7   0  13         30.97         35.23         3.59 o                         
   7   0  14         11.38         11.73         3.09 o                         
   7   0  15         34.08         21.11         3.44 o                         
   7  -1   6        201.08        205.63         2.58 o                         
   7  -2   3         59.74         61.21         1.84 o                         
   7  -3   2        128.30        129.64         2.42 o                         
   7  -5   0         80.09         71.83         2.03 o                         
   7  -9   0         12.49         11.44         2.84 o                         
   6   1  12          7.34          3.73         2.68 o                         
   6   1  13          4.13          6.68         2.86 o                         
   6   1  14          8.20          8.62         3.04 o                         
   6   1  15         20.21         19.23         3.22 o                         
   6   1  16          7.84          7.65         3.48 o                         
   6   0   6       1327.39       1366.24         4.63 o                         
   6  -7  -2         15.65         16.49         2.18 o                         
   5   1   7         56.28         55.83         2.23 o                         
   4   2  10         46.69         49.74         1.95 o                         
   4   2  18         15.42          2.54         3.93 o                         
   4   1   5         48.55         48.94         1.55 o                         
   4  -2  -1         98.37         91.13         1.07 o                         
   4  -3  -2         57.40         62.20         1.26 o                         
   3   1   4        559.46        537.72         1.87 o                         
   3  -6  -4        990.57       1085.15         2.18 o                         
   2   3  12        226.58        245.19         2.28 o                         
  -1  -4  -4        127.23        141.97         0.71 o                         
  -1  -7  -5         41.63         50.29         0.78 o                         
  -2  -6  -5        168.12        170.40         1.15 o                         
  -3   3   7        235.54        229.53         0.96 o                         
  -3   2   4        210.70        218.39         1.12 o                         
  -3  -4  -4        267.26        279.71         1.48 o                         
  -4  -2  -2        280.48        274.56         1.63 o                         
  -4  -5  -4         73.67         77.06         1.43 o                         
  -6   4  15          9.67          7.53         1.40 o                         
  -6  -1   0        119.12        122.44         1.64 o                         
  -6  -2  -1        106.43        114.38         1.61 o                         
  -6  -3  -2        168.41        160.91         1.89 o                         
  -6  -5  -3        273.01        284.85         2.23 o                         
  -7   3  10        102.25        114.40         1.67 o                         
  -7   1   4        110.50        102.08         1.63 o                         
  -7  -4  -2        167.13        157.04         2.11 o                         
  -7  -7  -3         28.67         29.76         2.44 o                         
  -8   2   8        274.45        283.96         2.21 o                         
  -8  -1   2        186.49        198.24         2.31 o                         
 -10   3  16          9.61          7.83         3.21 o                         
 -10   2  11         45.22         48.77         2.65 o                         
 -10  -1   4         22.52         25.62         2.74 o                         
 -10  -4   1          3.97          4.54         3.30 o                         
 -10  -6   0         17.33         22.70         3.41 o                         
 -10  -7   0         19.87         19.86         3.88 o                         
 -11   2  13         43.20         42.39         3.49 o                         
 -11   1  10         48.84         49.76         2.90 o                         
 -11   0   7         22.91         17.89         2.79 o                         
 -11  -2   4          5.26          2.64         2.51 o                         
 -11  -3   3         13.19         14.65         2.70 o                         
 -11  -4   2         17.08         20.25         3.13 o                         
 -12   1  13          3.83          2.34         2.99 o                         
 -12  -2   6         20.15         27.09         3.00 o                         
 -12  -3   5          7.62          7.17         3.27 o                         
 -12  -4   4         56.51         73.52         3.63 o                         
 -13  -3   6          5.52          4.32         3.26 o                         
   8  -1  12          7.54          4.68         2.97 o                         
   8  -1  13          3.21         -2.15         3.23 o                         
   8  -2   7         39.54         41.94         3.15 o                         
   8  -2   8         83.61         81.56         3.57 o                         
   8  -3   5         32.31         31.33         3.21 o                         
   8  -4   3          6.73         12.59         2.94 o                         
   8  -5   2        104.78        114.15         3.27 o                         
   7  -1   7         41.29         43.55         1.96 o                         
   7  -2   4        230.95        223.25         2.42 o                         
   7  -4   1         99.44        102.72         1.88 o                         
   7  -6   0         23.72         22.32         1.97 o                         
   7  -7   0         30.08         27.42         2.55 o                         
   7  -8   0         56.11         54.60         2.86 o                         
   6   0   7        222.99        202.74         2.94 o                         
   6  -1   4         82.18         80.34         2.19 o                         
   6  -2   2         40.91         39.36         2.22 o                         
   6  -5  -1        149.43        157.94         2.38 o                         
   6  -9  -1          2.33          3.70         2.46 o                         
   5   1   8         36.52         35.02         2.14 o                         
   5   0   4          3.87          7.15         1.49 o                         
   5  -2   0          7.69          9.39         1.38 o                         
   5  -3  -1        460.34        483.06         2.12 o                         
   5  -6  -3        207.88        220.59         1.76 o                         
   5  -7  -3         37.83         38.52         1.76 o                         
   4   2  11         19.53         18.98         1.92 o                         
   4   2  12         30.25         33.59         2.46 o                         
   4   2  13         24.73         26.29         2.66 o                         
   4   2  14         17.72         20.40         2.89 o                         
   4   2  15          6.19          8.22         3.03 o                         
   4   2  16          7.78          8.14         3.24 o                         
   4   2  17          1.01          1.14         2.99 o                         
   3   2   8        100.69        101.75         1.50 o                         
   3  -1   0       1107.90       1066.10         2.16 o                         
   3  -7  -4         29.86         32.09         1.16 o                         
   3  -8  -4         31.13         32.41         1.21 o                         
   2   3  14         10.16         11.03         1.40 o                         
   1   3  10        134.35        138.39         1.54 o                         
   1   2   5        176.75        182.17         1.01 o                         
  -1  -8  -5         24.97         28.18         0.75 o                         
  -3   4  18         16.52         10.83         1.14 o                         
  -3   0   0          6.89          3.37         0.87 o                         
  -3  -7  -5         77.17         78.51         1.40 o                         
  -3  -8  -5         42.54         44.05         1.43 o                         
  -4   1   2        771.07        752.53         2.04 o                         
  -4  -1  -1        288.68        305.56         1.49 o                         
  -4  -3  -3         35.96         38.21         1.27 o                         
  -4 -10  -4         24.69         20.39         1.86 o                         
  -5   3   8         33.71         32.69         1.22 o                         
  -5   2   5         61.19         48.32         1.21 o                         
  -5   0   1        245.59        257.78         1.74 o                         
  -5  -7  -4         29.84         32.21         1.77 o                         
  -6   4  14         43.05         37.39         1.52 o                         
  -6   2   5         50.26         50.47         1.70 o                         
  -6   1   3        411.99        435.75         2.11 o                         
  -6  -4  -3        281.52        307.01         2.65 o                         
  -7   4  16         51.08         43.75         1.66 o                         
  -7   4  17         26.44         20.97         1.62 o                         
  -7   4  18          7.07          5.13         1.44 o                         
  -7   2   6        236.00        230.97         1.82 o                         
  -7   0   2        446.62        433.63         2.33 o                         
  -7  -6  -3        132.42        134.78         2.29 o                         
  -7  -8  -3          1.42          1.88         2.04 o                         
  -7  -9  -3         14.44          7.32         2.55 o                         
  -8   3  11         23.08         22.02         2.10 o                         
  -8   1   5        399.34        416.01         2.57 o                         
  -8   0   3          0.29         -1.67         1.67 o                         
  -8  -6  -2        150.69        163.54         3.12 o                         
  -8  -7  -2         24.54         27.85         2.46 o                         
  -8  -8  -2         14.44         12.70         2.53 o                         
  -9   1   6         72.50         50.35         2.29 o                         
 -10   3  15          2.45          3.30         2.98 o                         
 -10   2  10         28.40         27.50         2.63 o                         
 -10   1   7         76.71         94.45         2.74 o                         
 -10   0   5         41.08         39.21         2.69 o                         
 -10  -2   2         51.94         54.46         2.79 o                         
 -10  -3   1         64.22         71.61         3.09 o                         
 -10  -5   0          4.34          1.90         3.14 o                         
 -11   2  12          9.65          9.56         2.85 o                         
 -11   1   9         26.81         27.02         2.75 o                         
 -11  -1   5         33.66         32.00         3.03 o                         
 -11  -5   1         64.39         73.00         3.63 o                         
 -11  -6   1         11.83          8.45         3.51 o                         
 -12   1  12          1.94          1.58         3.05 o                         
 -12   0   9          5.32          6.42         2.94 o                         
 -12  -1   7          4.60          5.16         3.01 o                         
 -12  -2   5          4.53          0.76         3.84 o                         
 -12  -3   4         57.43         55.28         4.33 o                         
 -12  -5   3         18.07         12.01         3.75 o                         
 -13  -2   7         37.82         46.45         3.62 o                         
   8  -2   9          9.49          2.09         3.47 o                         
   8  -2  10          2.79          3.52         3.57 o                         
   8  -3   6         86.71         96.05         3.57 o                         
   8  -4   4         65.94         75.48         3.30 o                         
   8  -5   3         16.03         23.51         3.12 o                         
   8  -6   2        150.69        163.56         3.01 o                         
   8  -7   2         24.54         28.39         3.46 o                         
   8  -8   2         14.44          7.30         3.69 o                         
   7  -1   8         53.25         55.30         2.26 o                         
   7  -1   9         27.36         27.26         2.48 o                         
   7  -2   5        316.52        309.64         2.67 o                         
   7  -3   3         61.31         59.19         1.90 o                         
   7  -4   2        167.13        150.65         2.53 o                         
   7  -5   1         55.64         50.22         1.96 o                         
   7  -9   1          1.85          4.83         2.84 o                         
   6   0   8         11.36         13.11         2.58 o                         
   6   0   9        185.85        179.49         3.66 o                         
   6  -1   5         13.97         13.30         2.14 o                         
   6  -3   1        293.78        302.03         2.18 o                         
   6  -4   0        124.21        122.65         2.34 o                         
   6  -6  -1        157.27        162.20         2.53 o                         
   6  -7  -1        253.03        280.08         3.44 o                         
   6  -8  -1         40.00         47.96         2.47 o                         
   5   1   9         64.95         65.54         2.04 o                         
   5  -1   2        218.30        212.37         1.80 o                         
   4   1   6        193.00        206.69         1.85 o                         
   4   0   3         33.14         33.36         1.18 o                         
   4  -1   1        288.68        299.35         1.54 o                         
   4  -5  -3          5.35          5.83         1.05 o                         
   4  -9  -3          2.60          1.98         1.62 o                         
   3   2   9        196.59        194.84         2.07 o                         
   3   2  19         11.83          7.86         3.28 o                         
   3   0   2         14.78         11.66         1.17 o                         
   3  -4  -3        324.76        341.35         1.26 o                         
   3 -10  -3         18.72         14.83         1.98 o                         
   0   1   2         33.05         33.02         0.26 o                         
  -1  -6  -5         52.98         60.97         0.73 o                         
  -3  -6  -5          8.61          7.21         0.98 o                         
  -3  -9  -5         54.88         54.91         1.66 o                         
  -4   3   7        169.67        185.67         1.10 o                         
  -4   2   4        136.20        118.21         1.11 o                         
  -6   4  13        132.10        124.62         1.86 o                         
  -6   3   8        128.81        131.46         1.69 o                         
  -6   0   1          6.29          5.12         1.39 o                         
  -6  -6  -4         22.43         24.25         2.09 o                         
  -6  -7  -4         19.37         25.80         1.71 o                         
  -6  -8  -4          3.08          4.48         2.12 o                         
  -7   4  15          4.65          4.29         1.36 o                         
  -7   3   9        101.15        107.99         1.63 o                         
  -7  -1   0        179.67        156.89         1.83 o                         
  -7  -2  -1         46.28         40.75         1.69 o                         
  -7  -3  -2        128.30        119.49         2.16 o                         
  -7  -5  -3         29.25         30.79         1.71 o                         
  -8   3  10        127.02        141.04         2.63 o                         
  -8   2   7        466.46        475.54         2.72 o                         
  -8  -1   1        280.34        274.93         2.92 o                         
  -8  -2   0        268.55        282.51         2.52 o                         
  -8  -5  -2        104.77        117.75         2.34 o                         
 -10   3  14         13.50         16.89         2.56 o                         
 -10   2   9         39.15         36.97         3.25 o                         
 -10  -1   3          3.90          5.08         2.76 o                         
 -10  -4   0         21.81         23.23         2.90 o                         
 -10  -6  -1         29.60         32.99         3.49 o                         
 -10  -7  -1         27.25         22.98         3.71 o                         
 -11   2  11         18.77         16.73         2.51 o                         
 -11   1   8         21.74         28.86         2.75 o                         
 -11   0   6          2.40          0.89         2.64 o                         
 -11  -1   4         20.27         29.14         2.71 o                         
 -11  -2   3         34.53         40.19         2.75 o                         
 -11  -3   2          8.82         14.36         2.73 o                         
 -11  -4   1         43.20         43.63         3.29 o                         
 -12   1  11          5.20          2.48         3.08 o                         
 -12   0   8         64.21         78.49         3.17 o                         
 -12  -1   6          6.33          6.96         2.93 o                         
 -12  -4   3         20.32         21.32         3.61 o                         
 -12  -5   2         11.43          6.85         4.44 o                         
 -13  -2   6         23.12         25.87         3.72 o                         
 -13  -3   5         23.12         25.37         3.75 o                         
   8  -2  11         49.94         49.63         3.43 o                         
   8  -2  12         18.06         11.01         3.24 o                         
   8  -3   7          6.67          6.54         3.30 o                         
   8  -3   8          3.07         -0.67         3.30 o                         
   8  -4   5         14.03         16.68         3.18 o                         
   8  -5   4         24.07         24.34         3.28 o                         
   8  -6   3         28.62         31.62         3.53 o                         
   8  -7   3         14.02         13.48         3.53 o                         
   8  -8   3          4.48          6.98         3.74 o                         
   7  -1  10         47.03         48.08         2.60 o                         
   7  -1  11         36.25         35.95         2.81 o                         
   7  -1  12        125.03        129.39         3.55 o                         
   7  -1  13         32.17         37.39         3.24 o                         
   7  -1  14         12.49         11.40         3.31 o                         
   7  -1  15         19.27         14.35         3.45 o                         
   7  -2   6        221.01        214.96         2.42 o                         
   7  -3   4         17.05         16.10         1.82 o                         
   7  -6   1          3.59         21.33         1.99 o                         
   7  -7   1         54.00         48.44         2.62 o                         
   7  -8   1         18.85         16.79         2.76 o                         
   6   0  10        165.61        164.90         3.15 o                         
   6   0  11         52.26         49.60         2.91 o                         
   6   0  12          0.58         -2.16         3.63 o                         
   6   0  13         13.62         14.92         3.92 o                         
   6   0  14          1.52          5.20         4.10 o                         
   6   0  15         65.14         51.86         4.11 o                         
   6   0  16          3.01          5.07         3.83 o                         
   6  -2   3         27.24         31.78         2.20 o                         
   5   1  10         62.02         60.60         2.10 o                         
   5   0   5          4.92          4.03         1.69 o                         
   5  -2   1         71.95         66.36         1.58 o                         
   5  -5  -2        201.44        211.91         1.83 o                         
   4   1   7         29.76         35.35         1.66 o                         
   4  -6  -3         32.07         29.19         1.37 o                         
   4  -8  -3        191.17        203.18         2.23 o                         
   3   2  10         66.75         74.01         1.93 o                         
   3   2  18          6.85          1.85         2.97 o                         
   3   1   5         51.73         55.83         1.36 o                         
   3  -2  -1         56.88         45.54         1.06 o                         
   3  -3  -2         79.54         82.89         0.93 o                         
   1   3  11        102.84         97.11         1.57 o                         
   1   3  17          6.87          9.44         2.29 o                         
   0   3   9        870.11        925.01         1.71 o                         
  -1   3   8        433.20        529.78         0.81 o                         
  -3   4  17         18.17         12.39         1.06 o                         
  -3  -5  -5         54.19         60.30         1.16 o                         
  -4   4  12         82.73         83.99         0.79 o                         
  -4   0   0        760.37        763.38         2.03 o                         
  -4  -4  -4        153.88        164.68         1.58 o                         
  -4  -7  -5         42.90         42.55         1.53 o                         
  -4  -8  -5         30.72         28.29         1.57 o                         
  -5   4  14         41.42         41.31         0.82 o                         
  -5  -2  -2         24.30         21.22         1.45 o                         
  -6  -2  -2         40.91         39.56         1.84 o                         
  -6  -5  -4        107.55        121.53         2.31 o                         
  -7   4  14         30.48         26.00         1.42 o                         
  -7   2   5        121.88        106.03         2.01 o                         
  -7   1   3          3.55          6.45         1.35 o                         
  -7   0   1         58.09         54.15         1.89 o                         
  -7  -4  -3        285.62        288.72         2.65 o                         
  -8   4  17          7.10          2.33         2.10 o                         
  -8   4  18         12.12          6.44         2.24 o                         
  -8   1   4        288.22        288.62         2.32 o                         
  -8   0   2          0.33         -0.79         2.06 o                         
  -8  -7  -3         14.02         15.42         2.92 o                         
 -10   3  13        147.32          9.21         2.52 o                         
 -10   1   6         16.25         13.64         2.55 o                         
 -10   0   4          8.86          6.10         2.73 o                         
 -10  -2   1          6.55         11.97         2.87 o                         
 -10  -3   0         17.19         16.84         3.13 o                         
 -10  -5  -1          4.03          6.07         3.04 o                         
 -11  -5   0          8.63          6.50         3.31 o                         
 -11  -6   0          4.45          7.91         3.39 o                         
 -12   2  14         16.04         12.00         3.10 o                         
 -12   1  10          9.84          9.01         2.97 o                         
 -12   0   7         57.55         65.05         4.05 o                         
 -12  -2   4          6.70          6.27         3.04 o                         
 -12  -3   3          7.88         12.00         2.99 o                         
 -12  -4   2          5.61          3.56         4.49 o                         
 -13  -1   7         47.94         50.93         3.89 o                         
 -13  -3   4          3.94         -1.79         3.51 o                         
   8  -3   9         42.56         39.54         3.75 o                         
   8  -3  10         15.15         12.41         3.81 o                         
   8  -4   6         51.83         48.75         3.72 o                         
   8  -4   7         23.56         20.30         3.66 o                         
   8  -5   5         35.67         38.31         3.76 o                         
   8  -6   4          6.62          1.28         3.56 o                         
   8  -7   4         16.69         14.34         3.72 o                         
   7  -2   7         61.51         58.45         2.29 o                         
   7  -2   8          6.30          9.24         2.38 o                         
   7  -3   5        145.50        143.34         2.47 o                         
   7  -4   3        285.62        289.01         2.80 o                         
   7  -5   2        269.98        275.65         2.57 o                         
   7  -9   2          3.20          3.66         2.47 o                         
   6  -1   6          9.31          8.33         1.74 o                         
   6  -1   7         51.20         54.92         2.60 o                         
   6  -2   4         82.89         82.93         2.33 o                         
   6  -3   2        168.41        158.42         2.48 o                         
   6  -4   1        460.90        463.11         3.03 o                         
   6  -5   0        282.96        319.98         2.43 o                         
   5   0   6        762.92        753.40         3.08 o                         
   5  -1   3        191.34        200.01         1.85 o                         
   5  -3   0         60.72         58.79         1.54 o                         
   5  -4  -1          5.18         10.63         1.50 o                         
   5  -6  -2          9.05          8.94         1.74 o                         
   4   1   8         61.13         56.16         1.88 o                         
   4   1  18         26.06         17.99         4.32 o                         
   4   0   4        436.03        447.88         2.11 o                         
   4  -2   0        420.61        416.08         1.66 o                         
   4  -3  -1        190.39        194.68         1.56 o                         
   4  -4  -2         57.57         57.16         1.21 o                         
   4  -7  -3         23.76         23.02         1.40 o                         
   4 -10  -2         24.38         24.74         2.24 o                         
   3   2  11         62.72         67.34         2.03 o                         
   3   2  12          4.70          3.08         2.13 o                         
   3   2  15         36.69         36.64         2.65 o                         
   3   2  16         11.45         11.42         2.73 o                         
   3   2  17          7.04          4.75         2.42 o                         
   1   3  12        109.14        107.52         1.73 o                         
   1   3  13         28.10         32.33         1.88 o                         
   1   3  14          5.18          4.26         2.00 o                         
   1   3  15         21.84         19.32         2.27 o                         
   1   3  16          2.57          3.35         1.99 o                         
   0   3  20          0.21         -1.22         2.55 o                         
  -3   4  16          2.26          1.57         0.86 o                         
  -3  -1  -2        555.56        509.84         1.76 o                         
  -3  -2  -3        518.30        533.37         1.62 o                         
  -3  -3  -4         20.51         26.62         1.01 o                         
  -4  -6  -5         23.72         24.27         1.28 o                         
  -4  -9  -5         17.74         16.85         1.71 o                         
  -5   3   7         97.79         91.92         1.33 o                         
  -5   1   2        444.54        483.10         1.99 o                         
  -6   4  12        162.75        150.93         1.80 o                         
  -6   3   7         20.77         23.91         1.77 o                         
  -6   2   4         49.45         43.31         1.70 o                         
  -6   1   2        165.62        185.05         1.68 o                         
  -6  -1  -1        166.20        173.25         1.84 o                         
  -6  -3  -3         22.90         23.37         1.53 o                         
  -7   4  13         65.74         57.83         1.62 o                         
  -7   3   8         27.60         27.63         1.44 o                         
  -7  -6  -4         19.40         19.70         2.29 o                         
  -7  -7  -4          9.03          8.39         1.98 o                         
  -7  -8  -4          6.97          3.35         2.39 o                         
  -8   4  15          6.13          2.80         2.11 o                         
  -8   4  16         10.68         13.89         1.95 o                         
  -8   3   9        142.67        159.28         2.44 o                         
  -8   2   6        296.87        311.04         2.35 o                         
  -8  -6  -3         28.62         34.91         2.21 o                         
  -8  -8  -3          4.48          1.43         2.49 o                         
  -9   3  11        129.89        127.99         2.27 o                         
  -9   1   4        646.19        586.63         3.64 o                         
 -10   3  12         14.08          8.23         2.66 o                         
 -10   2   8         37.57         35.74         2.68 o                         
 -10   1   5        103.54         96.51         3.01 o                         
 -10  -1   2         33.57         21.72         2.85 o                         
 -10  -4  -1          9.79         10.71         2.89 o                         
 -11   3  14         35.84         31.61         3.31 o                         
 -11   3  15          3.21          3.77         2.60 o                         
 -11   2  10          2.91          5.79         2.60 o                         
 -11   1   7         13.75         13.97         2.52 o                         
 -11   0   5         13.92         12.12         2.07 o                         
 -11  -1   3         48.21         43.56         2.68 o                         
 -11  -2   2         12.47          9.47         2.83 o                         
 -11  -3   1         11.91         12.22         3.03 o                         
 -11  -4   0         35.06         42.31         3.23 o                         
 -12   2  12          2.20         -0.69         2.68 o                         
 -12   1   9         13.71         14.61         2.86 o                         
 -12  -1   5          6.88          3.37         3.08 o                         
 -12  -5   1         21.93         19.52         4.82 o                         
 -13   0   8        113.70         99.03         4.34 o                         
 -13  -1   6          8.74         11.68         3.59 o                         
   8  -4   8          9.80         12.35         3.72 o                         
   8  -4   9          3.42          0.71         3.66 o                         
   8  -5   6         37.29         45.21         3.82 o                         
   8  -5   7          1.67         -1.93         3.77 o                         
   8  -6   5          0.87          3.83         3.66 o                         
   8  -6   6         33.86         30.20         3.90 o                         
   8  -7   5         28.77         19.31         3.99 o                         
   7  -2   9        130.59        130.05         2.72 o                         
   7  -2  10         27.35         29.27         2.69 o                         
   7  -2  11          2.94          2.18         2.80 o                         
   7  -2  12         31.04         32.79         3.19 o                         
   7  -2  13         30.71         29.06         3.44 o                         
   7  -2  14          6.41          5.48         3.34 o                         
   7  -2  15          2.37          1.57         3.38 o                         
   7  -3   6         47.21         46.13         2.24 o                         
   7  -4   4         86.70         81.06         2.35 o                         
   7  -5   3         29.25         25.98         2.17 o                         
   7  -6   2         31.91         34.66         2.17 o                         
   7  -7   2         15.64         14.75         2.30 o                         
   7  -8   2         36.77         38.10         2.65 o                         
   7  -9   3         14.44         11.47         3.48 o                         
   6  -1   8         68.69         74.71         2.74 o                         
   6  -3   3         22.90         25.33         2.38 o                         
   6  -6   0         51.14         56.36         1.92 o                         
   6  -7   0        102.51        107.00         2.80 o                         
   6  -8   0         46.08         48.07         2.80 o                         
   6  -9   0         17.17         18.23         2.25 o                         
   5   0   7         30.79         20.90         2.02 o                         
   5  -1   4        128.45        116.24         2.19 o                         
   4   1   9          4.99          7.64         1.84 o                         
   4   1  17          4.86          2.58         3.80 o                         
   4  -1   2        566.55        603.16         2.22 o                         
   3   2  13        174.35        170.72         2.47 o                         
   3   2  14         87.46         78.93         2.21 o                         
   3   1   6        146.03        154.91         1.82 o                         
   2   1   4        160.28        156.58         1.14 o                         
   0   3  10         28.28         29.73         0.96 o                         
   0   3  19          5.16          6.33         2.22 o                         
  -3   1   1        122.08         98.19         1.17 o                         
  -3 -10  -5          2.13          1.58         1.43 o                         
  -4  -2  -3         60.41         59.55         1.37 o                         
  -4  -5  -5         64.47         67.73         1.45 o                         
  -5   2   4          8.18         16.59         1.19 o                         
  -5   0   0        552.13        575.69         2.18 o                         
  -6   0   0         28.31         33.67         1.42 o                         
  -6  -4  -4         66.05         68.78         1.72 o                         
  -7   1   2         25.63         28.80         1.77 o                         
  -7  -1  -1        387.62        368.82         2.36 o                         
  -7  -2  -2        135.41        125.82         1.95 o                         
  -7  -3  -3         61.31         60.48         2.03 o                         
  -7  -5  -4         38.49         37.71         2.14 o                         
  -8   4  14          5.06          3.21         1.94 o                         
  -8   1   3         46.44         58.61         2.22 o                         
  -8  -1   0        157.05        154.97         2.22 o                         
  -8  -2  -1        582.77        588.01         3.16 o                         
  -8  -5  -3         16.03         22.34         2.08 o                         
  -9   3  10        107.32        105.61         2.29 o                         
 -10   3  11         62.52         66.74         2.70 o                         
 -10   2   7         85.73         88.44         2.89 o                         
 -10   0   3         42.69         54.51         2.87 o                         
 -10  -2   0         43.32         45.70         2.99 o                         
 -10  -5  -2         20.86         23.72         3.43 o                         
 -10  -6  -2         73.00         85.71         3.97 o                         
 -11   3  13          8.19          7.72         2.63 o                         
 -11   2   9          1.65          0.93         2.56 o                         
 -11   1   6         20.54         22.09         2.46 o                         
 -11   0   4          2.41          4.51         2.50 o                         
 -11  -5  -1         14.80          9.46         3.29 o                         
 -11  -6  -1          4.77          5.88         3.27 o                         
 -12   2  11         12.22          7.12         2.86 o                         
 -12   1   8         33.04         42.11         2.95 o                         
 -12   0   6        191.59        224.50         3.72 o                         
 -12  -1   4         29.12         44.61         3.97 o                         
 -12  -2   3         10.40         11.39         3.10 o                         
 -12  -3   2          4.15          1.94         3.21 o                         
 -12  -4   1          5.73          4.65         4.22 o                         
 -13   0   7         17.54         16.11         3.33 o                         
 -13  -2   4         50.91         37.04         3.75 o                         
 -13  -3   3         39.71         36.49         3.90 o                         
   8  -4  10          9.84         13.83         3.08 o                         
   8  -4  11          3.69          6.45         3.30 o                         
   8  -5   9          1.90          4.23         4.01 o                         
   8  -6   7          4.74          4.76         3.21 o                         
   8  -7   6         18.44         12.92         3.56 o                         
   7  -3   7         12.49         16.53         2.16 o                         
   7  -3   8         17.42         21.10         2.24 o                         
   7  -4   5        231.93        230.21         2.84 o                         
   7  -5   4         38.49         39.89         2.33 o                         
   7  -6   3        132.42        134.94         2.65 o                         
   7  -7   3         28.67         28.31         2.28 o                         
   7  -8   3          1.42         -1.80         2.36 o                         
   6  -1   9          8.57          9.38         2.67 o                         
   6  -1  10         22.42         28.11         2.81 o                         
   6  -1  11         11.44         13.74         2.99 o                         
   6  -1  12          7.33         10.51         3.09 o                         
   6  -1  13          4.12          7.21         3.13 o                         
   6  -1  14          8.18          3.17         3.51 o                         
   6  -1  15         20.22         15.39         3.73 o                         
   6  -1  16          7.86          5.97         3.85 o                         
   6  -2   5          9.31          6.73         1.80 o                         
   6  -2   6        214.65        220.41         3.40 o                         
   6  -4   2         86.79         84.19         2.39 o                         
   6  -5   1         60.74         61.28         2.49 o                         
   6  -6   1        129.62        132.46         3.26 o                         
   6  -8   1         16.33         17.07         3.41 o                         
   5   0   8        208.58        203.68         2.37 o                         
   5  -2   2         24.30         26.01         1.53 o                         
   5  -5  -1        193.18        205.19         1.92 o                         
   4   1  10         18.67         19.72         2.03 o                         
   4   1  11         41.41         47.05         2.24 o                         
   4   1  12         10.63         10.71         2.64 o                         
   4   1  13          5.18          3.29         2.84 o                         
   4   1  14          3.13          6.20         2.84 o                         
   4   1  15          0.54         -0.42         2.53 o                         
   4   1  16         16.22         15.77         3.02 o                         
   4   0   5        493.10        498.98         2.31 o                         
   4  -5  -2         37.33         35.76         1.53 o                         
   4  -9  -2         13.46         15.96         2.00 o                         
   3   0   3         20.84         27.13         1.00 o                         
   3  -1   1        468.79        473.30         1.73 o                         
   3  -5  -3        148.36        159.38         1.06 o                         
   3  -9  -3          6.31          7.36         1.45 o                         
   2  -6  -4         79.98         89.98         0.76 o                         
   0   3  18         27.86         26.99         2.16 o                         
   0   2   5        228.50        221.92         0.67 o                         
  -1  -5  -5         10.41         10.09         0.57 o                         
  -3  -4  -5        216.90        226.68         1.48 o                         
  -4   4  11          6.05          7.02         0.69 o                         
  -4   1   1        116.99        107.31         1.33 o                         
  -4  -1  -2        566.55        606.45         1.93 o                         
  -4  -3  -4         37.52         36.61         1.25 o                         
  -5  -7  -5          4.15          4.69         1.38 o                         
  -6   4  11         28.99         22.25         1.52 o                         
  -6  -6  -5         10.95         10.70         2.03 o                         
  -6  -7  -5         41.05         48.23         1.75 o                         
  -6  -8  -5         10.04         13.50         2.03 o                         
  -7   4  12         19.09         19.98         1.35 o                         
  -7   3   7         95.42         87.78         1.60 o                         
  -7   2   4        321.76        319.23         2.16 o                         
  -7   0   0          7.29          6.81         1.42 o                         
  -8   4  13         27.20         28.01         2.09 o                         
  -8   3   8        353.80        356.81         2.82 o                         
  -8   2   5        264.51        275.19         2.24 o                         
  -8   0   1         17.77         20.92         1.74 o                         
  -8  -4  -3          6.73          9.95         2.36 o                         
  -8  -7  -4         16.69         18.83         2.79 o                         
  -9   1   3          6.39         -1.20         2.84 o                         
 -10   3  10         35.28         38.44         2.60 o                         
 -10   1   4         22.58         20.63         2.53 o                         
 -10  -1   1         77.73         77.56         3.05 o                         
 -10  -3  -1         67.86         68.57         3.25 o                         
 -10  -4  -2         18.57         16.85         3.04 o                         
 -11   3  12         15.97         15.70         2.63 o                         
 -11   2   8          5.15          0.66         2.43 o                         
 -11  -1   2         35.32         37.03         2.69 o                         
 -11  -2   1         38.71         35.99         2.93 o                         
 -11  -3   0         20.97         17.58         2.95 o                         
 -12   2  10         21.21         21.76         3.54 o                         
 -12   1   7          4.58          1.53         3.64 o                         
 -12   0   5          2.06          1.88         3.97 o                         
 -12  -2   2         12.98         15.00         4.02 o                         
 -13  -2   3         19.16         19.94         4.29 o                         
 -13  -3   2          6.20          4.90         4.52 o                         
   8  -5  10          2.08         -2.42         3.31 o                         
   8  -6   8          9.25          7.74         3.32 o                         
   8  -6   9          3.96          6.29         3.64 o                         
   8  -7   7          5.60          0.31         3.37 o                         
   7  -3   9         81.49         75.26         2.54 o                         
   7  -3  10         39.30         42.60         2.62 o                         
   7  -3  11         16.73         17.74         2.71 o                         
   7  -3  12         28.43         28.73         3.03 o                         
   7  -3  13         14.04         10.87         3.14 o                         
   7  -3  14          7.31          2.29         3.32 o                         
   7  -4   6         15.11         18.73         2.11 o                         
   7  -4   7         28.23         25.71         2.86 o                         
   7  -5   5          9.90          8.39         2.20 o                         
   7  -6   4         19.40         16.93         2.39 o                         
   7  -7   4          9.03          3.70         2.48 o                         
   7  -8   4          6.97          8.49         2.51 o                         
   6  -2   7        168.23        147.81         3.07 o                         
   6  -3   4         28.11         29.76         2.31 o                         
   6  -4   3        281.52        298.73         2.99 o                         
   6  -5   2        141.23        138.41         2.66 o                         
   6  -7   1         31.22         41.17         2.70 o                         
   6  -9   1          4.30         -0.56         2.38 o                         
   6  -9   2          4.39          0.28         3.26 o                         
   5   0   9          3.29         -1.59         1.86 o                         
   5   0  10         19.25         21.68         2.03 o                         
   5   0  11         25.20         20.67         2.01 o                         
   5  -1   5         82.69         77.05         1.84 o                         
   5  -2   3        339.16        324.02         2.60 o                         
   5  -3   1         81.81         95.15         1.66 o                         
   5  -4   0        161.76        163.42         1.78 o                         
   5  -6  -1        228.75        218.35         2.45 o                         
   4   0   6         84.12         86.75         1.76 o                         
   4  -1   3         37.21         31.17         1.45 o                         
   4  -2   1        409.73        425.80         1.94 o                         
   4 -10  -1          8.30          5.17         2.51 o                         
   3   1   7         78.26         82.86         1.54 o                         
   3   1  19          8.00          7.70         3.09 o                         
   3  -8  -3         54.78         55.13         1.61 o                         
   2  -7  -4         45.06         41.75         0.86 o                         
   1 -10  -4         21.34         19.77         1.26 o                         
   0   3  11        252.91        263.67         1.38 o                         
   0   3  17          1.26         -0.19         1.89 o                         
  -3   3   6         24.47         28.49         0.69 o                         
  -3   2   3        380.40        363.47         1.22 o                         
  -3   0  -1         15.25         17.53         0.85 o                         
  -3  -7  -6         14.27         14.79         1.31 o                         
  -4   3   6        100.57        101.28         0.94 o                         
  -4   2   3        232.81        241.12         1.38 o                         
  -4   0  -1        229.59        221.44         1.48 o                         
  -4 -10  -5         18.77         17.90         1.75 o                         
  -5  -2  -3        339.16        335.99         1.92 o                         
  -6   3   6         84.98         81.96         1.63 o                         
  -6   2   3          4.72          7.90         1.64 o                         
  -6   1   1        235.32        233.10         1.79 o                         
  -6  -1  -2        200.50        195.94         1.93 o                         
  -6  -2  -3         27.24         23.91         1.49 o                         
  -6  -3  -4         28.11         29.96         1.98 o                         
  -6  -5  -5          6.44          5.25         2.00 o                         
  -7   4  11         23.49         20.89         1.36 o                         
  -7  -4  -4         86.70         84.66         1.94 o                         
  -7  -6  -5         60.91         59.95         2.33 o                         
  -7  -7  -5         16.24         17.62         2.24 o                         
  -7  -8  -5         12.27          9.26         2.37 o                         
  -8   4  12         29.25         33.05         2.02 o                         
  -8  -6  -4          6.62          2.94         2.22 o                         
  -8  -8  -4         17.07         17.87         2.96 o                         
 -10   3   9         52.01         46.60         3.27 o                         
 -10   2   6         16.39         19.28         2.53 o                         
 -10   0   2         21.53         24.81         2.81 o                         
 -10  -6  -3          2.12         -0.02         3.11 o                         
 -11   3  11         20.76         22.96         2.73 o                         
 -11   2   7         10.60         10.30         2.67 o                         
 -11   1   5         33.59         29.61         2.71 o                         
 -11   0   3         24.11         27.14         2.79 o                         
 -11  -4  -1         11.18         12.48         2.54 o                         
 -12   2   9          5.68          6.76         3.64 o                         
 -12  -1   3         15.77         21.57         3.11 o                         
 -12  -3   1         20.92         22.82         3.39 o                         
 -12  -4   0          6.84          2.87         3.34 o                         
 -13   0   6         24.38         24.37         3.25 o                         
 -13  -1   4         13.25         12.66         3.53 o                         
   7  -4   8         20.17         27.99         2.40 o                         
   7  -4   9         50.63         48.57         2.73 o                         
   7  -4  10         28.94         29.20         2.91 o                         
   7  -4  13         20.30         13.81         3.68 o                         
   7  -5   6         29.42         34.36         2.43 o                         
   7  -6   5         60.91         65.54         2.41 o                         
   7  -7   5         16.24         19.68         2.81 o                         
   7  -8   5         12.27         11.26         2.95 o                         
   6  -2   8        179.79        204.75         3.34 o                         
   6  -2   9        114.80        114.86         3.19 o                         
   6  -2  15         11.15         14.57         2.88 o                         
   6  -3   5         35.62         37.97         2.49 o                         
   6  -6   2         36.45         44.39         2.64 o                         
   6  -7   2         14.78         14.78         3.13 o                         
   6  -8   2          8.22          6.53         2.99 o                         
   5  -1   6        122.70        118.67         2.04 o                         
   4   0  18          9.59          3.50         3.42 o                         
   4  -3   0        286.48        300.86         1.83 o                         
   4  -4  -1        149.82        145.72         1.48 o                         
   4  -6  -2        267.49        275.56         1.91 o                         
   4  -7  -2          9.63         11.65         1.69 o                         
   4  -8  -2         80.63         89.12         1.82 o                         
   3   1   8        116.97        103.31         1.95 o                         
   3   1  18         12.08         10.80         2.84 o                         
   3   0   4       1007.84       1050.12         2.50 o                         
   3  -2   0        886.14        860.20         2.08 o                         
   3  -4  -2        403.32        422.43         1.58 o                         
   3  -6  -3          1.76          3.55         1.06 o                         
   3  -7  -3         88.07         84.82         1.44 o                         
   3 -10  -2         46.08         43.30         2.11 o                         
   2   1   5        226.34        217.62         1.31 o                         
   0   3  12        188.88        196.90         1.41 o                         
   0   3  15         17.61         17.99         1.48 o                         
   0   3  16          0.48          0.60         1.44 o                         
  -1   3  20          7.69          5.93         2.15 o                         
  -2  -7  -6         65.89         72.71         0.86 o                         
  -3  -6  -6         92.89         95.30         1.25 o                         
  -3  -8  -6         13.00         17.61         1.26 o                         
  -4   4  18         13.25         11.64         1.08 o                         
  -4  -4  -5        141.20        144.49         1.55 o                         
  -5   3   6        145.35        147.90         1.26 o                         
  -5   2   3        411.68        418.98         1.81 o                         
  -5  -3  -4         25.83         24.69         1.37 o                         
  -5  -5  -5         72.01         88.92         1.54 o                         
  -6   4  10        301.92        305.13         2.00 o                         
  -6   0  -1         55.39         67.42         1.50 o                         
  -7   3   6        106.43        105.49         1.65 o                         
  -7   2   3        187.53        172.15         2.12 o                         
  -7   1   1         18.65         14.35         1.62 o                         
  -7  -1  -2        387.93        353.63         2.44 o                         
  -7  -2  -3         59.74         63.96         1.79 o                         
  -7  -5  -5          9.90         12.63         2.17 o                         
  -8   3   7        385.76        409.04         2.92 o                         
  -8   2   4        397.33        401.25         2.97 o                         
  -8   1   2        186.54        183.13         2.27 o                         
  -8   0   0         42.59         35.59         2.38 o                         
  -8  -1  -1        445.98        486.02         2.99 o                         
  -8  -3  -3        127.87        137.21         2.41 o                         
  -8  -5  -4         24.07         28.38         2.18 o                         
 -10   4  14         11.25          4.91         2.77 o                         
 -10   4  15          4.97          3.21         2.69 o                         
 -10   2   5         11.69          8.30         3.02 o                         
 -10   1   3          3.91         -1.30         2.55 o                         
 -10  -1   0         29.72         27.39         2.72 o                         
 -10  -2  -1         92.32         90.00         2.61 o                         
 -10  -3  -2         20.50         23.64         3.00 o                         
 -10  -5  -3         48.36         60.05         3.65 o                         
 -11   3  10         31.65         32.81         2.75 o                         
 -11   1   4         20.31         20.84         2.79 o                         
 -11  -1   1          7.06          6.54         2.59 o                         
 -11  -2   0          8.49          6.67         2.80 o                         
 -11  -3  -1         17.00         14.77         2.73 o                         
 -11  -5  -2         20.54         13.53         3.25 o                         
 -12   1   6          6.32          5.93         2.75 o                         
 -12   0   4          0.71          6.18         2.90 o                         
 -12  -2   1         13.32         17.27         4.08 o                         
 -12  -3   0          9.81          7.39         4.22 o                         
 -13   1   7         47.84         41.00         3.75 o                         
 -13   0   5          4.19          0.03         3.44 o                         
 -13  -1   3         33.62         25.55         4.37 o                         
 -13  -2   2         18.39         17.59         3.77 o                         
 -13  -3   1         21.55         14.22         4.00 o                         
   7  -4  11         12.37          9.75         2.97 o                         
   7  -4  12         53.81         45.53         3.50 o                         
   7  -5   7         29.58         24.23         2.62 o                         
   7  -5   8          9.57          8.63         2.73 o                         
   7  -5   9          1.03         -0.94         2.75 o                         
   7  -5  10          8.34          9.83         3.08 o                         
   7  -5  11          2.55         -1.80         3.20 o                         
   7  -5  12          5.37         -1.10         3.41 o                         
   7  -6   6         13.17         12.66         2.70 o                         
   7  -6   7         18.93         20.08         2.78 o                         
   7  -7   6          3.42          4.90         2.65 o                         
   7  -7   7         14.63         17.44         3.25 o                         
   7  -8   6         15.91         20.63         3.17 o                         
   7  -8   7         10.86          9.34         3.55 o                         
   6  -2  10         10.03          7.94         2.91 o                         
   6  -2  11          2.27          0.91         3.08 o                         
   6  -2  12          5.95          7.12         3.20 o                         
   6  -2  13         14.47         14.74         3.52 o                         
   6  -2  14          7.92          9.93         2.83 o                         
   6  -2  16          2.33          2.64         3.17 o                         
   6  -3   6        106.82        115.95         2.91 o                         
   6  -3   7        125.63        123.40         3.54 o                         
   6  -4   4         66.05         66.62         2.82 o                         
   6  -5   3        273.01        278.61         3.17 o                         
   6  -6   3          9.11         11.91         3.25 o                         
   6  -8   3         20.77         19.20         3.85 o                         
   5  -1   7         56.14         49.31         2.03 o                         
   5  -2   4         48.41         50.91         1.76 o                         
   5  -3   2        199.89        194.64         1.94 o                         
   5  -4   1         15.02         14.46         1.61 o                         
   5  -5   0        453.06        477.98         2.50 o                         
   4   0   7         57.00         68.45         1.79 o                         
   4   0   8         26.52         31.61         1.85 o                         
   4   0  16          3.38          3.17         3.54 o                         
   4   0  17          1.73          3.34         2.99 o                         
   4  -1   4        292.16        274.88         1.89 o                         
   4  -9  -1          2.69         -0.07         2.25 o                         
   3   1   9         23.49         24.85         1.89 o                         
   3   1  16          3.95          2.23         2.44 o                         
   3   1  17         27.37         31.89         2.69 o                         
   3  -3  -1        102.01        114.60         1.18 o                         
   0   3  13         48.67         51.96         1.20 o                         
   0   3  14          7.19          7.64         1.18 o                         
  -1   3  19         12.55         11.75         2.22 o                         
  -2  -6  -6        196.87        229.12         1.12 o                         
  -4  -6  -6         12.58         12.99         1.33 o                         
  -4  -7  -6         69.43         71.90         1.38 o                         
  -4  -8  -6          6.27          5.96         1.36 o                         
  -6   3   5        170.33        155.89         1.82 o                         
  -6  -4  -5        227.91        246.12         2.13 o                         
  -7   4  10         55.49         53.10         1.49 o                         
  -7   0  -1         34.04         29.53         1.47 o                         
  -7  -3  -4         17.05         19.23         1.77 o                         
  -8   4  11         19.54         18.96         1.75 o                         
  -8  -4  -4         65.94         77.41         2.24 o                         
 -10   4  13         17.60         17.00         2.68 o                         
 -10   3   8         11.49         11.37         2.54 o                         
 -10   0   1        100.06        105.78         2.48 o                         
 -10  -4  -3         24.31         25.16         3.20 o                         
 -11   3   9         28.15         26.42         2.75 o                         
 -11   2   6         20.84         23.43         2.65 o                         
 -11   0   2          1.54          0.93         2.86 o                         
 -11  -4  -2         23.28         21.59         3.30 o                         
 -12   3  12          7.22          2.42         2.95 o                         
 -12   2   8         12.87         14.68         2.95 o                         
 -12   1   5          6.90          7.49         3.06 o                         
 -12   0   3         26.46         23.72         3.93 o                         
 -12  -1   2         10.33         11.91         3.02 o                         
 -12  -4  -1          4.23          2.28         3.34 o                         
 -13   2   9         26.22         19.95         3.66 o                         
 -13   1   6          8.74          9.43         3.25 o                         
 -13   0   4         32.08         35.70         3.61 o                         
 -13  -2   1         53.22         39.99         4.91 o                         
   7  -6   8         28.23         32.55         3.13 o                         
   7  -6   9         23.48         21.64         3.03 o                         
   7  -6  10         11.56          7.85         3.22 o                         
   7  -6  11         26.95         19.64         3.55 o                         
   7  -7   8          6.79          2.52         3.12 o                         
   7  -7   9         10.55          8.72         2.96 o                         
   6  -3   8         60.26         60.89         2.82 o                         
   6  -3   9         44.14         51.20         2.99 o                         
   6  -3  14          4.33          4.47         3.87 o                         
   6  -4   5        227.91        237.13         3.23 o                         
   6  -4   6        120.91        128.24         3.72 o                         
   6  -5   4        107.55        114.44         2.97 o                         
   6  -7   3         29.34         35.23         2.94 o                         
   6  -8   4          3.08         -0.26         3.92 o                         
   6  -9   3         22.74         20.74         2.72 o                         
   5  -1   8         36.47         35.93         2.08 o                         
   5  -1   9         64.83         66.28         2.40 o                         
   5  -1  10         61.92         57.42         2.26 o                         
   5  -3   3         98.55         90.14         2.37 o                         
   4   0   9          0.13         -0.44         1.74 o                         
   4   0  10          0.80          5.16         1.95 o                         
   4   0  13          9.52          8.05         2.90 o                         
   4   0  14          9.30          7.60         2.55 o                         
   4   0  15         15.22         16.96         2.79 o                         
   4  -2   2        280.48        270.48         1.63 o                         
   4  -5  -1        142.75        144.91         1.66 o                         
   4 -10   0         30.82         23.84         2.88 o                         
   3   1  10          7.86          9.49         1.51 o                         
   3   1  11        210.29        228.31         2.36 o                         
   3   1  12        128.06        137.04         2.49 o                         
   3   1  13         19.39         25.90         2.34 o                         
   3   1  14          5.36          9.73         1.98 o                         
   3   1  15         19.33         22.88         2.40 o                         
   3   0   5        459.68        537.59         2.26 o                         
   3  -1   2        555.56        510.97         1.68 o                         
   3  -9  -2          8.18         10.02         1.81 o                         
  -1   3   9        210.44        230.87         0.94 o                         
  -3  -1  -3         33.93         31.42         1.10 o                         
  -3  -2  -4       1393.09       1433.85         2.52 o                         
  -3  -3  -5        181.32        174.58         1.26 o                         
  -3  -5  -6         56.53         60.61         1.14 o                         
  -3  -9  -6          5.73          5.87         1.16 o                         
  -4   4  10          5.10          7.42         0.66 o                         
  -4   1   0       1211.40       1228.31         2.62 o                         
  -4  -1  -3         37.21         34.46         1.27 o                         
  -4  -2  -4        342.61        347.76         1.85 o                         
  -4  -5  -6         60.76         62.39         1.48 o                         
  -4  -9  -6         18.06         19.27         1.54 o                         
  -6   4   9        106.17        117.24         1.69 o                         
  -6   2   2         11.37         13.10         1.66 o                         
  -6   1   0        119.71        123.93         1.63 o                         
  -6  -1  -3        223.20        229.31         2.36 o                         
  -6  -2  -4         82.89         87.22         2.01 o                         
  -6  -6  -6          8.24         10.49         1.97 o                         
  -6  -8  -6          6.89          7.60         2.04 o                         
  -7   4   9        246.03        239.58         1.99 o                         
  -7   3   5         16.65         17.92         1.62 o                         
  -7  -4  -5        231.92        239.88         2.44 o                         
  -8   4  10         76.35         85.24         1.95 o                         
  -8   3   6        150.36        143.40         1.94 o                         
  -8   2   3        203.93        194.53         2.60 o                         
  -8   1   1        280.61        281.58         2.44 o                         
  -8  -1  -2        424.74        441.94         3.32 o                         
  -8  -6  -5          0.87          1.87         2.54 o                         
  -8  -7  -5         28.77         33.26         2.31 o                         
 -10   4  12         22.45         23.27         2.89 o                         
 -10   3   7         74.57         74.93         2.59 o                         
 -10   2   4         29.50         28.28         2.64 o                         
 -10   1   2         33.51         37.31         2.83 o                         
 -10  -1  -1         40.99         41.55         2.95 o                         
 -10  -2  -2         53.13         54.08         3.03 o                         
 -10  -3  -3         31.55         32.30         2.92 o                         
 -10  -5  -4         28.11         27.75         3.25 o                         
 -10  -6  -4          8.78         13.75         3.39 o                         
 -11   4  14         12.67          7.72         2.84 o                         
 -11   3   8         16.55         15.24         2.99 o                         
 -11   2   5         31.60         31.52         2.80 o                         
 -11   1   3         48.27         46.42         2.57 o                         
 -11  -1   0          9.20          9.16         2.74 o                         
 -11  -2  -1          4.00          6.55         3.07 o                         
 -11  -3  -2          9.68         10.02         2.89 o                         
 -11  -5  -3         42.27         36.98         3.19 o                         
 -12   3  11         53.87         36.73         3.26 o                         
 -12   2   7          9.80          9.56         2.87 o                         
 -12  -1   1          6.51          5.79         3.88 o                         
 -12  -2   0         18.16         15.84         3.12 o                         
 -12  -3  -1          6.20          2.82         4.39 o                         
 -13   2   8         87.46         72.37         3.67 o                         
 -13   0   3          4.46          2.66         4.33 o                         
 -13  -1   2         16.81          7.52         3.46 o                         
   6  -3  10         38.72         37.12         3.35 o                         
   6  -3  11         15.29         16.08         3.37 o                         
   6  -3  12          9.87         11.01         3.61 o                         
   6  -3  13         35.62         32.54         3.18 o                         
   6  -4   7         16.40         17.31         2.93 o                         
   6  -4   8        178.01        176.38         4.24 o                         
   6  -4  15         10.07          9.54         3.48 o                         
   6  -5   5          6.44          2.90         2.74 o                         
   6  -6   4         22.43         19.76         2.86 o                         
   6  -6   5         10.95          6.26         3.56 o                         
   6  -7   4         19.37         21.36         3.03 o                         
   6  -8   5         10.04          7.75         3.68 o                         
   6  -9   4          5.52          6.34         2.82 o                         
   5  -2   6        142.98        125.68         2.22 o                         
   5  -4   2        381.88        390.40         2.45 o                         
   5  -5   1        145.20        148.50         2.04 o                         
   4   0  11         22.59         23.02         2.16 o                         
   4   0  12         54.78         48.33         2.50 o                         
   4  -1   5         48.49         57.71         1.74 o                         
   4  -1  17          4.86          0.84         4.51 o                         
   4  -1  18         26.04         17.06         4.35 o                         
   4  -3   1       1760.94       1856.02         3.60 o                         
   4  -4   0         26.43         25.66         1.38 o                         
   4  -6  -1         43.54         51.35         1.62 o                         
   4  -7  -1         55.78         58.61         1.93 o                         
   4  -8  -1        201.40        233.30         2.33 o                         
   3   0  19          2.42          4.35         3.10 o                         
   3  -5  -2         40.77         39.57         1.18 o                         
   3 -10  -1         25.93         28.03         2.42 o                         
   2   1   6        721.60        756.44         1.99 o                         
   0   2  20          9.23          8.46         2.64 o                         
   0 -10  -4         30.52         30.96         1.20 o                         
  -1   3  18         19.34         20.30         1.93 o                         
  -2  -5  -6         84.56         90.94         0.88 o                         
  -3   1   0       1107.17       1038.94         2.00 o                         
  -4   3   5        400.76        426.53         1.46 o                         
  -4   2   2        675.70        684.31         1.96 o                         
  -4  -3  -5        246.24        247.91         1.79 o                         
  -5   3   5         98.14        112.61         1.27 o                         
  -5   1   0         97.77        102.78         1.51 o                         
  -6   0  -2        563.84        521.68         2.46 o                         
  -6  -3  -5         35.62         41.17         1.67 o                         
  -6  -5  -6         34.37         39.32         1.71 o                         
  -7   2   2        102.46         85.55         1.58 o                         
  -7   1   0        179.43        161.86         1.88 o                         
  -7  -1  -3         98.70         92.10         1.89 o                         
  -7  -2  -4        230.95        223.15         2.20 o                         
  -7  -6  -6         13.17         11.73         2.23 o                         
  -7  -7  -6          3.42          0.20         2.17 o                         
  -7  -8  -6         15.91         10.69         2.34 o                         
  -8   4   9          9.54         12.03         2.19 o                         
  -8   3   5        184.43        204.87         2.64 o                         
  -8   0  -1        163.26        161.90         2.22 o                         
  -8  -3  -4         52.97         50.28         2.16 o                         
  -8  -5  -5         35.67         35.46         2.15 o                         
  -9   3   6         64.26         52.80         2.07 o                         
 -10   4  11         31.21         28.68         2.95 o                         
 -10   3   6         30.06         29.20         3.13 o                         
 -10   0   0          3.77         -0.95         2.68 o                         
 -10  -4  -4         39.72         44.98         3.24 o                         
 -11   4  13          7.19          8.62         2.39 o                         
 -11   0   1          4.35          0.70         2.12 o                         
 -11  -4  -3         42.81         46.74         3.44 o                         
 -12   3  10          5.18          5.61         2.85 o                         
 -12   2   6         20.07         19.40         2.95 o                         
 -12   1   4         29.09         40.33         3.07 o                         
 -12   0   2        205.12        242.14         3.84 o                         
 -12  -4  -2          4.84          0.89         3.52 o                         
 -13   2   7         37.90         28.54         3.27 o                         
 -13   1   5         44.39         44.22         3.46 o                         
 -13  -1   1         96.11        100.04         4.83 o                         
 -13  -2   0         52.07         44.12         5.09 o                         
   6  -4   9        173.74        172.34         3.64 o                         
   6  -4  10         29.65         31.70         3.31 o                         
   6  -4  11         27.35         32.65         3.51 o                         
   6  -4  12         22.91         25.52         3.72 o                         
   6  -4  13         13.41         13.44         3.77 o                         
   6  -4  14          4.66          7.09         3.30 o                         
   6  -5   6         34.37         34.02         3.13 o                         
   6  -5   7         91.42         97.47         3.49 o                         
   6  -5   8         53.38         53.95         4.15 o                         
   6  -5  14          0.78          2.89         3.36 o                         
   6  -6   6          8.24          6.24         3.18 o                         
   6  -7   5         41.05         40.00         3.62 o                         
   6  -7   6          4.71          6.28         3.38 o                         
   6  -8   6          6.89          1.62         3.66 o                         
   5  -2   7        201.47        200.22         2.41 o                         
   5  -3   4         25.83         25.23         1.84 o                         
   5  -4   3         29.78         25.03         2.37 o                         
   5  -5   2        195.11        189.72         2.77 o                         
   4  -1   6        192.72        198.45         2.18 o                         
   4  -1  16         16.21         18.74         3.49 o                         
   4  -2   3         60.41         66.36         1.33 o                         
   4  -9   0          3.78          4.15         2.17 o                         
   4 -10   1         30.14         25.21         3.13 o                         
   3   0   6        149.51        158.30         1.58 o                         
   3   0  17          1.42         -1.47         2.95 o                         
   3   0  18          0.25          1.04         2.91 o                         
   3  -1   3         33.93         29.95         1.31 o                         
   3  -2   1        243.00        237.42         1.51 o                         
   3  -8  -2          2.85          6.25         1.62 o                         
   2   1   7        588.91        643.84         2.24 o                         
   2   1  17         23.44         21.69         2.79 o                         
  -1   3  17          5.83          5.51         1.66 o                         
  -3   2   2        778.80        749.36         1.70 o                         
  -3   0  -2         14.78         14.53         1.09 o                         
  -4   4  17          9.44          8.97         1.03 o                         
  -4   0  -2        468.22        449.63         1.74 o                         
  -5   4   9         15.38         13.07         1.12 o                         
  -6   4   8         43.38         47.02         1.60 o                         
  -6   3   4        148.03        153.41         2.02 o                         
  -6  -4  -6        120.91        130.42         2.21 o                         
  -7   4   8         76.35         75.67         1.64 o                         
  -7   3   4         68.64         65.79         1.78 o                         
  -7   0  -2         10.79         14.10         1.49 o                         
  -7  -3  -5        145.50        149.69         2.08 o
[truncated: 521,236 more chars]
